# Supplementary material for: Campylobacter hepaticus Transcriptomics Identified Genes Involved in Spotty Liver Disease (SLD) Pathogenesis
Source: Pathogens. 2025 Oct 17;14(10):1048. doi: 10.3390/pathogens14101048 (PMC12567157; doi:10.3390/pathogens14101048)
Supplement: Supplementary file 1 [file pathogens-14-01048-s001.zip]

Archive with 4 entries (4 files):
- Supplementary Figures.pdf
- Supplementary File S1.xlsx
- Supplementary File S2.xlsx
- Supplementary Table -Primers used for qRT-PCR.pdf
