# Supplementary material for: Campylobacter hepaticus Transcriptomics Identified Genes Involved in Spotty Liver Disease (SLD) Pathogenesis
Source: Pathogens. 2025 Oct 17;14(10):1048. doi: 10.3390/pathogens14101048 (PMC12567157; doi:10.3390/pathogens14101048)
Supplement: Supplementary file 1 [file pathogens-14-01048-s001.zip › Supplementary File S1.xlsx]

## Sheet: Sheet1
Name	Chromosome	Region	bile-Fold change	bile- Log fold change	bile- P-value	bile- FDR p-value	LMH-Fold change	LMH-Log fold change	LMH- P-value	LMH-FDR p-value	liver-Fold change	liver-Log fold change	liver-P-value	live-FDR p-value	GO biological process										Database object type	Taxon ID	Date	Assigned by	Annotation extension	Gene product form ID
I5Q61_RS00005	NZ_CP065357.1	join(1519883..1520165,1..1547)	1.26603	0.340306	0.493138	0.620487	1.62831	0.703373	0.644492	0.861127	-677.422	-9.40391	0.930267	0.976554
I5Q61_RS00010	NZ_CP065357.1	1818..2180	-1.01272	-0.0182317	0.981	0.988934	-17.8358	-4.1567	0.851658	NaN	-80.6881	-6.33428	0.952997	0.976554
I5Q61_RS00015	NZ_CP065357.1	2255..2827	-1.6763	-0.745281	0.0256737	0.0673014	-2.12347	-1.08643	0.11244	0.430776	-2.47229	-1.30585	0.380422	0.976554
I5Q61_RS00020	NZ_CP065357.1	complement(2831..3787)	-2.28708	-1.1935	0.0382041	0.0925144	-48.8738	-5.61099	0.800672	0.861127	-231.464	-7.85464	0.941733	0.976554
I5Q61_RS00025	NZ_CP065357.1	4136..5713	-6.89863	-2.78631	2.89e-18	2.2e-16	-10.3563	-3.37244	2.23e-05	0.000561	-44350.4	-15.4367	0.885778	0.976554
I5Q61_RS00030	NZ_CP065357.1	5706..6038	-1.25442	-0.327017	0.473797	0.605948	-120.535	-6.91331	0.755701	0.861127	-543.922	-9.08726	0.932609	0.976554
I5Q61_RS00035	NZ_CP065357.1	complement(6111..6695)	1.01665	0.0238169	0.948785	0.96867	-132.001	-7.04441	0.751202	0.861127	-597.449	-9.22267	0.931607	0.976554
I5Q61_RS00040	NZ_CP065357.1	6897..8123	-2.50104	-1.32253	0.116637	0.212929	-22.9792	-4.52226	0.838734	NaN	-102.746	-6.68293	0.950413	0.976554
I5Q61_RS00045	NZ_CP065357.1	8116..8853	-1.40629	-0.491894	0.296691	0.429528	-71.6949	-6.1638	0.781487	0.861127	-324.695	-8.34294	0.938118	0.976554
I5Q61_RS00050	NZ_CP065357.1	9262..10775	-2.15531	-1.10789	0.0888707	0.174809	-1.36404	-0.447883	0.257255	0.677592	-4.04213	-2.01512	0.000104	0.00803
I5Q61_RS00055	NZ_CP065357.1	10895..10970	NaN	NaN	NaN	NaN	NaN	NaN	NaN	NaN	NaN	NaN	NaN	NaN
I5Q61_RS00060	NZ_CP065357.1	10977..11053	NaN	NaN	NaN	NaN	NaN	NaN	NaN	NaN	NaN	NaN	NaN	NaN
I5Q61_RS00065	NZ_CP065357.1	11813..13417	1.65465	0.726524	0.104435	0.196947	-8.7845	-3.13496	0.00346	0.035854	-19657.5	-14.2628	0.894411	0.976554
I5Q61_RS00070	NZ_CP065357.1	13426..14379	-1.02602	-0.0370546	0.917375	0.949224	-581.811	-9.18441	0.679325	0.861127	-2627.05	-11.3592	0.915816	0.976554
I5Q61_RS00075	NZ_CP065357.1	14388..15212	-2.14137	-1.09854	0.0173113	0.048948	2.38626	1.25475	0.410566	0.861127	-459.32	-8.84336	0.934414	0.976554
I5Q61_RS07630	NZ_CP065357.1	15212..15349	-13.4802	-3.75277	0.157576	NaN	-4.95067	-2.30762	0.91733	NaN	-22.1595	-4.46985	0.966823	0.976554
I5Q61_RS00080	NZ_CP065357.1	15351..16151	-2.19848	-1.13651	0.0180428	0.0501758	-98.04	-6.6153	0.765925	0.861127	-448.744	-8.80975	0.934662	0.976554
I5Q61_RS07640	NZ_CP065357.1	17393..17692	NaN	NaN	NaN	NaN	NaN	NaN	NaN	NaN	NaN	NaN	NaN	NaN
I5Q61_RS07770	NZ_CP065357.1	17728..17841	NaN	NaN	NaN	NaN	NaN	NaN	NaN	NaN	NaN	NaN	NaN	NaN
I5Q61_RS00095	NZ_CP065357.1	18512..21545	-2.16519	-1.11449	0.138405	0.243866	-1.33655	-0.418512	0.337259	0.791184	-7.9163	-2.98483	8.15e-10	1.63e-07
rrf_1	NZ_CP065357.1	21832..21948	-4.64639	-2.21611	0.00828	0.0273518	-4.13102	-2.0465	6.88e-07	2.62e-05	-6.4125	-2.68089	1.7e-09	2.72e-07
I5Q61_RS07775	NZ_CP065357.1	22436..22558	NaN	NaN	NaN	NaN	NaN	NaN	NaN	NaN	NaN	NaN	NaN	NaN
I5Q61_RS00105	NZ_CP065357.1	22803..22961	-5.96544	-2.57663	0.0395939	0.0945702	-13.9706	-3.80433	0.864087	NaN	-62.4803	-5.96533	0.955732	0.976554
I5Q61_RS00110	NZ_CP065357.1	22939..23529	-4.32018	-2.11109	6.9e-09	1.21e-07	-1.96052	-0.971237	0.512454	0.861127	-2134.04	-11.0594	0.918031	0.976554
I5Q61_RS00115	NZ_CP065357.1	23705..23857	NaN	NaN	NaN	NaN	NaN	NaN	NaN	NaN	NaN	NaN	NaN	NaN
I5Q61_RS00120	NZ_CP065357.1	complement(24033..24293)	-7.89536	-2.98101	0.281481	NaN	-3.14789	-1.65438	0.940706	NaN	-14.1021	-3.81784	0.97166	0.976554
murD	NZ_CP065357.1	complement(24706..25914)	-1.18305	-0.242512	0.515507	0.641925	2.56818	1.36074	0.101813	0.402817	-1662.94	-10.6995	0.920689	0.976554	0008360 // regulation of cell shape (GO_REF:0000043 [IEA] UniProtKB-KW:KW-0133) /// 0009252 // peptidoglycan biosynthetic process (GO_REF:0000104 [IEA] UniRule:UR000098256) /// 0009252 // peptidoglycan biosynthetic process (GO_REF:0000041 [IEA] UniPathway:UPA00219) /// 0008360 // regulation of cell shape (GO_REF:0000002 [IEA] InterPro:IPR005762) /// 0051301 // cell division (GO_REF:0000002 [IEA] …										protein	taxon:192222	20250428	UniProt
mraY	NZ_CP065357.1	complement(25914..26975)	-1.19231	-0.253761	0.525453	0.651128	1.02492	0.0355052	0.981148	0.988977	-1058.42	-10.0477	0.925506	0.976554	0008360 // regulation of cell shape (GO_REF:0000043 [IEA] UniProtKB-KW:KW-0133) /// 0071555 // cell wall organization (GO_REF:0000118 [IEA] PANTHER:PTN004580813) /// 0009252 // peptidoglycan biosynthetic process (GO_REF:0000041 [IEA] UniPathway:UPA00219) /// 0044038 // cell wall macromolecule biosynthetic process (GO_REF:0000118 [IEA] PANTHER:PTN004580813) /// 0051301 // cell division (GO_REF:000…										protein	taxon:192222	20250429	InterPro
gpmI	NZ_CP065357.1	27056..28534	-1.73883	-0.798118	0.00496	0.0174031	-3.35141	-1.74477	0.236533	0.643109	-3574.69	-11.8036	0.912536	0.976554	0006096 // glycolytic process (GO_REF:0000041 [IEA] UniPathway:UPA00109) /// 0006096 // glycolytic process (GO_REF:0000104 [IEA] UniRule:UR000100531) /// 0006096 // glycolytic process (GO_REF:0000043 [IEA] UniProtKB-KW:KW-0324) /// 0005975 // carbohydrate metabolic process (GO_REF:0000118 [IEA] PANTHER:PTN002836239) /// 0006007 // glucose catabolic process (GO_REF:0000002 [IEA] InterPro:IPR005995…										protein	taxon:192222	20250429	InterPro
fabG	NZ_CP065357.1	28602..29345	-1.1507	-0.202517	0.529617	0.654738	-1.86857	-0.901936	0.538638	0.861127	-1991.42	-10.9596	0.918768	0.976554	0006631 // fatty acid metabolic process (GO_REF:0000043 [IEA] UniProtKB-KW:KW-0276) /// 0006629 // lipid metabolic process (GO_REF:0000043 [IEA] UniProtKB-KW:KW-0443) /// 0006629 // lipid metabolic process (GO_REF:0000117 [IEA] ARBA:ARBA00028591) /// 0032787 // monocarboxylic acid metabolic process (GO_REF:0000117 [IEA] ARBA:ARBA00027288) /// 0006633 // fatty acid biosynthetic process (GO_REF:000…										protein	taxon:192222	20250429	InterPro
I5Q61_RS00145	NZ_CP065357.1	29357..29764	1.65732	0.728853	0.273948	0.402553	13.5476	3.75997	0.0158778	NaN	-78.5917	-6.29631	0.953278	0.976554
acpP	NZ_CP065357.1	30202..30435	-3.93955	-1.97803	6.41e-08	9.35e-07	-1.59764	-0.675942	0.367862	0.828237	-1.52839	-0.612012	0.681374	0.976554	0006631 // fatty acid metabolic process (GO_REF:0000043 [IEA] UniProtKB-KW:KW-0276) /// 0006629 // lipid metabolic process (GO_REF:0000043 [IEA] UniProtKB-KW:KW-0443) /// 0006633 // fatty acid biosynthetic process (GO_REF:0000002 [IEA] InterPro:IPR003231) /// 0006633 // fatty acid biosynthetic process (GO_REF:0000041 [IEA] UniPathway:UPA00094) /// 0006633 // fatty acid biosynthetic process (GO_RE…										protein	taxon:192222	20250429	TreeGrafter
I5Q61_RS00155	NZ_CP065357.1	30460..31674	-1.84378	-0.882666	0.0294865	0.0759888	-2.96509	-1.56808	0.00307	0.0329706	-39070.8	-15.2538	0.887122	0.976554
I5Q61_RS00160	NZ_CP065357.1	31676..32614	-1.62758	-0.702724	0.0352068	0.0862857	1.11974	0.163169	0.773938	0.861127	-9708.79	-13.2451	0.901906	0.976554
I5Q61_RS00165	NZ_CP065357.1	33127..33711	-2.13735	-1.09582	0.000823	0.00385	-2.18267	-1.12609	0.449071	0.861127	-2328.04	-11.1849	0.917104	0.976554
I5Q61_RS00170	NZ_CP065357.1	complement(33755..34855)	1.17899	0.237557	0.523226	0.649767	-6.41373	-2.68116	0.00226	0.0264427	-1.24927	-0.321081	0.718274	0.976554
I5Q61_RS00175	NZ_CP065357.1	complement(34876..35091)	-1.78229	-0.833731	0.0187655	0.0519748	-347.269	-8.43991	0.704057	0.861127	-1553.76	-10.6016	0.921413	0.976554
rpmB	NZ_CP065357.1	complement(35303..35497)	-8.91329	-3.15596	8.47e-16	5.28e-14	-9.84028	-3.2987	2.74e-05	0.000633	-42429.7	-15.3728	0.886248	0.976554	0006412 // translation (GO_REF:0000002 [IEA] InterPro:IPR001383) /// 0006412 // translation (GO_REF:0000104 [IEA] UniRule:UR000036472)										protein	taxon:192222	20250429	InterPro
rpe	NZ_CP065357.1	35654..36301	-3.2224	-1.68814	1.39e-08	2.3e-07	-4.27509	-2.09596	0.15955	0.508326	-4597.95	-12.1668	0.909856	0.976554
I5Q61_RS00190	NZ_CP065357.1	36298..37059	-2.16997	-1.11767	0.00407	0.0147425	1.36722	0.45124	0.764011	0.861127	-783.824	-9.61439	0.92871	0.976554
thiC	NZ_CP065357.1	37253..38545	1.19979	0.262777	0.437409	0.571595	-2.57274	-1.36331	0.0459915	0.240462	-3.032	-1.60027	0.284786	0.976554	0009228 // thiamine biosynthetic process (GO_REF:0000043 [IEA] UniProtKB-KW:KW-0784) /// 0009229 // thiamine diphosphate biosynthetic process (GO_REF:0000041 [IEA] UniPathway:UPA00060) /// 0009228 // thiamine biosynthetic process (GO_REF:0000118 [IEA] PANTHER:PTN001254540) /// 0009228 // thiamine biosynthetic process (GO_REF:0000002 [IEA] InterPro:IPR002817|InterPro:IPR037509) /// 0009228 // thia…										protein	taxon:192222	20250428	UniProt
I5Q61_RS00200	NZ_CP065357.1	complement(38537..39055)	2.38387	1.25331	0.37652	0.514153	-3.14789	-1.65438	0.940706	NaN	-14.1021	-3.81784	0.97166	0.976554
I5Q61_RS00205	NZ_CP065357.1	complement(39056..39571)	2.48484	1.31315	0.0448094	0.103424	-17.572	-4.13521	0.85238	NaN	-78.5753	-6.296	0.95328	0.976554
I5Q61_RS00210	NZ_CP065357.1	complement(39568..40518)	-1.9026	-0.927973	0.307247	0.442474	-12.1616	-3.60426	0.871166	NaN	-54.3902	-5.76527	0.957215	0.976554
I5Q61_RS00215	NZ_CP065357.1	complement(40520..41149)	-12.4402	-3.63694	9.03e-31	2.06e-28	-3455.97	-11.7549	0.596746	0.861127	-15589	-13.9282	0.896874	0.976554
miaB	NZ_CP065357.1	complement(41133..42434)	-3.05074	-1.60916	7.98e-07	9.05e-06	-4.20466	-2.07199	0.00748	0.0649182	-18473.3	-14.1732	0.895071	0.976554	0006400 // tRNA modification (GO_REF:0000104 [IEA] UniRule:UR000086054) /// 0006400 // tRNA modification (GO_REF:0000002 [IEA] InterPro:IPR005839|InterPro:IPR006463) /// 0035600 // tRNA methylthiolation (GO_REF:0000118 [IEA] PANTHER:PTN002874272) /// 0008033 // tRNA processing (GO_REF:0000043 [IEA] UniProtKB-KW:KW-0819)										protein	taxon:192222	20250429	InterPro
I5Q61_RS00225	NZ_CP065357.1	complement(42431..42673)	-2.14168	-1.09874	0.0552475	0.120804	-46.4214	-5.53672	0.803264	0.861127	-207.545	-7.69728	0.942898	0.976554
nusA	NZ_CP065357.1	42801..43886	-3.49342	-1.80464	7.43e-07	8.56e-06	-1808.51	-10.8206	0.626235	0.861127	-8224.38	-13.0057	0.90367	0.976554	0006353 // DNA-templated transcription, termination (GO_REF:0000002 [IEA] InterPro:IPR030842) /// 0031564 // transcription antitermination (GO_REF:0000002 [IEA] InterPro:IPR030842) /// 0031554 // regulation of DNA-templated transcription, termination (GO_REF:0000002 [IEA] InterPro:IPR013735|InterPro:IPR036555) /// 0031564 // transcription antitermination (GO_REF:0000104 [IEA] UniRule:UR000165451)…										protein	taxon:192222	20250429	InterPro
I5Q61_RS00235	NZ_CP065357.1	complement(43900..45087)	-1.46542	-0.551316	0.0773471	0.157832	-1.50158	-0.586485	0.588231	0.861127	-3249.33	-11.6659	0.913552	0.976554
I5Q61_RS00240	NZ_CP065357.1	45162..46208	-1.25087	-0.322936	0.321278	0.457125	-3.11534	-1.63939	0.0675288	0.308853	-10233.9	-13.3211	0.901346	0.976554
I5Q61_RS00245	NZ_CP065357.1	46208..47428	-1.0328	-0.0465658	0.880818	0.923359	-1.35968	-0.443266	0.564184	0.861127	-5858.7	-12.5164	0.907278	0.976554
recG	NZ_CP065357.1	47418..49241	1.53159	0.615034	0.143999	0.249902	-329.679	-8.36492	0.706563	0.861127	-1501.27	-10.552	0.921779	0.976554	0006281 // DNA repair (GO_REF:0000118 [IEA] PANTHER:PTN002773792) /// 0006281 // DNA repair (GO_REF:0000002 [IEA] InterPro:IPR047112) /// 0006974 // cellular response to DNA damage stimulus (GO_REF:0000043 [IEA] UniProtKB-KW:KW-0227) /// 0006281 // DNA repair (GO_REF:0000043 [IEA] UniProtKB-KW:KW-0234)										protein	taxon:192222	20250428	UniProt
ctb	NZ_CP065357.1	complement(49238..49621)	-2.84903	-1.51047	0.00017	0.000949	-1.10475	-0.14372	0.896071	0.930318	-2444.07	-11.2551	0.916586	0.976554											protein	taxon:192222	20250429	InterPro
nssR	NZ_CP065357.1	49714..50310	-2.78078	-1.47549	0.141776	0.247612	-12.1639	-3.60454	0.871151	NaN	-54.4016	-5.76558	0.957213	0.976554	0045893 // positive regulation of transcription, DNA-templated (PMID:21199674 [EXP]) /// 0006355 // regulation of transcription, DNA-templated (GO_REF:0000002 [IEA] InterPro:IPR012318)										protein	taxon:192222	20250429	InterPro
I5Q61_RS00265	NZ_CP065357.1	50325..51026	1.42487	0.51083	0.200451	0.318538	-168.329	-7.39514	0.739266	0.861127	-760.777	-9.57133	0.929028	0.976554
I5Q61_RS00270	NZ_CP065357.1	51019..51675	2.42381	1.27728	0.00341	0.0126821	3.32279	1.73239	0.251181	0.664894	-320.351	-8.32351	0.938261	0.976554
I5Q61_RS00275	NZ_CP065357.1	51679..52416	2.34019	1.22663	0.000706	0.00335	1.82009	0.86401	0.561979	0.861127	-585.724	-9.19408	0.931819	0.976554
I5Q61_RS00280	NZ_CP065357.1	52494..52569	NaN	NaN	NaN	NaN	NaN	NaN	NaN	NaN	NaN	NaN	NaN	NaN
I5Q61_RS00285	NZ_CP065357.1	52618..52703	NaN	NaN	NaN	NaN	NaN	NaN	NaN	NaN	NaN	NaN	NaN	NaN
I5Q61_RS00290	NZ_CP065357.1	52712..52788	NaN	NaN	NaN	NaN	NaN	NaN	NaN	NaN	NaN	NaN	NaN	NaN
I5Q61_RS00295	NZ_CP065357.1	52886..52960	NaN	NaN	NaN	NaN	NaN	NaN	NaN	NaN	NaN	NaN	NaN	NaN
tuf	NZ_CP065357.1	53027..54226	-1.01401	-0.020066	0.973195	0.983803	-2.14816	-1.1031	0.0150987	0.107979	-3.03793	-1.60309	0.022651	0.565062	0006414 // translational elongation (GO_REF:0000118 [IEA] PANTHER:PTN002885934) /// 0006414 // translational elongation (GO_REF:0000002 [IEA] InterPro:IPR004541) /// 0006414 // translational elongation (GO_REF:0000043 [IEA] UniProtKB-KW:KW-0251) /// 0006412 // translation (GO_REF:0000043 [IEA] UniProtKB-KW:KW-0648)										protein	taxon:192222	20250428	UniProt
rpmG	NZ_CP065357.1	54281..54439	NaN	NaN	NaN	NaN	NaN	NaN	NaN	NaN	NaN	NaN	NaN	NaN	0006412 // translation (GO_REF:0000002 [IEA] InterPro:IPR001705|InterPro:IPR011332|InterPro:IPR018264) /// 0006412 // translation (GO_REF:0000104 [IEA] UniRule:UR000034401)										protein	taxon:192222	20250429	InterPro
I5Q61_RS00310	NZ_CP065357.1	54453..54528	NaN	NaN	NaN	NaN	NaN	NaN	NaN	NaN	NaN	NaN	NaN	NaN
secE	NZ_CP065357.1	54547..54726	-1.93094	-0.949306	0.291909	0.423052	-19.842	-4.31048	0.846237	NaN	-88.878	-6.47375	0.951963	0.976554	0015031 // protein transport (GO_REF:0000043 [IEA] UniProtKB-KW:KW-0653|UniProtKB-KW:KW-0811) /// 0043952 // protein transport by the Sec complex (GO_REF:0000118 [IEA] PANTHER:PTN002141896) /// 0009306 // protein secretion (GO_REF:0000104 [IEA] UniRule:UR000368547) /// 0065002 // intracellular protein transmembrane transport (GO_REF:0000104 [IEA] UniRule:UR000368547) /// 0006605 // protein target…										protein	taxon:192222	20250429	InterPro
nusG	NZ_CP065357.1	54736..55269	-2.06606	-1.04688	0.0042	0.0151022	-2.21679	-1.14847	0.114203	0.434707	-11951.6	-13.5449	0.899697	0.976554	0031564 // transcription antitermination (GO_REF:0000104 [IEA] UniRule:UR000106153) /// 0006354 // DNA-templated transcription, elongation (GO_REF:0000104 [IEA] UniRule:UR000106153) /// 0006353 // DNA-templated transcription, termination (GO_REF:0000104 [IEA] UniRule:UR000106153) /// 0032784 // regulation of DNA-templated transcription, elongation (GO_REF:0000002 [IEA] InterPro:IPR001062) /// 000…										protein	taxon:192222	20250428	UniProt
rplK	NZ_CP065357.1	55295..55720	-1.32918	-0.410541	0.250736	0.378525	-1.11269	-0.154051	0.806855	0.861127	-1.71977	-0.782213	0.601755	0.976554	0006412 // translation (GO_REF:0000104 [IEA] UniRule:UR000034385) /// 0006412 // translation (GO_REF:0000002 [IEA] InterPro:IPR000911|InterPro:IPR006519|InterPro:IPR020783|InterPro:IPR020785) /// 0006412 // translation (GO_REF:0000118 [IEA] PANTHER:PTN002616889)										protein	taxon:192222	20250428	UniProt
rplA	NZ_CP065357.1	55776..56477	-2.25881	-1.17556	0.00156	0.00664	-2.37726	-1.2493	0.0167175	0.116039	-2.02498	-1.01791	0.270779	0.976554	0006412 // translation (GO_REF:0000002 [IEA] InterPro:IPR002143|InterPro:IPR005878) /// 0006412 // translation (GO_REF:0000104 [IEA] UniRule:UR000040440) /// 0006417 // regulation of translation (GO_REF:0000043 [IEA] UniProtKB-KW:KW-0810)										protein	taxon:192222	20250428	UniProt
rplJ	NZ_CP065357.1	56630..57109	1.04133	0.0584305	0.881527	0.923359	-6.04367	-2.59542	0.0145911	0.105629	-2.39265	-1.25861	0.394906	0.976554	0006412 // translation (GO_REF:0000002 [IEA] InterPro:IPR002363) /// 0006412 // translation (GO_REF:0000104 [IEA] UniRule:UR000084130)										protein	taxon:192222	20250428	UniProt
rplL	NZ_CP065357.1	57127..57504	-1.71727	-0.780119	0.016883	0.0482222	-2.50037	-1.32214	0.0195779	0.128344	-4.44717	-2.15289	0.146633	0.976554	0006412 // translation (GO_REF:0000104 [IEA] UniRule:UR000036445) /// 0006412 // translation (GO_REF:0000002 [IEA] InterPro:IPR000206|InterPro:IPR008932|InterPro:IPR013823|InterPro:IPR036235) /// 0006412 // translation (GO_REF:0000118 [IEA] PANTHER:PTN002916189)										protein	taxon:192222	20250429	TreeGrafter
rpoB	NZ_CP065357.1	57614..61750	2.95795	1.5646	0.00046	0.00225	-1.57267	-0.653212	0.145877	0.480822	1.33424	0.41602	0.491755	0.976554	0006351 // transcription, DNA-templated (GO_REF:0000002 [IEA] InterPro:IPR007120|InterPro:IPR007121|InterPro:IPR007641|InterPro:IPR007642|InterPro:IPR007644|InterPro:IPR007645|InterPro:IPR010243|InterPro:IPR015712|InterPro:IPR019462|InterPro:IPR037033|InterPro:IPR037034) /// 0006351 // transcription, DNA-templated (GO_REF:0000104 [IEA] UniRule:UR000101771)										protein	taxon:192222	20250429	InterPro
rpoC	NZ_CP065357.1	61743..66296	3.93349	1.97581	0.000498	0.00242	1.00351	0.00506	0.989366	0.994423	2.33611	1.22411	0.0131976	0.376265	0006351 // transcription, DNA-templated (GO_REF:0000104 [IEA] UniRule:UR000101779) /// 0006351 // transcription, DNA-templated (GO_REF:0000002 [IEA] InterPro:IPR000722|InterPro:IPR006592|InterPro:IPR007066|InterPro:IPR007080|InterPro:IPR007081|InterPro:IPR007083|InterPro:IPR012754|InterPro:IPR045867)										protein	taxon:192222	20250428	UniProt
rpsL	NZ_CP065357.1	66412..66798	-1.06988	-0.0974445	0.820243	0.884662	-5.01822	-2.32718	0.12337	0.451571	-5584.99	-12.4473	0.907787	0.976554	0006412 // translation (GO_REF:0000104 [IEA] UniRule:UR000085091) /// 0006412 // translation (GO_REF:0000002 [IEA] InterPro:IPR005679|InterPro:IPR006032)										protein	taxon:192222	20250428	UniProt
rpsG	NZ_CP065357.1	66867..67337	1.20711	0.271557	0.544831	0.668125	-2.5943	-1.37535	0.363774	0.827673	1.87478	0.90672	0.551671	0.976554	0006412 // translation (GO_REF:0000002 [IEA] InterPro:IPR000235|InterPro:IPR005717|InterPro:IPR020606) /// 0006412 // translation (GO_REF:0000104 [IEA] UniRule:UR000030804)										protein	taxon:192222	20250428	UniProt
fusA	NZ_CP065357.1	67350..69425	2.21536	1.14754	0.0129087	0.0393284	-1.60364	-0.681353	0.15728	0.505661	1.53018	0.613701	0.319485	0.976554	0006414 // translational elongation (GO_REF:0000002 [IEA] InterPro:IPR004540) /// 0032790 // ribosome disassembly (GO_REF:0000118 [IEA] PANTHER:PTN002878195) /// 0006414 // translational elongation (GO_REF:0000043 [IEA] UniProtKB-KW:KW-0251) /// 0006414 // translational elongation (GO_REF:0000104 [IEA] UniRule:UR000076108) /// 0006412 // translation (GO_REF:0000043 [IEA] UniProtKB-KW:KW-0648)										protein	taxon:192222	20250428	UniProt
I5Q61_RS00370	NZ_CP065357.1	69453..69529	NaN	NaN	NaN	NaN	NaN	NaN	NaN	NaN	NaN	NaN	NaN	NaN
I5Q61_RS00375	NZ_CP065357.1	69688..69831	NaN	NaN	NaN	NaN	NaN	NaN	NaN	NaN	NaN	NaN	NaN	NaN
I5Q61_RS00380	NZ_CP065357.1	69836..70537	-3.42541	-1.77628	0.0017	0.00712	3.91519	1.96908	0.194271	0.574536	-271.85	-8.08666	0.940015	0.976554
I5Q61_RS00385	NZ_CP065357.1	70527..70901	-2.88489	-1.52852	6.39e-06	5.84e-05	1.07356	0.102409	0.910695	0.941823	-3013.56	-11.5573	0.914354	0.976554
I5Q61_RS00390	NZ_CP065357.1	70874..72151	-1.01252	-0.0179475	0.970769	0.982957	-159.189	-7.31459	0.742019	0.861127	-720.27	-9.49239	0.929612	0.976554
trpC	NZ_CP065357.1	72148..72924	-1.08372	-0.115989	0.764956	0.848507	1.61727	0.693557	0.525565	0.861127	-1337.44	-10.3853	0.923011	0.976554	0000162 // tryptophan biosynthetic process (GO_REF:0000118 [IEA] PANTHER:PTN000523352) /// 0008652 // cellular amino acid biosynthetic process (GO_REF:0000043 [IEA] UniProtKB-KW:KW-0028) /// 0009073 // aromatic amino acid family biosynthetic process (GO_REF:0000043 [IEA] UniProtKB-KW:KW-0057) /// 0006568 // tryptophan metabolic process (GO_REF:0000002 [IEA] InterPro:IPR001468) /// 0006568 // tryp…										protein	taxon:192222	20250429	InterPro
I5Q61_RS00400	NZ_CP065357.1	72934..73419	-1.1481	-0.199252	0.625327	0.740988	2.62724	1.39355	0.191194	0.571161	-811.327	-9.66414	0.928342	0.976554
I5Q61_RS00405	NZ_CP065357.1	complement(73474..74853)	NaN	NaN	NaN	NaN	NaN	NaN	NaN	NaN	NaN	NaN	NaN	NaN
I5Q61_RS00410	NZ_CP065357.1	complement(74877..77237)	287.779	8.16882	0.000364	0.00184	177.049	7.46801	0.000712	NaN	NaN	NaN	NaN	NaN
I5Q61_RS00415	NZ_CP065357.1	complement(77477..78052)	1.91302	0.93585	0.0154914	0.0451888	-178.683	-7.48125	0.736343	0.861127	-821.539	-9.68219	0.928209	0.976554
I5Q61_RS00420	NZ_CP065357.1	78115..79422	-1.0489	-0.0688718	0.870938	0.916389	-147.475	-7.20432	0.745772	0.861127	-675.204	-9.39918	0.930302	0.976554
I5Q61_RS00425	NZ_CP065357.1	79424..79759	-4.84099	-2.2753	4.16e-05	0.000293	-545.87	-9.09241	0.682382	0.861127	-2572.53	-11.329	0.91604	0.976554
I5Q61_RS00430	NZ_CP065357.1	79770..80495	-1.88123	-0.911675	0.00644	0.0217933	-2.36826	-1.24383	0.0604161	0.285164	-15572.5	-13.9267	0.896885	0.976554
dxr	NZ_CP065357.1	80492..81562	-2.00331	-1.00238	0.0109339	0.0344501	-2.95198	-1.56168	0.0111381	0.0900203	-4.66473	-2.22179	0.136202	0.976554	0019288 // isopentenyl diphosphate biosynthetic process, methylerythritol 4-phosphate pathway (GO_REF:0000104 [IEA] UniRule:UR000079213) /// 0008299 // isoprenoid biosynthetic process (GO_REF:0000043 [IEA] UniProtKB-KW:KW-0414) /// 0019288 // isopentenyl diphosphate biosynthetic process, methylerythritol 4-phosphate pathway (GO_REF:0000041 [IEA] UniPathway:UPA00056) /// 0051484 // isopentenyl dip…										protein	taxon:192222	20250428	UniProt
I5Q61_RS00440	NZ_CP065357.1	81564..82958	-1.07417	-0.103225	0.748179	0.835985	-3.85822	-1.94794	0.0678011	0.308901	-1.53107	-0.614539	0.678744	0.976554
tsaD	NZ_CP065357.1	82955..83962	1.05526	0.0775954	0.786388	0.861983	-2.27095	-1.18329	0.425491	0.861127	4.58487	2.19688	0.0401875	0.837939	0002949 // tRNA threonylcarbamoyladenosine modification (GO_REF:0000104 [IEA] UniRule:UR000034420) /// 0070525 // tRNA threonylcarbamoyladenosine metabolic process (GO_REF:0000117 [IEA] ARBA:ARBA00028242) /// 0006400 // tRNA modification (GO_REF:0000117 [IEA] ARBA:ARBA00027166) /// 0002949 // tRNA threonylcarbamoyladenosine modification (GO_REF:0000002 [IEA] InterPro:IPR022450) /// 0008033 // tRN…										protein	taxon:192222	20250428	UniProt
I5Q61_RS00450	NZ_CP065357.1	83966..84493	1.27233	0.347473	0.245938	0.374823	-1.19492	-0.256909	0.81101	0.861955	2.18408	1.12702	0.446789	0.976554
I5Q61_RS00455	NZ_CP065357.1	84480..85727	1.48718	0.572579	0.179272	0.294016	2.29901	1.20101	0.276271	0.704102	-924.399	-9.85237	0.92695	0.976554
I5Q61_RS00460	NZ_CP065357.1	85736..87559	3.36284	1.74968	0.000355	0.0018	-53.736	-5.74782	0.795904	0.861127	-248.773	-7.95868	0.940962	0.976554
I5Q61_RS00465	NZ_CP065357.1	87643..89364	-23.892	-4.57846	3.83e-11	1.12e-09	-22.7938	-4.51057	1.44e-21	1.69e-18	-67.7361	-6.08185	2.48e-17	3.47e-14
I5Q61_RS00470	NZ_CP065357.1	89449..91179	-17.5693	-4.13499	9.21e-16	5.49e-14	-31.0603	-4.957	6.8e-14	1.6e-11	-284046	-18.1158	0.866129	0.976554
I5Q61_RS00475	NZ_CP065357.1	complement(91206..93107)	5.42434	2.43945	3.79e-12	1.24e-10	-377.337	-8.55971	0.700051	0.861127	-1707.31	-10.7375	0.920408	0.976554
I5Q61_RS00480	NZ_CP065357.1	complement(93097..95058)	1.82441	0.867429	0.00577	0.0197682	-2.05379	-1.03829	0.485299	0.861127	-2188.66	-11.0958	0.917761	0.976554
I5Q61_RS00485	NZ_CP065357.1	complement(95083..96924)	2.72649	1.44705	3.77e-06	3.75e-05	1.78494	0.835879	0.444762	0.861127	-1191.04	-10.218	0.924247	0.976554
pseI	NZ_CP065357.1	complement(96921..97952)	-1.09766	-0.134429	0.677178	0.785458	-3.18603	-1.67176	0.113093	0.431875	1.5945	0.673107	0.526775	0.976554	0070085 // glycosylation (GO_REF:0000118 [IEA] PANTHER:PTN002873574) /// 0016051 // carbohydrate biosynthetic process (GO_REF:0000002 [IEA] InterPro:IPR013132)										protein	taxon:192222	20250428	UniProt
I5Q61_RS00495	NZ_CP065357.1	98150..99286	-3.82754	-1.93642	3.92e-08	6.05e-07	-7.21983	-2.85196	7.36e-05	0.00147	-40154.7	-15.2933	0.886832	0.976554
hisH_1	NZ_CP065357.1	99283..99888	-1.52926	-0.612838	0.0553979	0.12094	-2.08686	-1.06133	0.474248	0.861127	2.4947	1.31886	0.374938	0.976554
I5Q61_RS00505	NZ_CP065357.1	99889..100635	-2.20285	-1.13937	0.00226	0.00894	1.36708	0.451102	0.675897	0.861127	-1567.16	-10.6139	0.921321	0.976554
pseH_1	NZ_CP065357.1	complement(100784..101374)	-3.64766	-1.86697	0.0517875	0.115074	-15.765	-3.97866	0.857922	NaN	-70.4948	-6.13944	0.954441	0.976554
pseH_2	NZ_CP065357.1	complement(101469..101903)	1.72852	0.789541	0.415598	0.553189	-8.55602	-3.09694	0.889177	NaN	-38.2737	-5.25828	0.960974	0.976554
pseF	NZ_CP065357.1	complement(102736..103434)	1.49388	0.579066	0.134169	0.23735	-156.35	-7.28863	0.742889	0.861127	-709.381	-9.47042	0.929775	0.976554											protein	taxon:192222	20250429	TreeGrafter
I5Q61_RS00530	NZ_CP065357.1	103516..104730	-1.07183	-0.100074	0.790547	0.864996	-833.014	-9.7022	0.662331	0.861127	-3767.01	-11.8792	0.911978	0.976554
I5Q61_RS00535	NZ_CP065357.1	complement(104762..104989)	-1.56348	-0.644757	0.0866808	0.171238	-264.211	-8.04555	0.717269	0.861127	-1181.72	-10.2067	0.924331	0.976554
I5Q61_RS00540	NZ_CP065357.1	complement(104992..105717)	1.00459	0.00661	0.991625	0.99395	-24.7804	-4.63112	0.834901	NaN	-110.795	-6.79175	0.949606	0.976554
I5Q61_RS00545	NZ_CP065357.1	complement(105704..107197)	1.84751	0.885579	0.0128224	0.0391525	1.31212	0.391895	0.79053	0.861127	-811.431	-9.66433	0.928341	0.976554
I5Q61_RS00550	NZ_CP065357.1	complement(107211..107987)	-1.05724	-0.0803018	0.795434	0.868956	-271.288	-8.08368	0.71599	0.861127	-1213.3	-10.2447	0.92405	0.976554
I5Q61_RS00555	NZ_CP065357.1	complement(107984..109291)	-1.12624	-0.171514	0.763548	0.848318	-60.8076	-5.92618	0.789696	0.861127	-271.84	-8.08661	0.940015	0.976554
pseC	NZ_CP065357.1	complement(109284..110414)	2.39741	1.26148	0.00132	0.00574	-111.396	-6.79956	0.759583	0.861127	11.14	3.47767	0.0188104	0.482915	0000271 // polysaccharide biosynthetic process (GO_REF:0000118 [IEA] PANTHER:PTN002824703)										protein	taxon:192222	20250428	UniProt
pseB	NZ_CP065357.1	complement(110416..111420)	2.39313	1.2589	0.000411	0.00206	-442.287	-8.78884	0.692415	0.861127	-2040.88	-10.995	0.918506	0.976554											protein	taxon:192222	20250428	UniProt
dcd	NZ_CP065357.1	complement(111473..112033)	-1.13224	-0.179186	0.595245	0.713358	-1736.82	-10.7622	0.628094	0.861127	-1.4381	-0.52416	0.723809	0.976554	0006226 // dUMP biosynthetic process (GO_REF:0000041 [IEA] UniPathway:UPA00610) /// 0006229 // dUTP biosynthetic process (GO_REF:0000002 [IEA] InterPro:IPR011962) /// 0009117 // nucleotide metabolic process (GO_REF:0000043 [IEA] UniProtKB-KW:KW-0546) /// 0015949 // nucleobase-containing small molecule interconversion (GO_REF:0000118 [IEA] PANTHER:PTN002869591) /// 0006229 // dUTP biosynthetic pro…										protein	taxon:192222	20250428	UniProt
accB	NZ_CP065357.1	112190..112645	-1.46057	-0.546534	0.0963467	0.185522	-4.03345	-2.01201	0.175457	0.539858	-4427.12	-12.1122	0.910259	0.976554	0006631 // fatty acid metabolic process (GO_REF:0000043 [IEA] UniProtKB-KW:KW-0276) /// 0006629 // lipid metabolic process (GO_REF:0000043 [IEA] UniProtKB-KW:KW-0443) /// 0006633 // fatty acid biosynthetic process (GO_REF:0000041 [IEA] UniPathway:UPA00094) /// 0006633 // fatty acid biosynthetic process (GO_REF:0000002 [IEA] InterPro:IPR001249) /// 0006633 // fatty acid biosynthetic process (GO_RE…										protein	taxon:192222	20250429	InterPro
I5Q61_RS00580	NZ_CP065357.1	112647..113978	-1.44732	-0.533385	0.10388	0.19617	-1.10345	-0.142021	0.814883	0.863937	-1.74245	-0.801117	0.589987	0.976554
I5Q61_RS00585	NZ_CP065357.1	complement(114002..114817)	-1.06867	-0.0958183	0.822039	0.884662	2.64951	1.40573	0.073248	0.328183	-2071.05	-11.0161	0.91835	0.976554
gltX_1	NZ_CP065357.1	114882..116270	1.11153	0.152548	0.678315	0.785573	-2.11583	-1.08122	0.12583	0.454544	-2.09376	-1.0661	0.471263	0.976554
I5Q61_RS00595	NZ_CP065357.1	116274..117509	1.66214	0.733041	0.027369	0.0709317	1.27075	0.345675	0.620594	0.861127	-5174.38	-12.3372	0.908599	0.976554
I5Q61_RS00600	NZ_CP065357.1	117551..118216	1.87337	0.90564	0.0708711	0.147219	-35.5974	-5.1537	0.816618	NaN	-159.146	-7.3142	0.945736	0.976554
I5Q61_RS00605	NZ_CP065357.1	complement(118224..118874)	2.2553	1.17332	0.00472	0.0166798	-92.7468	-6.53522	0.768675	0.861127	-432.587	-8.75685	0.935054	0.976554
I5Q61_RS00610	NZ_CP065357.1	complement(118885..120228)	-1.57314	-0.653648	0.173761	0.287567	-219.297	-7.77674	0.726375	0.861127	-988.517	-9.94912	0.926235	0.976554
I5Q61_RS00615	NZ_CP065357.1	120363..120438	NaN	NaN	NaN	NaN	NaN	NaN	NaN	NaN	NaN	NaN	NaN	NaN
I5Q61_RS00620	NZ_CP065357.1	complement(120644..120720)	NaN	NaN	NaN	NaN	NaN	NaN	NaN	NaN	NaN	NaN	NaN	NaN
I5Q61_RS00625	NZ_CP065357.1	complement(120772..121872)	-1.35911	-0.442659	0.338173	0.477482	-313.975	-8.2945	0.708944	0.861127	-1405.17	-10.4565	0.922484	0.976554
I5Q61_RS00630	NZ_CP065357.1	121949..122917	-3.94229	-1.97903	1.86e-10	4.72e-09	-2.21332	-1.14621	0.204459	0.589881	-7107.7	-12.7952	0.905222	0.976554
I5Q61_RS00635	NZ_CP065357.1	122862..124097	-1.7733	-0.826436	0.0268744	0.0699144	-2.48563	-1.31361	0.029723	0.176247	-22301.8	-14.4449	0.893071	0.976554
trmB	NZ_CP065357.1	124097..125278	-1.22617	-0.294162	0.447176	0.580566	-1.06565	-0.0917327	0.952016	0.969266	-1135.53	-10.1491	0.924756	0.976554	0030488 // tRNA methylation (GO_REF:0000118 [IEA] PANTHER:PTN002765061) /// 0036265 // RNA (guanine-N7)-methylation (GO_REF:0000118 [IEA] PANTHER:PTN002765061) /// 0006400 // tRNA modification (GO_REF:0000104 [IEA] UniRule:UR000100573) /// 0106004 /// 0008033 // tRNA processing (GO_REF:0000043 [IEA] UniProtKB-KW:KW-0819) /// 0032259 // methylation (GO_REF:0000043 [IEA] UniProtKB-KW:KW-0489) /// 0…										protein	taxon:192222	20250428	UniProt
I5Q61_RS00645	NZ_CP065357.1	125345..126010	-2.10164	-1.07151	0.000345	0.00177	-930.376	-9.86167	0.657136	0.861127	-4167.67	-12.025	0.910902	0.976554
I5Q61_RS00650	NZ_CP065357.1	125997..126800	-1.90466	-0.929531	0.319362	0.455141	-12.1671	-3.60491	0.871141	NaN	-54.4178	-5.76601	0.957209	0.976554
I5Q61_RS00655	NZ_CP065357.1	126797..127987	2.30574	1.20523	0.00602	0.0205218	-87.6898	-6.45434	0.771462	0.861127	-392.681	-8.61721	0.936087	0.976554
pyrH	NZ_CP065357.1	128039..128758	-2.18504	-1.12766	0.00259	0.0100172	-8.90757	-3.15503	0.00328	0.03456	-3.53738	-1.82268	0.22001	0.976554	0006225 // UDP biosynthetic process (GO_REF:0000118 [IEA] PANTHER:PTN002871579) /// 0044210 // 'de novo' CTP biosynthetic process (GO_REF:0000104 [IEA] UniRule:UR000337822) /// 0006221 // pyrimidine nucleotide biosynthetic process (GO_REF:0000002 [IEA] InterPro:IPR011817|InterPro:IPR015963) /// 0044210 // 'de novo' CTP biosynthetic process (GO_REF:0000041 [IEA] UniPathway:UPA00159) /// 0006221 //…										protein	taxon:192222	20250428	UniProt
I5Q61_RS00665	NZ_CP065357.1	128769..128993	1.26862	0.343259	0.417693	0.5549	1.40348	0.48901	0.562294	0.861127	-3203.23	-11.6453	0.913705	0.976554
I5Q61_RS00670	NZ_CP065357.1	128977..131172	1.15681	0.210154	0.480352	0.611479	-5.46398	-2.44995	0.0941998	0.381979	-5832.42	-12.5099	0.907325	0.976554
tyrS	NZ_CP065357.1	131191..132396	-1.25027	-0.322243	0.315239	0.451081	-1.44167	-0.527742	0.36393	0.827673	1.32742	0.408621	0.647769	0.976554	0006418 // tRNA aminoacylation for protein translation (GO_REF:0000002 [IEA] InterPro:IPR001412|InterPro:IPR002305) /// 0006437 // tyrosyl-tRNA aminoacylation (GO_REF:0000002 [IEA] InterPro:IPR002307) /// 0006437 // tyrosyl-tRNA aminoacylation (GO_REF:0000104 [IEA] UniRule:UR000090115) /// 0006412 // translation (GO_REF:0000043 [IEA] UniProtKB-KW:KW-0648) /// 0043039 // tRNA aminoacylation (GO_RE…										protein	taxon:192222	20250429	InterPro
I5Q61_RS00680	NZ_CP065357.1	132393..133484	-1.02453	-0.0349601	0.919204	0.950399	-1.8975	-0.924102	0.118398	0.443523	-3.00717	-1.58841	0.284882	0.976554
I5Q61_RS00685	NZ_CP065357.1	133484..135328	1.50403	0.588837	0.179821	0.294546	1.86828	0.901709	0.556008	0.861127	-576.198	-9.17042	0.931994	0.976554
mnmC	NZ_CP065357.1	135325..137163	-1.34389	-0.426413	0.425961	0.561532	-71.6027	-6.16194	0.781548	0.861127	-320.095	-8.32236	0.93827	0.976554	0008033 // tRNA processing (GO_REF:0000002 [IEA] InterPro:IPR023032) /// 0008033 // tRNA processing (GO_REF:0000043 [IEA] UniProtKB-KW:KW-0819) /// 0032259 // methylation (GO_REF:0000043 [IEA] UniProtKB-KW:KW-0489)										protein	taxon:192222	20250428	UniProt
I5Q61_RS00695	NZ_CP065357.1	137279..138418	1.32168	0.402377	0.367377	0.504683	-6.71001	-2.74632	2.28e-05	0.000561	-4.65369	-2.21838	0.0444164	0.899271
I5Q61_RS00700	NZ_CP065357.1	138421..140136	1.82635	0.868962	0.147183	0.254783	-2.51802	-1.33229	0.00264	0.0299298	-1.13253	-0.179555	0.756051	0.976554
hydC	NZ_CP065357.1	140147..140839	2.37072	1.24533	0.00101	0.00455	-2.4849	-1.31319	0.0928715	0.379001	-10735.3	-13.3901	0.900838	0.976554
I5Q61_RS00710	NZ_CP065357.1	140836..141372	1.95271	0.965477	0.00218	0.0087	-1.78383	-0.834982	0.435326	0.861127	-3941.24	-11.9444	0.911497	0.976554
recR	NZ_CP065357.1	complement(141369..141944)	1.0819	0.113572	0.855542	0.907953	8.82021	3.14081	0.0468386	NaN	-121.621	-6.92625	0.94861	0.976554	0006310 // DNA recombination (GO_REF:0000043 [IEA] UniProtKB-KW:KW-0233) /// 0006310 // DNA recombination (GO_REF:0000002 [IEA] InterPro:IPR000093|InterPro:IPR015967) /// 0006281 // DNA repair (GO_REF:0000104 [IEA] UniRule:UR000163906) /// 0006281 // DNA repair (GO_REF:0000002 [IEA] InterPro:IPR000093|InterPro:IPR015967) /// 0006310 // DNA recombination (GO_REF:0000104 [IEA] UniRule:UR000163906) …										protein	taxon:192222	20250429	InterPro
I5Q61_RS00720	NZ_CP065357.1	complement(141944..143176)	-1.11587	-0.158173	0.685378	0.79162	3.4523	1.78756	0.122199	0.451571	-612.55	-9.25868	0.931341	0.976554
I5Q61_RS00725	NZ_CP065357.1	complement(143173..143844)	-1.94829	-0.962207	0.00659	0.0222577	-2.38657	-1.25494	0.0169422	0.116911	-5.59659	-2.48455	0.094994	0.976554
dnaJ	NZ_CP065357.1	144004..145125	-1.75802	-0.813952	0.0291731	0.0753226	-1.54259	-0.625357	0.560952	0.861127	1.65875	0.730099	0.621406	0.976554	0042026 // protein refolding (GO_REF:0000118 [IEA] PANTHER:PTN002875376) /// 0006457 // protein folding (GO_REF:0000002 [IEA] InterPro:IPR008971|InterPro:IPR012724) /// 0006260 // DNA replication (GO_REF:0000043 [IEA] UniProtKB-KW:KW-0235) /// 0009408 // response to heat (GO_REF:0000002 [IEA] InterPro:IPR012724)										protein	taxon:192222	20250429	InterPro
I5Q61_RS00735	NZ_CP065357.1	complement(145175..146461)	-1.09604	-0.132296	0.837395	0.896228	-5.34317	-2.4177	1.97e-08	1.58e-06	-3.58852	-1.84339	0.000359	0.023323
I5Q61_RS00740	NZ_CP065357.1	complement(146715..147170)	1.10657	0.146094	0.773437	0.854457	-188.371	-7.55743	0.733741	0.861127	-858.89	-9.74633	0.927734	0.976554
I5Q61_RS00745	NZ_CP065357.1	complement(147320..147808)	-1.22873	-0.297163	0.39044	0.527383	-131.365	-7.03743	0.751445	0.861127	-599.986	-9.22879	0.931562	0.976554
I5Q61_RS00750	NZ_CP065357.1	complement(147805..149946)	5.01676	2.32676	7.9e-08	1.08e-06	2.79614	1.48344	0.00172	0.0208874	1.59174	0.670607	0.528907	0.976554
I5Q61_RS00755	NZ_CP065357.1	complement(150015..152063)	1.09363	0.129122	0.720796	0.818144	2.69073	1.428	0.0221178	0.138825	-3534.05	-11.7871	0.912658	0.976554
I5Q61_RS00760	NZ_CP065357.1	complement(152053..152505)	-1.25762	-0.330699	0.288523	0.419475	2.6635	1.41332	0.0148324	0.106721	-4032.45	-11.9774	0.911253	0.976554
purD	NZ_CP065357.1	complement(152502..153752)	-1.40519	-0.490765	0.314915	0.451081	-2.77874	-1.47443	0.00196	0.0233565	-12.0176	-3.58707	0.0167429	0.458626	0009113 // purine nucleobase biosynthetic process (GO_REF:0000002 [IEA] InterPro:IPR000115|InterPro:IPR020559|InterPro:IPR020560|InterPro:IPR020562|InterPro:IPR037123) /// 0006164 // purine nucleotide biosynthetic process (GO_REF:0000043 [IEA] UniProtKB-KW:KW-0658) /// 0006189 // 'de novo' IMP biosynthetic process (GO_REF:0000041 [IEA] UniPathway:UPA00074) /// 0006189 // 'de novo' IMP biosyntheti…										protein	taxon:192222	20250428	UniProt
I5Q61_RS00770	NZ_CP065357.1	complement(153991..155448)	2.30284	1.20341	0.0106905	0.0339275	4.0644	2.02304	0.00853	0.0724397	-1323.27	-10.3699	0.923125	0.976554
guaA	NZ_CP065357.1	complement(155477..157012)	-1.13923	-0.188057	0.563679	0.686326	-1.16263	-0.217389	0.745839	0.861127	-7556.6	-12.8835	0.904571	0.976554	0006164 // purine nucleotide biosynthetic process (GO_REF:0000002 [IEA] InterPro:IPR001674) /// 0006177 // GMP biosynthetic process (GO_REF:0000118 [IEA] PANTHER:PTN002629851) /// 0006177 // GMP biosynthetic process (GO_REF:0000104 [IEA] UniRule:UR000084086) /// 0046037 // GMP metabolic process (GO_REF:0000117 [IEA] ARBA:ARBA00027112) /// 0006164 // purine nucleotide biosynthetic process (GO_REF:…										protein	taxon:192222	20250428	UniProt
I5Q61_RS00780	NZ_CP065357.1	157151..157636	-1.29732	-0.375539	0.432989	0.567522	-89.0164	-6.476	0.770725	0.861127	-409.015	-8.67601	0.935652	0.976554
uvrC	NZ_CP065357.1	157629..159431	1.19978	0.262774	0.451308	0.584824	-261.713	-8.03184	0.717749	0.861127	-1183.82	-10.2092	0.924312	0.976554	0006281 // DNA repair (GO_REF:0000043 [IEA] UniProtKB-KW:KW-0228|UniProtKB-KW:KW-0234) /// 0006281 // DNA repair (GO_REF:0000104 [IEA] UniRule:UR000163512) /// 0009432 // SOS response (GO_REF:0000043 [IEA] UniProtKB-KW:KW-0742) /// 0009432 // SOS response (GO_REF:0000104 [IEA] UniRule:UR000163512) /// 0006289 // nucleotide-excision repair (GO_REF:0000104 [IEA] UniRule:UR000163512) /// 0006289 // …										protein	taxon:192222	20250428	UniProt
I5Q61_RS00790	NZ_CP065357.1	159433..160626	1.25937	0.3327	0.597338	0.71524	8.95815	3.1632	0.042841	NaN	46.6979	5.54529	0.00034	0.023323
I5Q61_RS00795	NZ_CP065357.1	complement(160623..161525)	1.55863	0.640276	0.0924683	0.180077	2.11457	1.08036	0.328895	0.77931	5.52054	2.46481	0.0998277	0.976554
hemE	NZ_CP065357.1	complement(161525..162544)	1.84075	0.88029	0.00908	0.0295059	-4.70304	-2.23359	0.131625	0.46071	3.19232	1.67461	0.0661614	0.976554	0006782 // protoporphyrinogen IX biosynthetic process (GO_REF:0000041 [IEA] UniPathway:UPA00251) /// 0019353 // protoporphyrinogen IX biosynthetic process from glutamate (GO_REF:0000118 [IEA] PANTHER:PTN002721230) /// 0006782 // protoporphyrinogen IX biosynthetic process (GO_REF:0000104 [IEA] UniRule:UR000081074) /// 0006783 // heme biosynthetic process (GO_REF:0000118 [IEA] PANTHER:PTN002721230)…										protein	taxon:192222	20250429	InterPro
pdxA	NZ_CP065357.1	complement(162734..163834)	1.2279	0.296189	0.455964	0.589743	1.21904	0.28574	0.849834	0.893765	-886.299	-9.79165	0.927399	0.976554	0008615 // pyridoxine biosynthetic process (GO_REF:0000043 [IEA] UniProtKB-KW:KW-0664) /// 0042823 // pyridoxal phosphate biosynthetic process (GO_REF:0000104 [IEA] UniRule:UR000497585) /// 0008615 // pyridoxine biosynthetic process (GO_REF:0000104 [IEA] UniRule:UR000497585)										protein	taxon:192222	20250428	UniProt
I5Q61_RS00810	NZ_CP065357.1	complement(163831..164604)	-1.09015	-0.124527	0.719043	0.817419	-4.20301	-2.07142	0.163676	0.515034	-4576.55	-12.16	0.909906	0.976554
I5Q61_RS00815	NZ_CP065357.1	164661..165635	-1.59825	-0.676497	0.0498197	0.111972	-293.349	-8.19648	0.712197	0.861127	-1312.36	-10.358	0.923213	0.976554
I5Q61_RS00820	NZ_CP065357.1	complement(165632..166582)	-3.04403	-1.60598	0.0235659	0.062614	-42.3986	-5.40594	0.807854	0.861127	-189.892	-7.56904	0.943849	0.976554
I5Q61_RS00825	NZ_CP065357.1	complement(166579..167400)	1.14248	0.192169	0.575248	0.696086	-120.297	-6.91045	0.75578	0.861127	-537.851	-9.07106	0.932729	0.976554
glyS	NZ_CP065357.1	complement(167397..169391)	1.48033	0.565921	0.0846324	0.168161	-3.03556	-1.60196	0.130386	0.46071	-6582.45	-12.6844	0.906039	0.976554	0006426 // glycyl-tRNA aminoacylation (GO_REF:0000104 [IEA] UniRule:UR000034380) /// 0006426 // glycyl-tRNA aminoacylation (GO_REF:0000002 [IEA] InterPro:IPR006194|InterPro:IPR015944) /// 0006412 // translation (GO_REF:0000043 [IEA] UniProtKB-KW:KW-0648)										protein	taxon:192222	20250429	InterPro
I5Q61_RS00835	NZ_CP065357.1	complement(169444..170064)	2.16208	1.11242	0.0101156	0.0324788	-75.2092	-6.23284	0.779094	0.861127	-336.217	-8.39325	0.937745	0.976554
I5Q61_RS00840	NZ_CP065357.1	complement(170061..170396)	NaN	NaN	NaN	NaN	NaN	NaN	NaN	NaN	NaN	NaN	NaN	NaN
I5Q61_RS00845	NZ_CP065357.1	complement(170406..172031)	-1.47564	-0.561345	0.0578901	0.125185	-1724.68	-10.7521	0.628418	0.861127	-7808.58	-12.9308	0.904222	0.976554
hspR	NZ_CP065357.1	complement(172038..172412)	-1.32721	-0.408401	0.209088	0.329873	-2577.1	-11.3315	0.61002	0.861127	-11714.7	-13.516	0.89991	0.976554	0006355 // regulation of transcription, DNA-templated (GO_REF:0000002 [IEA] InterPro:IPR000551)										protein	taxon:192222	20250429	InterPro
I5Q61_RS00855	NZ_CP065357.1	complement(172427..173320)	-3.89454	-1.96145	2.23e-07	2.83e-06	-14.1698	-3.82475	0.00036	0.00574	-5.59357	-2.48377	0.0963106	0.976554
I5Q61_RS00860	NZ_CP065357.1	173520..174938	1.35255	0.435679	0.321422	0.457125	-4.52079	-2.17657	0.000428	0.00656	-7.97801	-2.99603	0.0484256	0.92672
I5Q61_RS00865	NZ_CP065357.1	175014..175688	-1.38138	-0.466107	0.155678	0.265375	-1.09681	-0.133314	0.824081	0.871341	-1.86846	-0.901849	0.545993	0.976554
I5Q61_RS00870	NZ_CP065357.1	175685..176932	1.42828	0.514282	0.341238	0.479408	10.9166	3.44845	0.00132	0.0174792	-287.819	-8.16902	0.939406	0.976554
I5Q61_RS00875	NZ_CP065357.1	177015..177089	NaN	NaN	NaN	NaN	NaN	NaN	NaN	NaN	NaN	NaN	NaN	NaN
I5Q61_RS00880	NZ_CP065357.1	177305..177970	-1.21558	-0.281644	0.427506	0.562924	-238.467	-7.89764	0.722258	0.861127	-1076.61	-10.0723	0.925324	0.976554
I5Q61_RS00885	NZ_CP065357.1	177963..179153	-1.54399	-0.626661	0.175455	0.289817	-1.00375	-0.00541	0.997114	0.997959	-1076.83	-10.0726	0.925322	0.976554
groL	NZ_CP065357.1	complement(179187..180815)	-3.29887	-1.72197	0.00531	0.0183852	-8.1357	-3.02427	5.3e-14	1.56e-11	-10.9716	-3.4557	7.6e-09	8.84e-07
groES	NZ_CP065357.1	complement(180827..181087)	-5.99186	-2.583	1.21e-09	2.55e-08	-7.15239	-2.83843	1.05e-05	0.000303	-5.01675	-2.32675	0.0359009	0.796089	0006457 // protein folding (GO_REF:0000104 [IEA] UniRule:UR000030636) /// 0006457 // protein folding (GO_REF:0000117 [IEA] ARBA:ARBA00027200) /// 0006457 // protein folding (GO_REF:0000002 [IEA] InterPro:IPR020818|InterPro:IPR037124)										protein	taxon:192222	20250429	InterPro
I5Q61_RS00900	NZ_CP065357.1	181251..183773	1.05901	0.0827144	0.785804	0.861983	-2.60949	-1.38377	0.349967	0.809759	-2782.24	-11.442	0.915205	0.976554
ribE	NZ_CP065357.1	183784..184392	-1.77883	-0.830932	0.0235422	0.062614	-343.517	-8.42424	0.704585	0.861127	-1560.57	-10.6079	0.921366	0.976554
I5Q61_RS00910	NZ_CP065357.1	184356..185036	-1.64633	-0.71925	0.20051	0.318538	-50.0043	-5.64398	0.799503	0.861127	-223.543	-7.80441	0.942105	0.976554
I5Q61_RS00915	NZ_CP065357.1	185039..185242	-1.98868	-0.991813	0.569137	NaN	-3.1481	-1.65448	0.940703	NaN	-14.1034	-3.81797	0.97166	0.976554
I5Q61_RS00920	NZ_CP065357.1	complement(185239..186399)	-1.04805	-0.0677143	0.859568	0.909639	1.57507	0.655417	0.560735	0.861127	-1362.27	-10.4118	0.922815	0.976554
I5Q61_RS00925	NZ_CP065357.1	186526..187257	1.39696	0.48229	0.18211	0.296688	4.17453	2.06161	0.0217912	0.137749	-763.119	-9.57576	0.928995	0.976554
I5Q61_RS00930	NZ_CP065357.1	187254..188636	1.26689	0.341295	0.315527	0.451081	-1.32885	-0.410177	0.705581	0.861127	1.92558	0.945296	0.524146	0.976554
I5Q61_RS00935	NZ_CP065357.1	188648..189454	1.16969	0.226126	0.678424	0.785573	-31.9946	-4.99976	0.821977	NaN	-143.048	-7.16035	0.946875	0.976554
I5Q61_RS00940	NZ_CP065357.1	complement(189398..190657)	1.176	0.233883	0.845215	0.901782	-4.95067	-2.30762	0.91733	NaN	-22.1595	-4.46985	0.966823	0.976554
I5Q61_RS00945	NZ_CP065357.1	complement(190657..191214)	-1.56241	-0.643776	0.206721	0.326891	-78.5344	-6.29525	0.776956	0.861127	-353.523	-8.46566	0.937209	0.976554
rny	NZ_CP065357.1	complement(191224..192777)	-1.08129	-0.11276	0.73347	0.826964	-2.00946	-1.00681	0.158126	0.505661	-1.98459	-0.98884	0.506479	0.976554	0006402 // mRNA catabolic process (GO_REF:0000002 [IEA] InterPro:IPR017705) /// 0006402 // mRNA catabolic process (GO_REF:0000104 [IEA] UniRule:UR000059563)										protein	taxon:192222	20250429	InterPro
I5Q61_RS00955	NZ_CP065357.1	complement(192698..193324)	-4.16936	-2.05983	3.78e-05	0.000268	-983.202	-9.94134	0.654616	0.861127	-4324.91	-12.0785	0.910509	0.976554
I5Q61_RS00960	NZ_CP065357.1	193418..193975	-5.69013	-2.50846	8.35e-05	0.000525	-65.2128	-6.02708	0.786234	0.861127	-295.991	-8.20941	0.939106	0.976554
ftsY	NZ_CP065357.1	193975..194841	-2.61116	-1.38469	0.00196	0.008	-6.76132	-2.7573	0.00211	0.0248449	-21715.2	-14.4064	0.893354	0.976554	0006612 // protein targeting to membrane (GO_REF:0000104 [IEA] UniRule:UR000100357) /// 0006605 // protein targeting (GO_REF:0000118 [IEA] PANTHER:PTN000169995) /// 0006614 // SRP-dependent cotranslational protein targeting to membrane (GO_REF:0000002 [IEA] InterPro:IPR000897|InterPro:IPR004390|InterPro:IPR013822)										protein	taxon:192222	20250428	UniProt
radA	NZ_CP065357.1	194841..196181	-1.61859	-0.69474	0.0165101	0.0475532	1.43364	0.519681	0.485968	0.861127	-3713.03	-11.8584	0.912132	0.976554	0000725 // recombinational repair (GO_REF:0000104 [IEA] UniRule:UR000335544) /// 0000725 // recombinational repair (GO_REF:0000118 [IEA] PANTHER:PTN002845805) /// 0006281 // DNA repair (GO_REF:0000002 [IEA] InterPro:IPR004504|InterPro:IPR020588) /// 0006974 // cellular response to DNA damage stimulus (GO_REF:0000043 [IEA] UniProtKB-KW:KW-0227) /// 0006281 // DNA repair (GO_REF:0000043 [IEA] UniPr…										protein	taxon:192222	20250428	UniProt
adhP	NZ_CP065357.1	complement(196424..197467)	1.26418	0.338197	0.369792	0.507379	-1.25573	-0.328523	0.761274	0.861127	-2772.38	-11.4369	0.915243	0.976554
I5Q61_RS07780	NZ_CP065357.1	complement(197513..197848)	1.22106	0.288139	0.642084	0.755448	-57.2661	-5.83961	0.792703	0.861127	-256.039	-8.00022	0.940655	0.976554
I5Q61_RS07785	NZ_CP065357.1	complement(197853..198527)	1.96963	0.977925	0.0831679	0.166617	1.60643	0.683862	0.649775	0.861127	-699.454	-9.45008	0.929925	0.976554
I5Q61_RS07790	NZ_CP065357.1	complement(198509..199021)	-1.52383	-0.607698	0.19832	0.316895	-601.416	-9.23222	0.677785	0.861127	-2857.24	-11.4804	0.914922	0.976554
I5Q61_RS00985	NZ_CP065357.1	199351..200031	-2.90508	-1.53858	6.25e-05	0.000412	-3.1248	-1.64376	0.122825	0.451571	-6758.98	-12.7226	0.905757	0.976554
I5Q61_RS00990	NZ_CP065357.1	200028..200210	-7.89536	-2.98101	0.281481	NaN	-3.14789	-1.65438	0.940706	NaN	-14.1021	-3.81784	0.97166	0.976554
metF	NZ_CP065357.1	complement(200207..201046)	2.20974	1.14388	0.0017	0.00712	1.21495	0.280902	0.848582	0.893245	-876.366	-9.77539	0.927519	0.976554	0009086 // methionine biosynthetic process (GO_REF:0000118 [IEA] PANTHER:PTN001844025) /// 0009086 // methionine biosynthetic process (GO_REF:0000002 [IEA] InterPro:IPR004620) /// 0035999 // tetrahydrofolate interconversion (GO_REF:0000041 [IEA] UniPathway:UPA00193) /// 0008652 // cellular amino acid biosynthetic process (GO_REF:0000043 [IEA] UniProtKB-KW:KW-0028) /// 0009086 // methionine biosyn…										protein	taxon:192222	20250429	InterPro
metE	NZ_CP065357.1	complement(201057..203321)	1.11516	0.157256	0.664181	0.774209	-2.30907	-1.20731	0.0530085	0.266906	-17572.7	-14.101	0.895602	0.976554	0009086 // methionine biosynthetic process (GO_REF:0000002 [IEA] InterPro:IPR002629|InterPro:IPR006276) /// 0009086 // methionine biosynthetic process (GO_REF:0000104 [IEA] UniRule:UR000001453) /// 0008652 // cellular amino acid biosynthetic process (GO_REF:0000043 [IEA] UniProtKB-KW:KW-0028) /// 0009086 // methionine biosynthetic process (GO_REF:0000043 [IEA] UniProtKB-KW:KW-0486) /// 0008652 //…										protein	taxon:192222	20250429	InterPro
I5Q61_RS01005	NZ_CP065357.1	complement(203334..203708)	-2.61165	-1.38496	0.0218417	0.058948	-68.5736	-6.09958	0.78371	0.861127	-309.154	-8.27218	0.938641	0.976554
luxS	NZ_CP065357.1	complement(204237..204743)	1.08841	0.122216	0.711684	0.811746	1.56619	0.647257	0.240945	0.650445	-7008.35	-12.7749	0.905372	0.976554	0009372 // quorum sensing (GO_REF:0000104 [IEA] UniRule:UR000076351) /// 0009372 // quorum sensing (GO_REF:0000043 [IEA] UniProtKB-KW:KW-0673) /// 0009372 // quorum sensing (GO_REF:0000002 [IEA] InterPro:IPR003815|InterPro:IPR037005)										protein	taxon:192222	20250429	InterPro
gatB	NZ_CP065357.1	204868..206286	1.10267	0.141007	0.727556	0.824363	-4.62322	-2.2089	0.00486	0.0466042	-1.81206	-0.857628	0.427463	0.976554	0070681 // glutaminyl-tRNAGln biosynthesis via transamidation (GO_REF:0000118 [IEA] PANTHER:PTN002616796) /// 0006412 // translation (GO_REF:0000043 [IEA] UniProtKB-KW:KW-0648) /// 0006412 // translation (GO_REF:0000104 [IEA] UniRule:UR000001255)										protein	taxon:192222	20250428	UniProt
I5Q61_RS01020	NZ_CP065357.1	206283..207182	1.34535	0.427978	0.187928	0.303117	-1.9709	-0.978856	0.505742	0.861127	-2139.15	-11.0628	0.918005	0.976554
I5Q61_RS01025	NZ_CP065357.1	207191..208360	1.33174	0.413311	0.351447	0.490589	-301.234	-8.23474	0.710916	0.861127	-1387.35	-10.4381	0.922621	0.976554
I5Q61_RS01030	NZ_CP065357.1	complement(208371..209897)	1.09592	0.132138	0.71442	0.814189	-2867.37	-11.4855	0.605171	0.861127	-13080.7	-13.6752	0.898737	0.976554
I5Q61_RS01035	NZ_CP065357.1	210045..210851	-7.89671	-2.98125	0.000984	0.00451	-40.9923	-5.35728	0.809527	NaN	-183.262	-7.51777	0.944228	0.976554
mnmG	NZ_CP065357.1	214715..216574	1.13346	0.180737	0.566807	0.687692	-3503.35	-11.7745	0.596122	0.861127	-2.88843	-1.53029	0.301537	0.976554	0030488 // tRNA methylation (GO_REF:0000118 [IEA] PANTHER:PTN002624288) /// 0008033 // tRNA processing (GO_REF:0000002 [IEA] InterPro:IPR002218) /// 0008033 // tRNA processing (GO_REF:0000104 [IEA] UniRule:UR000001446) /// 0002098 // tRNA wobble uridine modification (GO_REF:0000118 [IEA] PANTHER:PTN002624288) /// 0002098 // tRNA wobble uridine modification (GO_REF:0000117 [IEA] ARBA:ARBA00033915)…										protein	taxon:192222	20250429	InterPro
petA	NZ_CP065357.1	216975..217478	1.19472	0.256678	0.506221	0.632085	-1470.54	-10.5221	0.635797	0.861127	-6925.91	-12.7578	0.905498	0.976554	1902600 // hydrogen ion transmembrane transport (GO_REF:0000108 [IEA] GO:0008121)										protein	taxon:192222	20250429	InterPro
I5Q61_RS01070	NZ_CP065357.1	217480..218727	3.00601	1.58785	8.46e-05	0.000525	-4.88961	-2.28972	0.124169	0.451571	2.07716	1.05461	0.332132	0.976554
I5Q61_RS01075	NZ_CP065357.1	218727..219851	3.62256	1.85701	3.38e-08	5.33e-07	2.30116	1.20236	0.0199613	0.128776	1.8186	0.862831	0.416213	0.976554
I5Q61_RS01080	NZ_CP065357.1	220000..221163	1.01881	0.0268888	0.943734	0.96701	-181.694	-7.50536	0.735507	0.861127	-812.611	-9.66642	0.928325	0.976554
rpsB	NZ_CP065357.1	221279..222070	-3.07165	-1.61902	0.000139	0.000798	-4.4488	-2.15342	0.00168	0.0208691	-29892.6	-14.8675	0.889963	0.976554	0006412 // translation (GO_REF:0000002 [IEA] InterPro:IPR001865|InterPro:IPR005706|InterPro:IPR018130) /// 0006412 // translation (GO_REF:0000104 [IEA] UniRule:UR000035388) /// 0006412 // translation (GO_REF:0000118 [IEA] PANTHER:PTN002648510)										protein	taxon:192222	20250429	InterPro
tsf	NZ_CP065357.1	222070..223143	-1.55897	-0.640593	0.0826628	0.165931	-3.01614	-1.5927	0.0115647	0.0909753	-4.22247	-2.07809	0.162907	0.976554	0006414 // translational elongation (GO_REF:0000118 [IEA] PANTHER:PTN002621663) /// 0006414 // translational elongation (GO_REF:0000002 [IEA] InterPro:IPR001816|InterPro:IPR014039|InterPro:IPR018101) /// 0006414 // translational elongation (GO_REF:0000043 [IEA] UniProtKB-KW:KW-0251) /// 0006412 // translation (GO_REF:0000043 [IEA] UniProtKB-KW:KW-0648) /// 0006414 // translational elongation (GO_…										protein	taxon:192222	20250429	InterPro
I5Q61_RS01095	NZ_CP065357.1	223153..223788	-2.43876	-1.28615	0.0140788	0.041961	-153.796	-7.26487	0.743719	0.861127	-691.927	-9.43448	0.930041	0.976554
fliR	NZ_CP065357.1	223775..224542	-2.58207	-1.36853	0.01799	0.0501306	-82.7152	-6.37008	0.774394	0.861127	-370.177	-8.53207	0.936718	0.976554	0006605 // protein targeting (GO_REF:0000002 [IEA] InterPro:IPR002010) /// 0006605 // protein targeting (GO_REF:0000104 [IEA] UniRule:UR000168473|UniRule:UR001995949) /// 0044780 // bacterial-type flagellum assembly (GO_REF:0000104 [IEA] UniRule:UR000168473|UniRule:UR001995949) /// 0044780 // bacterial-type flagellum assembly (GO_REF:0000002 [IEA] InterPro:IPR006303)										protein	taxon:192222	20250429	InterPro
I5Q61_RS01105	NZ_CP065357.1	224599..225852	-1.21542	-0.28145	0.351433	0.490589	-2.27492	-1.18582	0.181127	0.55085	1.52147	0.605469	0.571748	0.976554
gmk	NZ_CP065357.1	225858..226475	-3.22838	1.69081	1.1e-06	1.21e-05	-9.25549	-3.21031	0.00297	0.032097	-3.5522	-1.82871	0.21852	0.976554	0009179 // purine ribonucleoside diphosphate metabolic process (GO_REF:0000117 [IEA] ARBA:ARBA00044385) /// 0046710 // GDP metabolic process (GO_REF:0000108 [IEA] GO:0004385) /// 0006163 // purine nucleotide metabolic process (GO_REF:0000002 [IEA] InterPro:IPR017665) /// 0006163 // purine nucleotide metabolic process (GO_REF:0000104 [IEA] UniRule:UR000084053) /// 0046037 // GMP metabolic process …										protein	taxon:192222	20250428	UniProt
I5Q61_RS01115	NZ_CP065357.1	226477..226710	-3.29305	-1.71943	5.8e-05	0.000388	-3654.58	-11.8355	0.594245	0.861127	-16900.1	-14.0447	0.896016	0.976554
argS	NZ_CP065357.1	226722..228314	-2.27257	-1.18432	0.000635	0.00303	-2.66339	-1.41326	0.0199712	0.128776	-3.70444	-1.88926	0.202306	0.976554	0006420 // arginyl-tRNA aminoacylation (GO_REF:0000104 [IEA] UniRule:UR000102757) /// 0006418 // tRNA aminoacylation for protein translation (GO_REF:0000002 [IEA] InterPro:IPR001412|InterPro:IPR009080) /// 0006412 // translation (GO_REF:0000043 [IEA] UniProtKB-KW:KW-0648) /// 0006420 // arginyl-tRNA aminoacylation (GO_REF:0000002 [IEA] InterPro:IPR001278|InterPro:IPR005148|InterPro:IPR008909|Inte…										protein	taxon:192222	20250429	InterPro
I5Q61_RS01125	NZ_CP065357.1	complement(228323..228631)	-3.96688	-1.988	1.4e-06	1.51e-05	1.03105	0.0441136	0.976622	0.986656	-1043.14	-10.0267	0.925661	0.976554
I5Q61_RS01135	NZ_CP065357.1	229069..229776	-3.82947	-1.93715	6.93e-08	9.89e-07	-2.18375	-1.12681	0.160377	0.508722	-9619.86	-13.2318	0.902004	0.976554
I5Q61_RS01140	NZ_CP065357.1	229786..230265	-1.55109	-0.633278	0.0494722	0.111373	-2.54641	-1.34847	0.131805	0.46071	-8340	-13.0258	0.903522	0.976554
I5Q61_RS01145	NZ_CP065357.1	230389..231807	-4.06919	-2.02474	7.18e-10	1.61e-08	-2.27536	-1.18609	0.10207	0.402817	-12313	-13.5879	0.89938	0.976554
I5Q61_RS01150	NZ_CP065357.1	231817..232044	-10.1103	-3.33775	4.21e-13	1.52e-11	-452.585	-8.82204	0.691313	0.861127	-2094.75	-11.0326	0.918229	0.976554
I5Q61_RS01155	NZ_CP065357.1	232162..232938	-6.04131	-2.59486	0.0016	0.00677	6.02768	2.5916	0.10916	0.422748	-175.632	-7.45641	0.944683	0.976554
I5Q61_RS01160	NZ_CP065357.1	232935..233429	-1.8961	-0.923034	0.323438	0.459516	14.1352	3.82122	0.0183964	NaN	-76.5788	-6.25887	0.953556	0.976554
I5Q61_RS01165	NZ_CP065357.1	233672..233866	1.71977	0.782216	0.760702	NaN	NaN	NaN	NaN	NaN	NaN	NaN	NaN	NaN
I5Q61_RS01170	NZ_CP065357.1	233866..235971	1.76093	0.816341	0.0168256	0.0482222	-260.547	-8.0254	0.71794	0.861127	-1165.17	-10.1863	0.924481	0.976554
I5Q61_RS01175	NZ_CP065357.1	236035..236556	1.87863	0.909683	0.0314009	0.0790844	-3.84315	-1.94229	0.19971	0.579892	-4032.34	-11.9774	0.911254	0.976554
I5Q61_RS01180	NZ_CP065357.1	complement(236553..238082)	1.97275	0.980206	0.016259	0.0470277	-80.6299	-6.33324	0.775637	0.861127	-360.771	-8.49494	0.936992	0.976554
rho	NZ_CP065357.1	complement(238086..239384)	2.99465	1.58239	1.1e-05	9.43e-05	3.11996	1.64153	0.073424	0.328183	-1021.03	-9.99581	0.92589	0.976554	0006353 // DNA-templated transcription, termination (GO_REF:0000002 [IEA] InterPro:IPR004665|InterPro:IPR011112|InterPro:IPR011113) /// 0006353 // DNA-templated transcription, termination (GO_REF:0000043 [IEA] UniProtKB-KW:KW-0806) /// 0006353 // DNA-templated transcription, termination (GO_REF:0000104 [IEA] UniRule:UR000087053|UniRule:UR001996040)										protein	taxon:192222	20250428	UniProt
I5Q61_RS01190	NZ_CP065357.1	239495..241852	1.44348	0.529547	0.165362	0.277153	-540.609	-9.07844	0.682838	0.861127	-2441.23	-11.2534	0.916598	0.976554
ccoS	NZ_CP065357.1	241849..242055	-1.53613	-0.619305	0.257893	0.386427	-60.8076	-5.92618	0.789695	0.861127	-271.84	-8.08661	0.940015	0.976554
I5Q61_RS01200	NZ_CP065357.1	complement(242069..242371)	-2.48682	-1.3143	0.0271238	0.0704295	-14.051	-3.8126	3.14e-11	5.29e-09	-4.41605	-2.14276	0.00123	0.0611968
rfaD	NZ_CP065357.1	243014..243967	1.77561	0.828317	0.0144823	0.0429765	-7.11019	-2.82989	0.0545551	0.269365	2.16512	1.11445	0.215436	0.976554
rfaE1	NZ_CP065357.1	243960..245345	1.42433	0.510283	0.138177	0.243811	-1.23595	-0.305616	0.626024	0.861127	-1.70015	-0.765665	0.606483	0.976554
gmhA	NZ_CP065357.1	245342..245902	-1.94015	-0.956166	0.00111	0.00496	-7.69354	-2.94365	0.04556	0.240004	-1.52859	-0.612203	0.680281	0.976554
I5Q61_RS01225	NZ_CP065357.1	complement(246001..246669)	1.65478	0.726637	0.153151	0.262135	-48.581	-5.60232	0.800968	0.861127	-222.189	-7.79564	0.94217	0.976554
neuC	NZ_CP065357.1	complement(246733..247848)	2.45482	1.29562	0.000164	0.000924	1.2147	0.2806	0.794843	0.861127	-1762.61	-10.7835	0.920068	0.976554
I5Q61_RS01235	NZ_CP065357.1	complement(247845..248885)	1.60193	0.67981	0.0419824	0.099409	-1.52432	-0.608166	0.40257	0.861127	-8334.49	-13.0249	0.903529	0.976554
I5Q61_RS01240	NZ_CP065357.1	complement(248882..249772)	-1.57994	-0.65987	0.171588	0.285146	-125.188	-6.96795	0.753819	0.861127	-577.653	-9.17406	0.931967	0.976554
waaF	NZ_CP065357.1	complement(249898..250851)	1.17171	0.228616	0.539853	0.664178	-698.75	-9.44863	0.670643	0.861127	-3198.2	-11.643	0.913721	0.976554	0009244 // lipopolysaccharide core region biosynthetic process (GO_REF:0000118 [IEA] PANTHER:PTN002824473) /// 0009103 // lipopolysaccharide biosynthetic process (GO_REF:0000002 [IEA] InterPro:IPR011910)										protein	taxon:192222	20250429	TreeGrafter
I5Q61_RS01250	NZ_CP065357.1	250911..251735	NaN	NaN	NaN	NaN	NaN	NaN	NaN	NaN	NaN	NaN	NaN	NaN
I5Q61_RS01260	NZ_CP065357.1	complement(252596..253711)	-2.55303	-1.35221	0.118188	0.215186	-91.1048	-6.50946	0.769622	0.861127	-399.163	-8.64083	0.935913	0.976554
I5Q61_RS01265	NZ_CP065357.1	253778..254722	1.49093	0.576211	0.259805	0.387838	-59.001	-5.88267	0.791213	0.861127	-266.222	-8.05649	0.940238	0.976554
I5Q61_RS07645	NZ_CP065357.1	254719..255237	-48.2301	-5.59186	0.035972	0.0877537	-17.3315	-4.11532	0.853188	NaN	-75.7651	-6.24346	0.953671	0.976554
I5Q61_RS01275	NZ_CP065357.1	255282..255677	-19.0682	-4.25309	0.102849	NaN	-6.75409	-2.75576	0.901331	NaN	-30.2209	-4.91747	0.963502	0.976554
I5Q61_RS07810	NZ_CP065357.1	complement(256200..256502)	-1.09697	-0.133521	0.826195	0.887707	-35.8102	-5.1623	0.816337	NaN	-161.32	-7.33378	0.945591	0.976554
I5Q61_RS07650	NZ_CP065357.1	complement(256489..256698)	NaN	NaN	NaN	NaN	NaN	NaN	NaN	NaN	NaN	NaN	NaN	NaN
I5Q61_RS01295	NZ_CP065357.1	complement(258090..259142)	-1.35902	-0.442568	0.31371	0.450363	-315.467	-8.30135	0.708703	0.861127	-1430.91	-10.4827	0.922291	0.976554
I5Q61_RS01300	NZ_CP065357.1	complement(259139..260692)	1.58081	0.66066	0.155819	0.265375	-68.0182	-6.08785	0.784104	0.861127	-304.091	-8.24836	0.938818	0.976554
I5Q61_RS01305	NZ_CP065357.1	260752..261954	-6.84288	-2.7746	0.000422	0.0021	-51.723	-5.69273	0.797826	0.861127	-234.486	-7.87336	0.941594	0.976554
I5Q61_RS07660	NZ_CP065357.1	261947..262459	1.17963	0.23833	0.830067	0.890471	-10.0347	-3.32693	0.881066	NaN	-45.4989	-5.50776	0.959125	0.976554
I5Q61_RS01315	NZ_CP065357.1	262504..262899	-1.36025	-0.443868	0.71626	NaN	-4.951	-2.30772	0.917327	NaN	-22.1615	-4.46998	0.966822	0.976554
I5Q61_RS07820	NZ_CP065357.1	complement(263422..263676)	NaN	NaN	NaN	NaN	NaN	NaN	NaN	NaN	NaN	NaN	NaN	NaN
I5Q61_RS07675	NZ_CP065357.1	complement(263637..263921)	1.25518	0.327899	0.821051	NaN	-3.1481	-1.65448	0.940703	NaN	-14.1034	-3.81797	0.97166	0.976554
I5Q61_RS01325	NZ_CP065357.1	263974..265212	-2.15885	-1.11026	0.0111621	0.0350189	-2.21785	-1.14916	0.45122	0.861127	-2326.1	-11.1837	0.917113	0.976554
I5Q61_RS01330	NZ_CP065357.1	complement(265188..266069)	1.76707	0.821356	0.0658117	0.13924	6.63588	2.73029	0.0183194	0.123525	-320.123	-8.32248	0.938269	0.976554
waaC	NZ_CP065357.1	complement(266059..267087)	1.80972	0.855763	0.00676	0.0227159	-2.07032	-1.04985	0.479729	0.861127	2.51535	1.33076	0.371255	0.976554	0009244 // lipopolysaccharide core region biosynthetic process (GO_REF:0000002 [IEA] InterPro:IPR011908) /// 0009244 // lipopolysaccharide core region biosynthetic process (GO_REF:0000118 [IEA] PANTHER:PTN009110121) /// 0009103 // lipopolysaccharide biosynthetic process (GO_REF:0000043 [IEA] UniProtKB-KW:KW-0448)										protein	taxon:192222	20250429	TreeGrafter
I5Q61_RS01340	NZ_CP065357.1	267155..267949	-1.51341	-0.597799	0.182211	0.296688	1.79133	0.841033	0.57176	0.861127	-594.372	-9.21522	0.931662	0.976554
galE	NZ_CP065357.1	268010..268996	1.30899	0.388451	0.273841	0.402553	-775.607	-9.59918	0.665701	0.861127	-3576.96	-11.8045	0.912529	0.976554
I5Q61_RS01350	NZ_CP065357.1	268990..270684	1.53962	0.622572	0.0551617	0.120804	-181.427	-7.50325	0.735584	0.861127	-841.713	-9.71719	0.92795	0.976554
I5Q61_RS01355	NZ_CP065357.1	270684..271763	2.00155	1.00112	0.0488547	0.110528	2.78699	1.47871	0.34117	0.794044	-383.725	-8.58393	0.936334	0.976554
I5Q61_RS01360	NZ_CP065357.1	271756..272685	2.15257	1.10606	0.0979654	0.18773	9.60941	3.26445	0.0346307	NaN	50.0813	5.6462	0.000225	0.0165719
I5Q61_RS01365	NZ_CP065357.1	272673..273770	1.74824	0.805903	0.0340298	0.0838394	2.33984	1.22641	0.265968	0.688251	-921.899	-9.84846	0.926979	0.976554
I5Q61_RS01370	NZ_CP065357.1	273774..275912	1.90161	0.927225	0.0466218	0.106531	1.91794	0.939555	0.39442	0.860289	4.97323	2.31418	0.119254	0.976554
I5Q61_RS01375	NZ_CP065357.1	275921..277051	-1.02566	-0.0365488	0.924007	0.952491	4.12822	2.04552	0.0102021	0.0830241	-1340.69	-10.3888	0.922985	0.976554
pglC	NZ_CP065357.1	277044..277646	2.99319	1.58169	9.33e-05	0.000566	2.76553	1.46756	0.335385	0.788356	-384.95	-8.58853	0.9363	0.976554	0006486 // protein glycosylation (GO_REF:0000041 [IEA] UniPathway:UPA00378) /// 0018279 // protein N-linked glycosylation via asparagine (PMID:16618123 [IDA])										protein	taxon:192222	20250428	UniProt
pglD	NZ_CP065357.1	277633..278229	1.26242	0.336191	0.446068	0.580226	-80.6537	-6.33367	0.775614	0.861127	-360.595	-8.49423	0.936998	0.976554	0006486 // protein glycosylation (GO_REF:0000041 [IEA] UniPathway:UPA00378) /// 0018279 // protein N-linked glycosylation via asparagine (PMID:17087520 [IDA])										protein	taxon:192222	20250428	UniProt
pglE	NZ_CP065357.1	278323..279483	1.46607	0.551953	0.0662617	0.139976	-972.06	-9.9249	0.655079	0.861127	1.25672	0.329667	0.823623	0.976554	0006486 // protein glycosylation (GO_REF:0000041 [IEA] UniPathway:UPA00378) /// 0000271 // polysaccharide biosynthetic process (GO_REF:0000118 [IEA] PANTHER:PTN004740321)										protein	taxon:192222	20250428	UniProt
pglF	NZ_CP065357.1	279486..281255	1.85945	0.894879	0.00329	0.012338	1.88843	0.917186	0.174352	0.538574	-3486.11	-11.7674	0.912803	0.976554	0006486 // protein glycosylation (GO_REF:0000041 [IEA] UniPathway:UPA00378)										protein	taxon:192222	20250428	UniProt
I5Q61_RS01400	NZ_CP065357.1	281256..282149	4.40824	2.1402	2.1e-06	2.21e-05	-84.3564	-6.39843	0.773392	0.861127	-380.888	-8.57322	0.936413	0.976554
I5Q61_RS01405	NZ_CP065357.1	282260..282652	-2.92491	-1.54839	5.61e-05	0.000379	-5.10123	-2.35085	0.000326	0.00535	-7.15874	-2.83971	0.0604874	0.976554
I5Q61_RS01410	NZ_CP065357.1	282674..283522	-2.26306	-1.17827	0.00132	0.00574	-3.02692	-1.59785	0.280107	0.71081	-3275.46	-11.6775	0.913467	0.976554
ftsH	NZ_CP065357.1	283522..285453	-1.29334	-0.3711	0.374096	0.511535	-2.26374	-1.17871	0.00665	0.0599206	-2.16698	-1.11568	0.117917	0.976554	0006508 // proteolysis (GO_REF:0000043 [IEA] UniProtKB-KW:KW-0645) /// 0006508 // proteolysis (GO_REF:0000002 [IEA] InterPro:IPR000642|InterPro:IPR037219) /// 0030163 // protein catabolic process (GO_REF:0000104 [IEA] UniRule:UR000078252)										protein	taxon:192222	20250428	UniProt
I5Q61_RS01420	NZ_CP065357.1	285450..286067	-1.65604	-0.727739	0.0802186	0.162212	-2.37614	-1.24862	0.406198	0.861127	-2580.88	-11.3336	0.916006	0.976554
pssA	NZ_CP065357.1	286075..286797	-1.54346	-0.626165	0.122709	0.222238	5.43503	2.44229	0.00108	0.0149331	-1163.99	-10.1849	0.924492	0.976554	0008654 // phospholipid biosynthetic process (GO_REF:0000002 [IEA] InterPro:IPR000462) /// 0006629 // lipid metabolic process (GO_REF:0000043 [IEA] UniProtKB-KW:KW-0443) /// 0008654 // phospholipid biosynthetic process (GO_REF:0000043 [IEA] UniProtKB-KW:KW-0594)										protein	taxon:192222	20250428	UniProt
I5Q61_RS01430	NZ_CP065357.1	complement(286794..287591)	-1.54223	-0.625016	0.270208	0.398339	7.43352	2.89405	0.0191953	0.127745	-275.876	-8.10787	0.939858	0.976554
I5Q61_RS01435	NZ_CP065357.1	287682..288041	-1.62741	-0.702579	0.0501369	0.1125	-448.389	-8.80861	0.691762	0.861127	-2054.52	-11.0046	0.918435	0.976554
I5Q61_RS01440	NZ_CP065357.1	288057..288683	1.25476	0.327409	0.492739	0.620487	-86.3861	-6.43273	0.772215	0.861127	-390.489	-8.60914	0.936147	0.976554
I5Q61_RS01445	NZ_CP065357.1	288889..289161	-4.3765	-2.12978	0.0245474	0.0647203	-22.988	-4.52281	0.838711	NaN	-102.789	-6.68354	0.950408	0.976554
I5Q61_RS01455	NZ_CP065357.1	290271..290501	NaN	NaN	NaN	NaN	NaN	NaN	NaN	NaN	NaN	NaN	NaN	NaN
aat	NZ_CP065357.1	complement(290595..291236)	2.20503	1.1408	0.0530842	0.117196	-21.1765	-4.40439	0.842883	NaN	-94.6864	-6.56509	0.951286	0.976554	0030163 // protein catabolic process (GO_REF:0000002 [IEA] InterPro:IPR004616) /// 0030163 // protein catabolic process (GO_REF:0000104 [IEA] UniRule:UR000033352)										protein	taxon:192222	20250429	InterPro
I5Q61_RS01465	NZ_CP065357.1	complement(291214..293340)	3.23507	1.6938	5.29e-08	7.8e-07	6.0641	2.60029	0.000353	0.00571	8.98946	3.16823	0.00339	0.1353
I5Q61_RS01470	NZ_CP065357.1	complement(293337..293627)	1.49835	0.583377	0.401568	0.539486	-19.3674	-4.27556	0.847451	NaN	-86.5941	-6.4362	0.952241	0.976554
I5Q61_RS01475	NZ_CP065357.1	complement(293627..294226)	-1.07825	-0.108686	0.851699	0.907288	-89.0726	-6.47691	0.7707	0.861127	-402.997	-8.65462	0.935811	0.976554
smpB	NZ_CP065357.1	complement(294241..294693)	-1.72551	-0.78702	0.0699188	0.145461	-148.798	-7.21721	0.745341	0.861127	-671.149	-9.39049	0.930366	0.976554	0070929 // trans-translation (GO_REF:0000104 [IEA] UniRule:UR000037458)										protein	taxon:192222	20250429	InterPro
I5Q61_RS01485	NZ_CP065357.1	complement(294690..295457)	-1.28397	-0.360616	0.485279	0.614896	2.64577	1.40369	0.366392	0.828237	-404.105	-8.65859	0.935781	0.976554
I5Q61_RS01490	NZ_CP065357.1	complement(295454..295681)	-3.21331	-1.68406	3.18e-05	0.000233	-609.111	-9.25056	0.677169	0.861127	-2735.19	-11.4174	0.915387	0.976554
truB	NZ_CP065357.1	complement(295675..296493)	-2.76861	-1.46916	0.00703	0.0235714	-58.2042	-5.86305	0.791899	0.861127	-264.994	-8.04982	0.940288	0.976554	0006400 // tRNA modification (GO_REF:0000118 [IEA] PANTHER:PTN000349222) /// 0001522 // pseudouridine synthesis (GO_REF:0000002 [IEA] InterPro:IPR014780|InterPro:IPR020103) /// 0001522 // pseudouridine synthesis (GO_REF:0000117 [IEA] ARBA:ARBA00028294) /// 0031119 // tRNA pseudouridine synthesis (GO_REF:0000104 [IEA] UniRule:UR000100585) /// 0009451 // RNA modification (GO_REF:0000002 [IEA] Inter…										protein	taxon:192222	20250429	InterPro
I5Q61_RS01500	NZ_CP065357.1	complement(296490..298559)	1.24068	0.311128	0.340711	0.479408	5.40282	2.43371	0.00284	0.0314483	-964.252	-9.91327	0.9265	0.976554
I5Q61_RS01505	NZ_CP065357.1	complement(298556..298993)	1.83184	0.873295	0.108308	0.202303	-37.7214	-5.23731	0.813736	NaN	-168.9	-7.40002	0.945101	0.976554
I5Q61_RS01510	NZ_CP065357.1	complement(298987..300708)	3.64855	1.86732	1.25e-09	2.59e-08	-234.386	-7.87274	0.723093	0.861127	-1064.24	-10.0556	0.925448	0.976554
I5Q61_RS01515	NZ_CP065357.1	complement(300712..301599)	-1.23897	-0.309139	0.377973	0.515278	2.77851	1.47431	0.075293	0.332755	-1535.98	-10.5849	0.921535	0.976554
sstT	NZ_CP065357.1	complement(301610..302788)	-1.03231	-0.0458822	0.905187	0.939448	1.61007	0.687123	0.528483	0.861127	4.11203	2.03985	0.17231	0.976554	0015826 // threonine transport (GO_REF:0000002 [IEA] InterPro:IPR023025) /// 0032329 // serine transport (GO_REF:0000118 [IEA] PANTHER:PTN000238548) /// 0055085 // transmembrane transport (GO_REF:0000108 [IEA] GO:0015293) /// 0006865 // amino acid transport (GO_REF:0000043 [IEA] UniProtKB-KW:KW-0029) /// 0032329 // serine transport (GO_REF:0000002 [IEA] InterPro:IPR023025) /// 0055085 // transmem…										protein	taxon:192222	20250429	TreeGrafter
metK	NZ_CP065357.1	303061..304257	-1.5617	-0.643115	0.0379697	0.0921354	-2.10864	-1.07631	0.0470589	0.243551	-24987.5	-14.6089	0.891864	0.976554	0006556 // S-adenosylmethionine biosynthetic process (GO_REF:0000041 [IEA] UniPathway:UPA00315) /// 0006556 // S-adenosylmethionine biosynthetic process (GO_REF:0000104 [IEA] UniRule:UR001995840) /// 0006556 // S-adenosylmethionine biosynthetic process (GO_REF:0000002 [IEA] InterPro:IPR002133|InterPro:IPR022628|InterPro:IPR022629|InterPro:IPR022630|InterPro:IPR022631|InterPro:IPR022636) /// 00067…										protein	taxon:192222	20250428	UniProt
I5Q61_RS01530	NZ_CP065357.1	complement(304489..305808)	-1.48007	-0.565666	0.606931	0.723567	-6.75409	-2.75576	0.901331	NaN	-30.2209	-4.91747	0.963502	0.976554
yajC	NZ_CP065357.1	305781..306053	-1.65125	-0.723557	0.0151851	0.0444846	-384.887	-8.58829	0.699076	0.861127	-1722.02	-10.7499	0.920317	0.976554
secD	NZ_CP065357.1	306046..307626	1.07793	0.108268	0.729049	0.824677	1.45516	0.541178	0.273392	0.698273	-9684.8	-13.2415	0.901932	0.976554	0006886 // intracellular protein transport (GO_REF:0000002 [IEA] InterPro:IPR005791) /// 0055085 // transmembrane transport (GO_REF:0000002 [IEA] InterPro:IPR001036) /// 0015031 // protein transport (GO_REF:0000118 [IEA] PANTHER:PTN002824163) /// 0015031 // protein transport (GO_REF:0000043 [IEA] UniProtKB-KW:KW-0653|UniProtKB-KW:KW-0811) /// 0065002 // intracellular protein transmembrane transpo…										protein	taxon:192222	20250429	InterPro
secF	NZ_CP065357.1	307626..308597	1.60895	0.686122	0.0512229	0.114376	2.86605	1.51906	0.0218296	0.137749	-2616.81	-11.3536	0.915858	0.976554	0065002 // intracellular protein transmembrane transport (GO_REF:0000104 [IEA] UniRule:UR000054584) /// 0015031 // protein transport (GO_REF:0000118 [IEA] PANTHER:PTN000763999) /// 0015031 // protein transport (GO_REF:0000043 [IEA] UniProtKB-KW:KW-0653|UniProtKB-KW:KW-0811) /// 0006605 // protein targeting (GO_REF:0000104 [IEA] UniRule:UR000054584) /// 0006886 // intracellular protein transport (…										protein	taxon:192222	20250429	InterPro
leuS	NZ_CP065357.1	308607..311036	2.2092	1.14352	0.000201	0.00109	1.88731	0.91633	0.0970901	0.388361	-5135.16	-12.3262	0.90868	0.976554	0006429 // leucyl-tRNA aminoacylation (GO_REF:0000104 [IEA] UniRule:UR000075860) /// 0106074 /// 0006418 // tRNA aminoacylation for protein translation (GO_REF:0000002 [IEA] InterPro:IPR001412|InterPro:IPR009008|InterPro:IPR009080|InterPro:IPR013155|InterPro:IPR015413|InterPro:IPR025709) /// 0006412 // translation (GO_REF:0000043 [IEA] UniProtKB-KW:KW-0648) /// 0006429 // leucyl-tRNA aminoacylati…										protein	taxon:192222	20250429	InterPro
lptE	NZ_CP065357.1	311033..311545	1.92415	0.944223	0.0438078	0.102144	-85.7892	-6.42272	0.772567	0.861127	-386.766	-8.59532	0.93625	0.976554
I5Q61_RS01560	NZ_CP065357.1	311529..312908	1.12463	0.169449	0.73644	0.82759	-55.3959	-5.79171	0.794369	0.861127	-247.642	-7.95211	0.941011	0.976554
I5Q61_RS01565	NZ_CP065357.1	312917..314077	-1.06718	-0.0938044	0.866936	0.912879	3.89132	1.96026	0.216597	0.614494	-270.286	-8.07834	0.940077	0.976554
I5Q61_RS01570	NZ_CP065357.1	314064..314966	-1.81536	-0.860256	0.0236412	0.0626926	-1.96544	-0.974856	0.262667	0.682703	-6499.18	-12.666	0.906174	0.976554
I5Q61_RS01575	NZ_CP065357.1	314903..315298	1.20658	0.270922	0.475373	0.606831	-1.044	-0.062119	0.945393	0.964187	-3448.77	-11.7519	0.912918	0.976554
I5Q61_RS01580	NZ_CP065357.1	315298..318234	1.22748	0.295695	0.407737	0.545905	1.38993	0.475014	0.558939	0.861127	-3088.57	-11.5927	0.914093	0.976554
I5Q61_RS01585	NZ_CP065357.1	318425..319111	-1.39532	-0.4806	0.578577	0.69888	15.1033	3.91679	0.0135992	NaN	-70.4948	-6.13944	0.954441	0.976554
thiD	NZ_CP065357.1	319108..319920	1.46459	0.550495	0.0852821	0.169207	1.17203	0.229012	0.876918	0.914101	-908.426	-9.82723	0.927136	0.976554	0009229 // thiamine diphosphate biosynthetic process (GO_REF:0000041 [IEA] UniPathway:UPA00060) /// 0009228 // thiamine biosynthetic process (GO_REF:0000118 [IEA] PANTHER:PTN002324925) /// 0009228 // thiamine biosynthetic process (GO_REF:0000002 [IEA] InterPro:IPR004399) /// 0009228 // thiamine biosynthetic process (GO_REF:0000117 [IEA] ARBA:ARBA00026808)										protein	taxon:192222	20250428	UniProt
thiE	NZ_CP065357.1	319910..320542	1.23433	0.303729	0.355387	0.494154	6.39817	2.67766	0.00285	0.0314483	-497.761	-8.95931	0.933556	0.976554	0009228 // thiamine biosynthetic process (GO_REF:0000043 [IEA] UniProtKB-KW:KW-0784) /// 0009229 // thiamine diphosphate biosynthetic process (GO_REF:0000041 [IEA] UniPathway:UPA00060) /// 0009229 // thiamine diphosphate biosynthetic process (GO_REF:0000104 [IEA] UniRule:UR000076356) /// 0009228 // thiamine biosynthetic process (GO_REF:0000118 [IEA] PANTHER:PTN001074425) /// 0009228 // thiamine b…										protein	taxon:192222	20250428	UniProt
I5Q61_RS01600	NZ_CP065357.1	320520..321149	2.17175	1.11886	0.0957364	0.184606	-15.765	-3.97866	0.857927	NaN	-70.4948	-6.13944	0.954441	0.976554
I5Q61_RS01605	NZ_CP065357.1	complement(321146..321598)	7.99537	2.99916	0.212309	0.334185	NaN	NaN	NaN	NaN	NaN	NaN	NaN	NaN
I5Q61_RS01610	NZ_CP065357.1	complement(321595..322254)	1.71923	0.78176	0.760846	NaN	NaN	NaN	NaN	NaN	NaN	NaN	NaN	NaN
I5Q61_RS01615	NZ_CP065357.1	complement(322251..322553)	-3.39503	-1.76343	0.257456	NaN	-4.95067	-2.30762	0.91733	NaN	-22.1595	-4.46985	0.966823	0.976554
I5Q61_RS01620	NZ_CP065357.1	complement(322550..323254)	-1.2106	-0.275719	0.481055	0.611806	5.32823	2.41366	0.000564	0.00842	-1206.34	-10.2364	0.924111	0.976554
fliW	NZ_CP065357.1	complement(323280..323669)	-1.6017	-0.679602	0.051948	0.115244	-1.33774	-0.419801	0.782835	0.861127	-1448.79	-10.5006	0.922159	0.976554	0044780 // bacterial-type flagellum assembly (GO_REF:0000002 [IEA] InterPro:IPR003775) /// 0044780 // bacterial-type flagellum assembly (GO_REF:0000104 [IEA] UniRule:UR000100893) /// 0044781 // bacterial-type flagellum organization (GO_REF:0000043 [IEA] UniProtKB-KW:KW-1005) /// 0006417 // regulation of translation (GO_REF:0000043 [IEA] UniProtKB-KW:KW-0810)										protein	taxon:192222	20250428	UniProt
bamD	NZ_CP065357.1	323834..324481	-2.17727	-1.12252	0.00416	0.0150109	-1.28154	-0.357877	0.812643	0.862337	-1393.21	-10.4442	0.922576	0.976554
lon	NZ_CP065357.1	324495..326870	1.40484	0.490409	0.125083	0.226238	-1.9305	-0.948977	0.227726	0.630791	-1.48282	-0.568345	0.701243	0.976554	0006508 // proteolysis (GO_REF:0000043 [IEA] UniProtKB-KW:KW-0645) /// 0034605 // cellular response to heat (GO_REF:0000104 [IEA] UniRule:UR000161584) /// 0006508 // proteolysis (GO_REF:0000002 [IEA] InterPro:IPR004815|InterPro:IPR008268|InterPro:IPR008269|InterPro:IPR027543) /// 0030163 // protein catabolic process (GO_REF:0000002 [IEA] InterPro:IPR027065) /// 0006515 // misfolded or incompletel…										protein	taxon:192222	20250428	UniProt
rpsR	NZ_CP065357.1	complement(326913..327173)	-3.08685	-1.62614	2.13e-06	2.23e-05	-4.3149	-2.10933	0.000434	0.00657	-6.7598	-2.75698	0.0640508	0.976554	0006412 // translation (GO_REF:0000118 [IEA] PANTHER:PTN002668828) /// 0006412 // translation (GO_REF:0000002 [IEA] InterPro:IPR001648) /// 0006412 // translation (GO_REF:0000104 [IEA] UniRule:UR000035354)										protein	taxon:192222	20250428	UniProt
I5Q61_RS01645	NZ_CP065357.1	complement(327185..327724)	-4.26729	-2.09332	1.57e-05	0.000127	-5.36415	-2.42335	1.22e-05	0.000344	-59767.4	-15.8671	0.882616	0.976554
rpsF	NZ_CP065357.1	complement(327733..328110)	-5.76522	-2.52738	3.69e-08	5.76e-07	-20.468	-4.3553	4.72e-05	0.00102	-8.07733	-3.01388	0.0435432	0.894557	0006412 // translation (GO_REF:0000002 [IEA] InterPro:IPR000529|InterPro:IPR020814|InterPro:IPR035980) /// 0006412 // translation (GO_REF:0000104 [IEA] UniRule:UR000084122)										protein	taxon:192222	20250428	UniProt
I5Q61_RS01655	NZ_CP065357.1	complement(328243..329103)	1.48795	0.573325	0.22992	0.355779	-39.5216	-5.30457	0.811389	0.861955	-199.265	-7.63855	0.943334	0.976554
rseP	NZ_CP065357.1	complement(329096..330202)	1.41673	0.502562	0.22369	0.348103	1.5016	0.586502	0.599976	0.861127	-1417.72	-10.4694	0.92239	0.976554
pgsA	NZ_CP065357.1	complement(330199..330732)	-2.17091	-1.1183	0.0138947	0.041684	-108.089	-6.75608	0.761082	0.861127	-489.183	-8.93423	0.933741	0.976554	0006629 // lipid metabolic process (GO_REF:0000043 [IEA] UniProtKB-KW:KW-0443) /// 0008654 // phospholipid biosynthetic process (GO_REF:0000002 [IEA] InterPro:IPR000462|InterPro:IPR004570) /// 0046474 // glycerophospholipid biosynthetic process (GO_REF:0000118 [IEA] PANTHER:PTN002682265) /// 0008654 // phospholipid biosynthetic process (GO_REF:0000043 [IEA] UniProtKB-KW:KW-0594) /// 0008654 // ph…										protein	taxon:192222	20250429	InterPro
I5Q61_RS01670	NZ_CP065357.1	complement(330856..331461)	-1.00251	-0.00362	0.993308	0.99476	4.36619	2.12637	0.0574455	0.278953	-513.054	-9.00297	0.933233	0.976554
I5Q61_RS01680	NZ_CP065357.1	complement(332139..333206)	1.38141	0.466145	0.266972	0.395621	-311.073	-8.28111	0.709365	0.861127	-1414.2	-10.4658	0.922416	0.976554
ileS	NZ_CP065357.1	333306..336047	-1.28878	-0.366009	0.327338	0.464096	-7.56841	-2.91999	0.00091	0.0129345	-2.2355	-1.1606	0.281907	0.976554	0106074 /// 0006412 // translation (GO_REF:0000043 [IEA] UniProtKB-KW:KW-0648) /// 0006418 // tRNA aminoacylation for protein translation (GO_REF:0000002 [IEA] InterPro:IPR001412|InterPro:IPR002300|InterPro:IPR009008|InterPro:IPR009080|InterPro:IPR013155) /// 0006428 // isoleucyl-tRNA aminoacylation (GO_REF:0000104 [IEA] UniRule:UR000090066) /// 0006428 // isoleucyl-tRNA aminoacylation (GO_REF:00…										protein	taxon:192222	20250429	InterPro
gatA	NZ_CP065357.1	336155..337516	1.88906	0.917671	0.0156958	0.0456877	-1.21174	-0.277084	0.678332	0.861127	-1.43504	-0.521089	0.725852	0.976554	0006412 // translation (GO_REF:0000002 [IEA] InterPro:IPR004412) /// 0006412 // translation (GO_REF:0000104 [IEA] UniRule:UR000001462) /// 0006412 // translation (GO_REF:0000043 [IEA] UniProtKB-KW:KW-0648)										protein	taxon:192222	20250428	UniProt
guaB	NZ_CP065357.1	337526..338983	2.03745	1.02676	0.0092	0.0297761	-4.39995	-2.13749	0.00587	0.054493	-1.74458	-0.802879	0.455782	0.976554	0006164 // purine nucleotide biosynthetic process (GO_REF:0000002 [IEA] InterPro:IPR005990) /// 0006177 // GMP biosynthetic process (GO_REF:0000104 [IEA] UniRule:UR000331345) /// 0006177 // GMP biosynthetic process (GO_REF:0000117 [IEA] ARBA:ARBA00084248) /// 0006164 // purine nucleotide biosynthetic process (GO_REF:0000043 [IEA] UniProtKB-KW:KW-0658) /// 0006183 // GTP biosynthetic process (GO_R…										protein	taxon:192222	20250428	UniProt
xseB	NZ_CP065357.1	338980..339153	3.58788	1.84313	0.0105502	0.033795	-37.3979	-5.22488	0.814138	NaN	-167.199	-7.38542	0.945208	0.976554
I5Q61_RS01705	NZ_CP065357.1	339146..339922	1.7855	0.836325	0.0314376	0.0790844	-305.422	-8.25466	0.710244	0.861127	-1397.36	-10.4485	0.922544	0.976554
murC	NZ_CP065357.1	340068..341366	1.34704	0.429793	0.173322	0.287334	-3.06478	-1.61578	0.0351544	0.19567	-13201.3	-13.6884	0.89864	0.976554	0008360 // regulation of cell shape (GO_REF:0000043 [IEA] UniProtKB-KW:KW-0133) /// 0009252 // peptidoglycan biosynthetic process (GO_REF:0000041 [IEA] UniPathway:UPA00219) /// 0009252 // peptidoglycan biosynthetic process (GO_REF:0000104 [IEA] UniRule:UR000163961) /// 0051301 // cell division (GO_REF:0000043 [IEA] UniProtKB-KW:KW-0132) /// 0071555 // cell wall organization (GO_REF:0000043 [IEA] …										protein	taxon:192222	20250428	UniProt
I5Q61_RS01715	NZ_CP065357.1	341359..341703	1.39563	0.480913	0.688483	0.794537	-4.95194	-2.30799	0.917317	NaN	-22.1661	-4.47028	0.966819	0.976554
I5Q61_RS01720	NZ_CP065357.1	341703..343910	1.34143	0.423768	0.211711	0.333627	-320.639	-8.32481	0.707921	0.861127	-1455.4	-10.5072	0.92211	0.976554
I5Q61_RS01725	NZ_CP065357.1	344075..344674	-3.74744	-1.90591	0.163647	0.274952	-9.27559	-3.21344	0.885086	NaN	-41.3134	-5.36854	0.960157	0.976554
dapE	NZ_CP065357.1	344679..345776	-1.38173	-0.46648	0.144208	0.249948	-1.22783	-0.296113	0.680983	0.861127	-6632.43	-12.6953	0.905958	0.976554	0009085 // lysine biosynthetic process (GO_REF:0000043 [IEA] UniProtKB-KW:KW-0457) /// 0008652 // cellular amino acid biosynthetic process (GO_REF:0000043 [IEA] UniProtKB-KW:KW-0028) /// 0006526 // arginine biosynthetic process (GO_REF:0000118 [IEA] PANTHER:PTN002887523) /// 0009089 // lysine biosynthetic process via diaminopimelate (GO_REF:0000002 [IEA] InterPro:IPR005941) /// 0019877 // diamino…										protein	taxon:192222	20250429	TreeGrafter
thiS	NZ_CP065357.1	345812..346003	NaN	NaN	NaN	NaN	NaN	NaN	NaN	NaN	NaN	NaN	NaN	NaN
thiF	NZ_CP065357.1	346000..346803	-1.0789	-0.109557	0.735845	0.82759	-1.59881	-0.676997	0.53455	0.861127	-3541.26	-11.79	0.912636	0.976554
I5Q61_RS01745	NZ_CP065357.1	346807..347568	-1.03948	-0.0558578	0.849772	0.905939	-2.97906	-1.57485	0.287069	0.716156	1.73595	0.795727	0.59032	0.976554
I5Q61_RS01750	NZ_CP065357.1	347571..347849	-1.05107	-0.0718535	0.893367	0.929636	-48.2516	-5.59251	0.801296	0.861127	25.7232	4.685	0.00229	0.10004
I5Q61_RS01755	NZ_CP065357.1	347862..348269	1.89531	0.922438	0.242731	0.371412	-12.1639	-3.60454	0.87115	NaN	-54.4016	-5.76558	0.957213	0.976554
thiH	NZ_CP065357.1	348272..349417	2.15167	1.10546	0.000365	0.00184	-385.145	-8.58926	0.699048	0.861127	3.21996	1.68704	0.250746	0.976554	0009228 // thiamine biosynthetic process (GO_REF:0000002 [IEA] InterPro:IPR012726) /// 0044272 // sulfur compound biosynthetic process (GO_REF:0000117 [IEA] ARBA:ARBA00028512) /// 0042364 // water-soluble vitamin biosynthetic process (GO_REF:0000117 [IEA] ARBA:ARBA00029043)										protein	taxon:192222	20250429	InterPro
I5Q61_RS01765	NZ_CP065357.1	349407..350012	1.09813	0.135049	0.795138	0.868956	-96.8752	-6.59806	0.766501	0.861127	-433.112	-8.7586	0.935041	0.976554
I5Q61_RS01770	NZ_CP065357.1	350009..350899	1.02899	0.0412269	0.962535	0.976785	-13.0451	-3.70544	0.867616	NaN	-58.8616	-5.87926	0.95637	0.976554
I5Q61_RS01775	NZ_CP065357.1	350958..351812	1.30514	0.384204	0.165272	0.277153	-489.027	-8.93377	0.687606	0.861127	-2188.56	-11.0958	0.917762	0.976554
I5Q61_RS01780	NZ_CP065357.1	351825..352991	-1.07159	-0.0997489	0.786536	0.861983	-3.39169	-1.76201	0.234039	0.637797	-3680.44	-11.8457	0.912226	0.976554
murG	NZ_CP065357.1	complement(352962..353990)	-1.08586	-0.118837	0.80485	0.874834	-97.669	-6.60983	0.766131	0.861127	-438.82	-8.77749	0.934901	0.976554	0008360 // regulation of cell shape (GO_REF:0000043 [IEA] UniProtKB-KW:KW-0133) /// 0030259 // lipid glycosylation (GO_REF:0000002 [IEA] InterPro:IPR004276) /// 1901137 // carbohydrate derivative biosynthetic process (GO_REF:0000117 [IEA] ARBA:ARBA00026302) /// 0009252 // peptidoglycan biosynthetic process (GO_REF:0000104 [IEA] UniRule:UR000036431) /// 0030259 // lipid glycosylation (GO_REF:00001…										protein	taxon:192222	20250428	UniProt
ftsW	NZ_CP065357.1	complement(353987..355150)	1.46543	0.551322	0.1354	0.239219	-183.209	-7.51735	0.735104	0.861127	-819.22	-9.67811	0.928239	0.976554
I5Q61_RS01795	NZ_CP065357.1	355287..356747	-1.11271	-0.154078	0.652065	0.764087	-1.75114	-0.808295	0.164637	0.51668	-18282.6	-14.1582	0.895181	0.976554
I5Q61_RS01800	NZ_CP065357.1	356731..356952	NaN	NaN	NaN	NaN	NaN	NaN	NaN	NaN	NaN	NaN	NaN	NaN
I5Q61_RS01810	NZ_CP065357.1	357578..358384	-1.98847	-0.991658	0.569208	NaN	-3.14789	-1.65438	0.940706	NaN	-14.1021	-3.81784	0.97166	0.976554
I5Q61_RS01815	NZ_CP065357.1	complement(358381..361398)	1.28184	0.358213	0.419143	0.555083	3.51743	1.81452	0.104217	0.40992	-618.232	-9.272	0.931242	0.976554
I5Q61_RS01820	NZ_CP065357.1	complement(361402..362142)	5.15896	2.36708	7e-05	0.000453	-24.7396	-4.62875	0.835039	NaN	50.9199	5.67016	0.000367	0.023323
I5Q61_RS01825	NZ_CP065357.1	complement(362139..363422)	3.06244	1.61468	0.00665	0.0224024	-28.3783	-4.82672	0.828061	NaN	-126.875	-6.98726	0.948158	0.976554
lepA	NZ_CP065357.1	363545..365341	1.20031	0.26341	0.424405	0.560295	-2.12022	-1.08421	0.0931442	0.379001	-13953.7	-13.7684	0.898051	0.976554	0045727 // positive regulation of translation (GO_REF:0000118 [IEA] PANTHER:PTN002882142) /// 0006412 // translation (GO_REF:0000043 [IEA] UniProtKB-KW:KW-0648) /// 0006414 // translational elongation (GO_REF:0000108 [IEA] GO:0003746) /// 0045727 // positive regulation of translation (GO_REF:0000104 [IEA] UniRule:UR000001417)										protein	taxon:192222	20250428	UniProt
mapA	NZ_CP065357.1	365428..366072	-1.65404	-0.725993	0.0232962	0.0622595	-2.7692	-1.46947	0.0443782	0.236951	-14860.4	-13.8592	0.897382	0.976554											protein	taxon:192222	20250428	UniProt
I5Q61_RS01840	NZ_CP065357.1	366069..366644	-35.8174	-5.16259	0.04452	0.103092	-12.1608	-3.60417	0.871175	NaN	-54.3854	-5.76515	0.957216	0.976554
gyrA	NZ_CP065357.1	366685..369285	-1.77379	-0.826837	0.0322639	0.0805717	-3.29814	-1.72165	0.000315	0.00523	-5.25174	-2.3928	0.0279413	0.661593	0046677 // response to antibiotic (GO_REF:0000043 [IEA] UniProtKB-KW:KW-0046) /// 0006259 // DNA metabolic process (GO_REF:0000002 [IEA] InterPro:IPR013758) /// 0006265 // DNA topological change (GO_REF:0000002 [IEA] InterPro:IPR002205|InterPro:IPR005743|InterPro:IPR006691|InterPro:IPR013758) /// 0006265 // DNA topological change (GO_REF:0000118 [IEA] PANTHER:PTN002881910) /// 0006265 // DNA topo…										protein	taxon:192222	20250428	UniProt
flgP	NZ_CP065357.1	369347..369862	-1.16346	-0.218424	0.526221	0.651128	-1.69588	-0.762034	0.290807	0.722426	-1.63302	-0.707542	0.633194	0.976554
flgQ	NZ_CP065357.1	369838..370287	-1.04449	-0.0627968	0.902519	0.937389	-64.0258	-6.00058	0.787127	0.861127	-292.818	-8.19386	0.939221	0.976554
I5Q61_RS01865	NZ_CP065357.1	371645..372676	2.20636	1.14167	0.000232	0.00123	2.12737	1.08907	0.233119	0.63676	-1511.75	-10.562	0.921705	0.976554
I5Q61_RS01870	NZ_CP065357.1	372685..373191	4.20081	2.07067	0.000128	0.000748	-44.6072	-5.4792	0.805262	0.861127	-199.425	-7.6397	0.943325	0.976554
I5Q61_RS01875	NZ_CP065357.1	373389..373823	1.03829	0.0542132	0.909065	0.942047	-105.958	-6.72735	0.762066	0.861127	-473.791	-8.88811	0.934083	0.976554
I5Q61_RS01880	NZ_CP065357.1	373852..374967	1.56795	0.648878	0.0300111	0.0767389	-1.0244	-0.0347767	0.964924	0.979871	1.26476	0.338869	0.818442	0.976554
I5Q61_RS01885	NZ_CP065357.1	374991..376100	1.8601	0.895378	0.003	0.0114048	1.90314	0.92838	0.170563	0.529643	1.65173	0.72398	0.623385	0.976554
I5Q61_RS01890	NZ_CP065357.1	376116..377012	1.30872	0.388161	0.251676	0.379174	1.18282	0.242232	0.869592	0.90807	-900.179	-9.81407	0.927233	0.976554
I5Q61_RS01895	NZ_CP065357.1	377016..378071	1.7773	0.829684	0.0133702	0.0403757	-158.361	-7.30707	0.742262	0.861127	-709.714	-9.47109	0.92977	0.976554
I5Q61_RS01900	NZ_CP065357.1	378068..378838	1.2294	0.297955	0.424615	0.560295	-101.923	-6.67134	0.764004	0.861127	-462.323	-8.85276	0.934344	0.976554
I5Q61_RS01905	NZ_CP065357.1	378825..379520	1.59298	0.671732	0.0833635	0.166617	-140.527	-7.1347	0.748121	0.861127	-633.403	-9.30698	0.930984	0.976554
ccsA	NZ_CP065357.1	379537..382773	1.99507	0.996439	0.0015	0.00644	1.73266	0.792985	0.303314	0.747203	-2996.17	-11.5489	0.914416	0.976554
I5Q61_RS01915	NZ_CP065357.1	complement(382879..382955)	NaN	NaN	NaN	NaN	NaN	NaN	NaN	NaN	NaN	NaN	NaN	NaN
tgt	NZ_CP065357.1	complement(383066..384187)	-2.85996	-1.516	2.21e-05	0.000169	-384.84	-8.58812	0.699082	0.861127	-1721.87	-10.7498	0.920318	0.976554	0008616 // queuosine biosynthetic process (GO_REF:0000041 [IEA] UniPathway:UPA00392) /// 0006400 // tRNA modification (GO_REF:0000002 [IEA] InterPro:IPR002616|InterPro:IPR036511) /// 0008616 // queuosine biosynthetic process (GO_REF:0000104 [IEA] UniRule:UR000079182) /// 0008616 // queuosine biosynthetic process (GO_REF:0000043 [IEA] UniProtKB-KW:KW-0671) /// 0006400 // tRNA modification (GO_REF:…										protein	taxon:192222	20250429	InterPro
I5Q61_RS01925	NZ_CP065357.1	384219..385619	-2.62774	-1.39382	7.9e-05	0.000504	-216.468	-7.75801	0.726962	0.861127	-972.672	-9.92581	0.926407	0.976554
aroB	NZ_CP065357.1	385665..386720	-1.50591	-0.590638	0.0562863	0.12249	-878.199	-9.7784	0.659855	0.861127	-3998.35	-11.9652	0.911344	0.976554	0008652 // cellular amino acid biosynthetic process (GO_REF:0000043 [IEA] UniProtKB-KW:KW-0028) /// 0009073 // aromatic amino acid family biosynthetic process (GO_REF:0000118 [IEA] PANTHER:PTN002883841) /// 0009073 // aromatic amino acid family biosynthetic process (GO_REF:0000043 [IEA] UniProtKB-KW:KW-0057) /// 0009423 // chorismate biosynthetic process (GO_REF:0000041 [IEA] UniPathway:UPA00053)…										protein	taxon:192222	20250428	UniProt
I5Q61_RS01935	NZ_CP065357.1	386717..388285	1.11307	0.154539	0.647079	0.759188	-1.17054	-0.227169	0.835233	0.881551	-2517.45	-11.2977	0.91627	0.976554
mtaB	NZ_CP065357.1	388282..389532	-1.34785	-0.430655	0.106867	0.200706	-1.44575	-0.531814	0.621002	0.861127	-3133.13	-11.6134	0.91394	0.976554
I5Q61_RS01945	NZ_CP065357.1	389536..391140	1.86973	0.90283	0.0018	0.00744	3.44289	1.78362	0.00764	0.0657583	-1849.91	-10.8532	0.919553	0.976554
I5Q61_RS01950	NZ_CP065357.1	complement(391143..391559)	1.19866	0.26142	0.622581	0.739087	-46.4003	-5.53606	0.8033	0.861127	-207.43	-7.69648	0.942904	0.976554
I5Q61_RS01955	NZ_CP065357.1	391655..392167	1.99486	0.996285	0.0238219	0.0630498	-127.536	-6.99476	0.75289	0.861127	-570.288	-9.15555	0.932104	0.976554
I5Q61_RS01960	NZ_CP065357.1	392169..392678	-1.76739	-0.821624	0.2473	0.376303	-26.5744	-4.73196	0.831379	NaN	-118.808	-6.89249	0.94886	0.976554
rpoD	NZ_CP065357.1	complement(392687..394552)	-1.48913	-0.574469	0.063955	0.136466	-1.91963	-0.94083	0.130065	0.46071	-14496	-13.8234	0.897646	0.976554	0006355 // regulation of transcription, DNA-templated (GO_REF:0000117 [IEA] ARBA:ARBA00028138) /// 0006352 // DNA-templated transcription, initiation (GO_REF:0000002 [IEA] InterPro:IPR000943|InterPro:IPR007624|InterPro:IPR007627|InterPro:IPR007630|InterPro:IPR009042|InterPro:IPR012760|InterPro:IPR013325|InterPro:IPR014284|InterPro:IPR028630) /// 0010468 // regulation of gene expression (GO_REF:00…										protein	taxon:192222	20250429	InterPro
I5Q61_RS01970	NZ_CP065357.1	complement(394625..395503)	1.85086	0.888195	0.252529	0.380041	-12.1639	-3.60454	0.87115	NaN	-54.4016	-5.76558	0.957213	0.976554
I5Q61_RS01975	NZ_CP065357.1	395620..396717	-1.08243	-0.114275	0.730613	0.824677	-127.479	-6.99412	0.752913	0.861127	-569.975	-9.15476	0.932109	0.976554
I5Q61_RS01980	NZ_CP065357.1	396823..397395	-26.8348	-4.74604	8.88e-38	3.05e-35	-1.36242	-0.446177	0.292138	0.723665	-37855.9	-15.2082	0.887457	0.976554
rsmG	NZ_CP065357.1	complement(397405..397977)	-1.24786	-0.31946	0.728694	0.824677	-14.2855	-3.83648	0.86299	NaN	-64.0613	-6.00138	0.955465	0.976554	0070476 // rRNA (guanine-N7)-methylation (GO_REF:0000108 [IEA] GO:0070043) /// 0031167 // rRNA methylation (GO_REF:0000108 [IEA] GO:0008649) /// 0006364 // rRNA processing (GO_REF:0000104 [IEA] UniRule:UR000076314) /// 0006364 // rRNA processing (GO_REF:0000043 [IEA] UniProtKB-KW:KW-0698) /// 0006364 // rRNA processing (GO_REF:0000002 [IEA] InterPro:IPR003682) /// 0032259 // methylation (GO_REF:0…										protein	taxon:192222	20250428	UniProt
ribA	NZ_CP065357.1	complement(397974..398537)	-1.37331	-0.457659	0.148848	0.256048	-1.0708	-0.0986954	0.927963	0.952171	-2298.27	-11.1663	0.917241	0.976554	0009231 // riboflavin biosynthetic process (GO_REF:0000002 [IEA] InterPro:IPR000926) /// 0009231 // riboflavin biosynthetic process (GO_REF:0000118 [IEA] PANTHER:PTN002721339) /// 0009231 // riboflavin biosynthetic process (GO_REF:0000041 [IEA] UniPathway:UPA00275) /// 0009231 // riboflavin biosynthetic process (GO_REF:0000043 [IEA] UniProtKB-KW:KW-0686) /// 0009231 // riboflavin biosynthetic pro…										protein	taxon:192222	20250428	UniProt
hemB	NZ_CP065357.1	398593..399576	-1.02148	-0.0306667	0.937273	0.963881	-1.7835	-0.834709	0.125963	0.454544	-3.48696	-1.80197	0.223097	0.976554	0006782 // protoporphyrinogen IX biosynthetic process (GO_REF:0000041 [IEA] UniPathway:UPA00251) /// 0006783 // heme biosynthetic process (GO_REF:0000043 [IEA] UniProtKB-KW:KW-0350) /// 0006779 // porphyrin-containing compound biosynthetic process (GO_REF:0000043 [IEA] UniProtKB-KW:KW-0627) /// 0033014 // tetrapyrrole biosynthetic process (GO_REF:0000002 [IEA] InterPro:IPR001731) /// 0006783 // h…										protein	taxon:192222	20250429	InterPro
argF	NZ_CP065357.1	399573..400490	1.24318	0.314039	0.337094	0.476449	-5.96074	-2.57549	0.0772498	0.337683	-1.17871	-0.237214	0.871482	0.976554	0006526 // arginine biosynthetic process (GO_REF:0000041 [IEA] UniPathway:UPA00068) /// 0006591 // ornithine metabolic process (GO_REF:0000002 [IEA] InterPro:IPR024904) /// 0008652 // cellular amino acid biosynthetic process (GO_REF:0000043 [IEA] UniProtKB-KW:KW-0028) /// 0006520 // cellular amino acid metabolic process (GO_REF:0000002 [IEA] InterPro:IPR006130|InterPro:IPR006131|InterPro:IPR00613…										protein	taxon:192222	20250429	InterPro
I5Q61_RS02005	NZ_CP065357.1	400487..400978	2.81079	1.49098	3.46e-05	0.00025	-1.67231	-0.741839	0.616238	0.861127	3.09529	1.63008	0.269302	0.976554
hemN	NZ_CP065357.1	400965..402320	2.16155	1.11206	0.000506	0.00245	-2.44898	-1.29218	0.384792	0.847586	-2661.17	-11.3778	0.915679	0.976554	0006779 // porphyrin-containing compound biosynthetic process (GO_REF:0000002 [IEA] InterPro:IPR004559) /// 0006779 // porphyrin-containing compound biosynthetic process (GO_REF:0000118 [IEA] PANTHER:PTN002677627) /// 0006779 // porphyrin-containing compound biosynthetic process (GO_REF:0000118 [IEA] PANTHER:PTN001794820)										protein	taxon:192222	20250429	InterPro
I5Q61_RS02015	NZ_CP065357.1	402324..403592	1.62445	0.699955	0.0574989	0.124733	1.14222	0.191835	0.838895	0.884626	-2783.02	-11.4424	0.915202	0.976554
I5Q61_RS02020	NZ_CP065357.1	complement(403648..403857)	-11.8342	-3.56489	0.0150266	0.0441144	-15.7671	-3.97885	0.857932	NaN	-70.5071	-6.1397	0.954439	0.976554
I5Q61_RS02025	NZ_CP065357.1	404147..405307	-1.14578	-0.196333	0.5836	0.701856	-307.099	-8.26256	0.709984	0.861127	-1419.41	-10.4711	0.922377	0.976554
yaaA	NZ_CP065357.1	complement(405314..406054)	-1.80985	-0.85587	0.272544	0.401351	-32.0649	-5.00292	0.821899	NaN	-143.428	-7.16418	0.946847	0.976554
I5Q61_RS02035	NZ_CP065357.1	complement(406126..407226)	-1.03058	-0.0434555	0.959455	0.975102	-14.2855	-3.83648	0.862989	NaN	-64.0613	-6.00138	0.955465	0.976554
I5Q61_RS02040	NZ_CP065357.1	407402..408232	-1.72767	-0.788825	0.016993	0.0482877	-2.94793	-1.5597	0.0136555	0.099773	-22221.2	-14.4396	0.89311	0.976554
I5Q61_RS02045	NZ_CP065357.1	408272..409516	-2.1374	-1.09586	0.00436	0.0155753	-1.37685	-0.461375	0.759797	0.861127	-1498.22	-10.549	0.921801	0.976554
I5Q61_RS02050	NZ_CP065357.1	complement(409499..410767)	1.0937	0.129221	0.763136	0.848318	-3.27312	-1.71067	0.0132166	0.0987064	-1.51295	-0.597368	0.527056	0.976554
I5Q61_RS02055	NZ_CP065357.1	410835..411362	-3.2784	-1.71299	0.000205	0.00111	-182.154	-7.50901	0.735378	0.861127	-837.596	-9.71011	0.928002	0.976554
I5Q61_RS02060	NZ_CP065357.1	411371..411541	-3.45483	-1.78861	0.0492156	0.110978	-26.7499	-4.74146	0.831081	NaN	-119.903	-6.90573	0.948762	0.976554
I5Q61_RS02065	NZ_CP065357.1	complement(411543..412118)	-11.4913	-3.52247	1.43e-25	1.96e-23	-1612.47	-10.6551	0.631511	0.861127	-7419.08	-12.857	0.904766	0.976554
cmoB	NZ_CP065357.1	complement(412182..413072)	1.41103	0.496752	0.267353	0.395621	-160.605	-7.32737	0.741577	0.861127	-732.713	-9.5171	0.92943	0.976554	0002098 // tRNA wobble uridine modification (GO_REF:0000002 [IEA] InterPro:IPR010017) /// 0008033 // tRNA processing (GO_REF:0000043 [IEA] UniProtKB-KW:KW-0819)										protein	taxon:192222	20250428	UniProt
I5Q61_RS02075	NZ_CP065357.1	413517..413891	-3.5515	-1.82843	0.138564	0.243866	-8.55602	-3.09694	0.889177	NaN	-38.2737	-5.25828	0.960974	0.976554
I5Q61_RS02080	NZ_CP065357.1	complement(413883..415073)	1.31269	0.392522	0.370079	0.507379	5.1981	2.37798	0.0384119	0.210819	-408.646	-8.67471	0.935662	0.976554
I5Q61_RS02085	NZ_CP065357.1	complement(415070..415678)	3.13702	1.64939	0.249441	0.378456	-3.1487	-1.65476	0.940693	NaN	-14.1063	-3.81827	0.971657	0.976554
I5Q61_RS02090	NZ_CP065357.1	complement(415672..416151)	2.22121	1.15135	0.0813927	0.164344	-17.5787	-4.13576	0.852375	NaN	-78.6082	-6.29661	0.953276	0.976554
rpmH	NZ_CP065357.1	416288..416422	-7.19308	-2.84661	1.2e-20	1.17e-18	-7.87931	-2.97807	0.0460546	0.240462	-1.51204	-0.596492	0.688428	0.976554	0006412 // translation (GO_REF:0000002 [IEA] InterPro:IPR000271|InterPro:IPR020939) /// 0006412 // translation (GO_REF:0000104 [IEA] UniRule:UR000036477)										protein	taxon:192222	20250429	InterPro
rnpA	NZ_CP065357.1	416419..416745	-6.9647	-2.80006	7.93e-13	2.72e-11	-563.463	-9.13818	0.680853	0.861127	-2525.74	-11.3025	0.916235	0.976554	0008033 // tRNA processing (GO_REF:0000002 [IEA] InterPro:IPR000100) /// 0042780 // tRNA 3'-end processing (GO_REF:0000118 [IEA] PANTHER:PTN002144900) /// 0001682 // tRNA 5'-leader removal (GO_REF:0000104 [IEA] UniRule:UR000034440) /// 0008033 // tRNA processing (GO_REF:0000043 [IEA] UniProtKB-KW:KW-0819)										protein	taxon:192222	20250429	InterPro
yidD	NZ_CP065357.1	416742..417083	-1.92411	-0.944192	0.428269	0.56295	-6.75409	-2.75576	0.901331	NaN	-30.2209	-4.91747	0.963502	0.976554
yidC	NZ_CP065357.1	417080..418660	2.20909	1.14345	0.000181	0.001	2.63323	1.39683	0.0883473	0.36451	3.42668	1.77681	0.230207	0.976554	0051205 // protein insertion into membrane (GO_REF:0000118 [IEA] PANTHER:PTN002646327) /// 0051205 // protein insertion into membrane (GO_REF:0000117 [IEA] ARBA:ARBA00028605) /// 0015031 // protein transport (GO_REF:0000043 [IEA] UniProtKB-KW:KW-0653)										protein	taxon:192222	20250429	InterPro
I5Q61_RS02115	NZ_CP065357.1	418657..419472	2.14366	1.10008	0.00337	0.01258	2.05063	1.03607	0.488971	0.861127	-521.252	-9.02584	0.933063	0.976554
mnmE	NZ_CP065357.1	419465..420793	1.14682	0.197639	0.62458	0.740744	3.84019	1.94118	0.0872221	0.363008	-558.015	-9.12416	0.932336	0.976554	0030488 // tRNA methylation (GO_REF:0000118 [IEA] PANTHER:PTN002870153) /// 0006400 // tRNA modification (GO_REF:0000104 [IEA] UniRule:UR000084169) /// 0002098 // tRNA wobble uridine modification (GO_REF:0000118 [IEA] PANTHER:PTN002870153) /// 0006400 // tRNA modification (GO_REF:0000002 [IEA] InterPro:IPR004520) /// 0008033 // tRNA processing (GO_REF:0000043 [IEA] UniProtKB-KW:KW-0819)										protein	taxon:192222	20250428	UniProt
purL	NZ_CP065357.1	420805..422991	3.35752	1.7474	2.4e-08	3.88e-07	3.29218	1.71904	0.00645	0.0587966	-2611.2	-11.3505	0.915881	0.976554	0006189 // 'de novo' IMP biosynthetic process (GO_REF:0000002 [IEA] InterPro:IPR010074) /// 0006164 // purine nucleotide biosynthetic process (GO_REF:0000043 [IEA] UniProtKB-KW:KW-0658) /// 0006189 // 'de novo' IMP biosynthetic process (GO_REF:0000041 [IEA] UniPathway:UPA00074) /// 0006189 // 'de novo' IMP biosynthetic process (GO_REF:0000104 [IEA] UniRule:UR000085143)										protein	taxon:192222	20250428	UniProt
I5Q61_RS02130	NZ_CP065357.1	422988..423758	1.13528	0.183049	0.684324	0.791069	-87.141	-6.44528	0.771775	0.861127	-391.85	-8.61416	0.93611	0.976554
purH	NZ_CP065357.1	423761..425293	2.76427	1.4669	0.000533	0.00257	10.4174	3.38092	4.38e-06	0.000144	-894.202	-9.80446	0.927305	0.976554	0006164 // purine nucleotide biosynthetic process (GO_REF:0000002 [IEA] InterPro:IPR002695) /// 0006164 // purine nucleotide biosynthetic process (GO_REF:0000043 [IEA] UniProtKB-KW:KW-0658) /// 0006189 // 'de novo' IMP biosynthetic process (GO_REF:0000041 [IEA] UniPathway:UPA00074) /// 0006189 // 'de novo' IMP biosynthetic process (GO_REF:0000104 [IEA] UniRule:UR000078535) /// 0006189 // 'de novo…										protein	taxon:192222	20250429	InterPro
I5Q61_RS02140	NZ_CP065357.1	425403..425837	1.57507	0.655418	0.0987157	0.188495	-2.46984	-1.30442	0.382014	0.845137	-2706.85	-11.4024	0.915498	0.976554
I5Q61_RS02145	NZ_CP065357.1	425925..426902	1.08981	0.124082	0.706089	0.808323	-206.768	-7.69187	0.729182	0.861127	-924.744	-9.85291	0.926946	0.976554
I5Q61_RS02150	NZ_CP065357.1	426899..427786	-1.84661	-0.884881	0.0516286	0.115022	-130.284	-7.02551	0.751845	0.861127	-592.673	-9.21109	0.931693	0.976554
I5Q61_RS02155	NZ_CP065357.1	427783..428655	-1.21029	-0.275356	0.437602	0.571595	-1.21543	-0.281461	0.793748	0.861127	-2586.27	-11.3367	0.915983	0.976554
I5Q61_RS02160	NZ_CP065357.1	complement(428645..430003)	1.16018	0.214344	0.519332	0.646101	5.09541	2.3492	0.00122	0.0164161	-1268.95	-10.3094	0.923571	0.976554
I5Q61_RS02165	NZ_CP065357.1	430053..431369	1.56383	0.645085	0.0904901	0.176992	-212.076	-7.72844	0.727957	0.861127	-948.38	-9.88932	0.926677	0.976554
I5Q61_RS02170	NZ_CP065357.1	431392..432084	1.08245	0.114301	0.810402	0.879004	-73.4267	-6.19823	0.780284	0.861127	-328.259	-8.35869	0.938001	0.976554
lolA	NZ_CP065357.1	complement(432081..432590)	-1.26493	-0.339061	0.484914	0.614896	-111.291	-6.79819	0.759631	0.861127	-497.621	-8.9589	0.933559	0.976554	0015031 // protein transport (GO_REF:0000043 [IEA] UniProtKB-KW:KW-0653)										protein	taxon:192222	20250428	UniProt
secA	NZ_CP065357.1	432692..435265	-1.03117	-0.0442784	0.907045	0.940665	-2.88015	-1.52614	0.012932	0.0984306	-1.32468	-0.405643	0.650094	0.976554	0006605 // protein targeting (GO_REF:0000104 [IEA] UniRule:UR000076237) /// 0015031 // protein transport (GO_REF:0000043 [IEA] UniProtKB-KW:KW-0653|UniProtKB-KW:KW-0811) /// 0006886 // intracellular protein transport (GO_REF:0000002 [IEA] InterPro:IPR000185) /// 0006605 // protein targeting (GO_REF:0000002 [IEA] InterPro:IPR000185) /// 0065002 // intracellular protein transmembrane transport (GO_…										protein	taxon:192222	20250428	UniProt
I5Q61_RS02185	NZ_CP065357.1	435262..436467	-1.29682	-0.374975	0.279538	0.408144	-1.15144	-0.203439	0.892548	0.927936	-1256.29	-10.2949	0.923678	0.976554
I5Q61_RS02190	NZ_CP065357.1	437326..437401	NaN	NaN	NaN	NaN	NaN	NaN	NaN	NaN	NaN	NaN	NaN	NaN
I5Q61_RS02195	NZ_CP065357.1	437447..437522	NaN	NaN	NaN	NaN	NaN	NaN	NaN	NaN	NaN	NaN	NaN	NaN
I5Q61_RS02200	NZ_CP065357.1	437542..437618	NaN	NaN	NaN	NaN	NaN	NaN	NaN	NaN	NaN	NaN	NaN	NaN
I5Q61_RS02205	NZ_CP065357.1	437622..437697	NaN	NaN	NaN	NaN	NaN	NaN	NaN	NaN	NaN	NaN	NaN	NaN
I5Q61_RS02210	NZ_CP065357.1	437716..437791	NaN	NaN	NaN	NaN	NaN	NaN	NaN	NaN	NaN	NaN	NaN	NaN
I5Q61_RS02215	NZ_CP065357.1	437796..437871	NaN	NaN	NaN	NaN	NaN	NaN	NaN	NaN	NaN	NaN	NaN	NaN
I5Q61_RS02220	NZ_CP065357.1	437891..437967	NaN	NaN	NaN	NaN	NaN	NaN	NaN	NaN	NaN	NaN	NaN	NaN
I5Q61_RS02225	NZ_CP065357.1	438005..438391	2.78002	1.47509	0.352204	0.490724	-3.1481	-1.65448	0.940703	NaN	-14.1034	-3.81797	0.97166	0.976554
I5Q61_RS02230	NZ_CP065357.1	438690..441458	12.7483	3.67223	5.16e-08	7.69e-07	44.47	5.47476	4.15e-08	NaN	-94.7427	-6.56594	0.95128	0.976554
I5Q61_RS02235	NZ_CP065357.1	441451..442830	-7.89621	-2.98116	0.281451	NaN	-3.1481	-1.65448	0.940703	NaN	-14.1034	-3.81797	0.97166	0.976554
I5Q61_RS02240	NZ_CP065357.1	complement(443281..443366)	NaN	NaN	NaN	NaN	NaN	NaN	NaN	NaN	NaN	NaN	NaN	NaN
I5Q61_RS02245	NZ_CP065357.1	complement(443397..443735)	-4.00999	-2.0036	6.19e-09	1.13e-07	-8.99232	-3.16869	0.031934	0.183283	-9717.46	-13.2464	0.901896	0.976554
I5Q61_RS02250	NZ_CP065357.1	443989..445323	2.00405	1.00292	0.0199297	0.0547566	-93.314	-6.54402	0.768366	0.861127	13.3005	3.7334	0.0129695	0.376265
I5Q61_RS02255	NZ_CP065357.1	445509..447311	-1.64316	-0.716476	0.0430245	0.101178	-4.8997	-2.29269	0.0017	0.0208691	-4.83672	-2.27403	0.127621	0.976554
pckA	NZ_CP065357.1	447324..448898	-1.24337	-0.314259	0.476383	0.607125	-3.19986	-1.67801	0.000314	0.00523	-3.35229	-1.74515	0.0375417	0.819464	0006094 // gluconeogenesis (GO_REF:0000041 [IEA] UniPathway:UPA00138) /// 0006094 // gluconeogenesis (GO_REF:0000002 [IEA] InterPro:IPR001272|InterPro:IPR008210|InterPro:IPR013035|InterPro:IPR015994) /// 0006094 // gluconeogenesis (GO_REF:0000043 [IEA] UniProtKB-KW:KW-0312) /// 0006094 // gluconeogenesis (GO_REF:0000104 [IEA] UniRule:UR000089072) /// 0006094 // gluconeogenesis (GO_REF:0000118 [IE…										protein	taxon:192222	20250428	UniProt
argH	NZ_CP065357.1	448908..450290	-1.17441	-0.231939	0.503446	0.629767	1.10102	0.138837	0.779164	0.861127	-13834.5	-13.756	0.898142	0.976554	0006526 // arginine biosynthetic process (GO_REF:0000041 [IEA] UniPathway:UPA00068) /// 0042450 // arginine biosynthetic process via ornithine (GO_REF:0000118 [IEA] PANTHER:PTN000154738) /// 0008652 // cellular amino acid biosynthetic process (GO_REF:0000043 [IEA] UniProtKB-KW:KW-0028) /// 0042450 // arginine biosynthetic process via ornithine (GO_REF:0000002 [IEA] InterPro:IPR009049) /// 0006526…										protein	taxon:192222	20250429	InterPro
ychF	NZ_CP065357.1	complement(450300..451403)	1.49376	0.578952	0.0966257	0.185798	-2.78959	-1.48006	0.161051	0.509493	-1.10887	-0.149089	0.919383	0.976554											protein	taxon:192222	20250428	UniProt
I5Q61_RS02275	NZ_CP065357.1	complement(451403..452851)	1.53283	0.616193	0.0789391	0.160097	-1.92381	-0.94397	0.129648	0.46071	-2.67221	-1.41803	0.338417	0.976554
I5Q61_RS02280	NZ_CP065357.1	complement(452841..453443)	2.03799	1.02715	0.00372	0.0136463	1.31733	0.397613	0.788497	0.861127	-811.159	-9.66384	0.928344	0.976554
apt	NZ_CP065357.1	complement(453471..454019)	1.4936	0.578795	0.168438	0.281277	-111.353	-6.799	0.759597	0.861127	-497.931	-8.9598	0.933552	0.976554	0044209 // AMP salvage (GO_REF:0000104 [IEA] UniRule:UR000038413) /// 0006168 // adenine salvage (GO_REF:0000118 [IEA] PANTHER:PTN002844962) /// 0044209 // AMP salvage (GO_REF:0000041 [IEA] UniPathway:UPA00588) /// 0006166 // purine ribonucleoside salvage (GO_REF:0000043 [IEA] UniProtKB-KW:KW-0660) /// 0006168 // adenine salvage (GO_REF:0000002 [IEA] InterPro:IPR005764) /// 0044209 // AMP salvage…										protein	taxon:192222	20250429	TreeGrafter
I5Q61_RS02290	NZ_CP065357.1	complement(454016..454348)	2.20837	1.14298	0.220036	0.343587	-8.55879	-3.09741	0.88916	NaN	-38.2884	-5.25884	0.96097	0.976554
rpiB	NZ_CP065357.1	complement(454348..454785)	-2.31673	-1.21209	0.00393	0.0143381	-3.33646	-1.73832	0.240012	0.650229	-3709.12	-11.8569	0.912143	0.976554	0005975 // carbohydrate metabolic process (GO_REF:0000002 [IEA] InterPro:IPR003500|InterPro:IPR036569)										protein	taxon:192222	20250428	UniProt
I5Q61_RS02300	NZ_CP065357.1	454935..455489	1.73558	0.795415	0.0301445	0.0768181	-80.6841	-6.33421	0.775594	0.861127	-360.745	-8.49484	0.936993	0.976554
I5Q61_RS02305	NZ_CP065357.1	455603..456391	-1.80374	-0.85099	0.192344	0.308787	-37.3905	-5.2246	0.814149	NaN	-167.155	-7.38505	0.945211	0.976554
I5Q61_RS02310	NZ_CP065357.1	456516..457244	-1.58536	-0.664813	0.100518	0.191138	-1.68967	-0.756739	0.198882	0.579892	-3.01832	-1.59375	0.287153	0.976554
I5Q61_RS02315	NZ_CP065357.1	457268..458044	2.16476	1.11421	0.0177473	0.0497515	-10.1866	-3.3486	6.76e-06	0.00021	-1.94809	-0.962063	0.209082	0.976554
I5Q61_RS02320	NZ_CP065357.1	458046..458798	1.80489	0.851908	0.0141251	0.0420077	-1112.47	-10.1196	0.648766	0.861127	-5081.97	-12.3112	0.908791	0.976554
I5Q61_RS02325	NZ_CP065357.1	458808..459467	4.38876	2.13381	1.56e-11	4.75e-10	-192.46	-7.58841	0.732683	0.861127	6.44593	2.68839	0.0673143	0.976554
I5Q61_RS02330	NZ_CP065357.1	459574..460503	-1.86565	-0.899681	0.0089	0.0291099	-1.54527	-0.62786	0.30752	0.75038	-11751.2	-13.5205	0.899877	0.976554
I5Q61_RS02335	NZ_CP065357.1	460668..462791	-1.44196	-0.528032	0.203541	0.322607	-1.85124	-0.88849	0.14211	0.473701	-17970.9	-14.1334	0.895364	0.976554
kcuS	NZ_CP065357.1	462760..462957	-1.08295	-0.114967	0.888739	0.925883	-17.5095	-4.13007	0.852586	NaN	-78.4195	-6.29314	0.953302	0.976554
I5Q61_RS02345	NZ_CP065357.1	complement(462997..463413)	-4.50298	-2.17088	8.46e-05	0.000525	2.45457	1.29547	0.392081	0.856769	-433.786	-8.76084	0.935024	0.976554
ciaB	NZ_CP065357.1	463477..465312	-3.42071	-1.7743	9.79e-07	1.08e-05	-6.84647	-2.77536	0.0600643	0.285164	-7492.61	-12.8713	0.904661	0.976554
I5Q61_RS02355	NZ_CP065357.1	465418..465714	-2.32205	-1.2154	0.00499	0.017464	-7.25625	-2.85922	6.13e-07	2.44e-05	-7.82319	-2.96776	0.00763	0.253678
I5Q61_RS02360	NZ_CP065357.1	466061..469858	-1.92674	-0.946162	0.0137555	0.0413569	-1.7033	-0.768334	0.131481	0.46071	-1.5651	-0.646256	0.479696	0.976554
I5Q61_RS02365	NZ_CP065357.1	complement(469913..470137)	NaN	NaN	NaN	NaN	NaN	NaN	NaN	NaN	NaN	NaN	NaN	NaN
I5Q61_RS02370	NZ_CP065357.1	complement(470256..470822)	1.03144	0.0446559	0.947843	0.96867	-34.5721	-5.11154	0.818131	NaN	-161.574	-7.33605	0.945574	0.976554
I5Q61_RS02375	NZ_CP065357.1	complement(470819..471274)	-1.03632	-0.0514667	0.93877	0.964085	-33.782	-5.07818	0.819231	NaN	-151.024	-7.23863	0.946295	0.976554
I5Q61_RS02380	NZ_CP065357.1	complement(471271..471693)	1.80573	0.85258	0.0127128	0.0389047	-172.489	-7.43036	0.738063	0.861127	-771.342	-9.59123	0.928881	0.976554
I5Q61_RS02385	NZ_CP065357.1	471945..472922	-2.70158	-1.4338	1.67e-05	0.000132	-7.19568	-2.84713	0.0528475	0.266906	-7928.94	-12.9529	0.904059	0.976554
I5Q61_RS02390	NZ_CP065357.1	472923..473909	-2.58284	-1.36896	2.53e-05	0.000192	1.25632	0.329209	0.759495	0.861127	-1696.88	-10.7287	0.920473	0.976554
I5Q61_RS02395	NZ_CP065357.1	473910..474377	-2.68047	-1.42249	0.00442	0.0157477	2.61402	1.38627	0.364928	0.828106	-408.591	-8.67451	0.935663	0.976554
I5Q61_RS02400	NZ_CP065357.1	474484..475950	1.17167	0.228562	0.482528	0.61311	-12.512	-3.64524	0.0130129	0.0984306	-2.46313	-1.30049	0.377595	0.976554
I5Q61_RS02405	NZ_CP065357.1	complement(475981..476709)	-2.14516	-1.10108	0.0133368	0.0403635	-134.843	-7.07514	0.750149	0.861127	-602.986	-9.23598	0.931509	0.976554
I5Q61_RS02410	NZ_CP065357.1	complement(476702..477445)	1.02862	0.0407073	0.954336	0.972785	-23.8532	-4.57611	0.836878	NaN	-107.063	-6.74232	0.949973	0.976554
I5Q61_RS02415	NZ_CP065357.1	477563..477703	NaN	NaN	NaN	NaN	NaN	NaN	NaN	NaN	NaN	NaN	NaN	NaN
I5Q61_RS02420	NZ_CP065357.1	477700..478266	1.48939	0.574719	0.138999	0.244318	-9.78228	-3.29017	0.0274945	0.166377	-10736.6	-13.3902	0.900837	0.976554
I5Q61_RS02425	NZ_CP065357.1	complement(478297..478662)	-1.24959	-0.321453	0.274438	0.402842	-3.02577	-1.5973	0.133084	0.461879	-1.17898	-0.237535	0.872079	0.976554
pheS	NZ_CP065357.1	478785..479777	1.52603	0.609787	0.0383025	0.0925144	-1.72439	-0.786086	0.595346	0.861127	-1837.3	-10.8434	0.919626	0.976554	0006432 // phenylalanyl-tRNA aminoacylation (GO_REF:0000104 [IEA] UniRule:UR000083113) /// 0006432 // phenylalanyl-tRNA aminoacylation (GO_REF:0000002 [IEA] InterPro:IPR004188|InterPro:IPR004529) /// 0006412 // translation (GO_REF:0000043 [IEA] UniProtKB-KW:KW-0648) /// 0043039 // tRNA aminoacylation (GO_REF:0000002 [IEA] InterPro:IPR002319) /// 0006432 // phenylalanyl-tRNA aminoacylation (GO_REF…										protein	taxon:192222	20250429	InterPro
pheT	NZ_CP065357.1	479774..482095	2.61519	1.38691	4.77e-06	4.57e-05	2.0875	1.06178	0.150224	0.488331	2.17125	1.11852	0.448644	0.976554	0006432 // phenylalanyl-tRNA aminoacylation (GO_REF:0000117 [IEA] ARBA:ARBA00034187) /// 0006432 // phenylalanyl-tRNA aminoacylation (GO_REF:0000118 [IEA] PANTHER:PTN000101915) /// 0006432 // phenylalanyl-tRNA aminoacylation (GO_REF:0000002 [IEA] InterPro:IPR004532|InterPro:IPR005147|InterPro:IPR045060) /// 0006412 // translation (GO_REF:0000043 [IEA] UniProtKB-KW:KW-0648) /// 0006432 // phenylal…										protein	taxon:192222	20250429	InterPro
aroA	NZ_CP065357.1	482092..483375	1.36409	0.447943	0.196822	0.315237	1.64567	0.718672	0.415794	0.861127	-1937.92	-10.9203	0.919058	0.976554	0009423 // chorismate biosynthetic process (GO_REF:0000118 [IEA] PANTHER:PTN002721196) /// 0008652 // cellular amino acid biosynthetic process (GO_REF:0000043 [IEA] UniProtKB-KW:KW-0028) /// 0009073 // aromatic amino acid family biosynthetic process (GO_REF:0000043 [IEA] UniProtKB-KW:KW-0057) /// 0009423 // chorismate biosynthetic process (GO_REF:0000104 [IEA] UniRule:UR000035371) /// 0009423 // …										protein	taxon:192222	20250429	InterPro
I5Q61_RS02445	NZ_CP065357.1	483365..484201	2.15019	1.10447	0.00123	0.00545	-215.988	-7.75481	0.727073	0.861127	-974.473	-9.92848	0.926388	0.976554
I5Q61_RS02450	NZ_CP065357.1	484308..485978	-4.42391	-2.14532	6.24e-10	1.45e-08	-8.39292	-3.06917	3.57e-07	1.69e-05	-72588.7	-16.1475	0.880558	0.976554
I5Q61_RS02455	NZ_CP065357.1	485978..486472	-2.22465	-1.15358	0.00474	0.0167141	-1.034	-0.0482334	0.974164	0.985016	-1101.09	-10.1047	0.925084	0.976554
serA	NZ_CP065357.1	486469..488052	-1.35746	-0.440912	0.153722	0.262785	-2.82755	-1.49955	0.0950176	0.383975	-1.65167	-0.723926	0.624255	0.976554	0008652 // cellular amino acid biosynthetic process (GO_REF:0000043 [IEA] UniProtKB-KW:KW-0028) /// 0006564 // L-serine biosynthetic process (GO_REF:0000043 [IEA] UniProtKB-KW:KW-0718) /// 0006564 // L-serine biosynthetic process (GO_REF:0000002 [IEA] InterPro:IPR006236) /// 0006564 // L-serine biosynthetic process (GO_REF:0000104 [IEA] UniRule:UR001995825)										protein	taxon:192222	20250429	InterPro
I5Q61_RS02465	NZ_CP065357.1	488039..488701	-1.57637	-0.656604	0.149641	0.256761	2.55457	1.35308	0.3707	0.831608	-416.68	-8.7028	0.935454	0.976554
I5Q61_RS02470	NZ_CP065357.1	488695..489984	-1.13731	-0.185629	0.903993	NaN	-3.14789	-1.65438	0.940706	NaN	-14.1021	-3.81784	0.97166	0.976554
I5Q61_RS02475	NZ_CP065357.1	489987..491918	2.10454	1.0735	0.0254228	0.0667714	5.0693	2.34179	0.139712	0.469454	-212.621	-7.73214	0.94264	0.976554
I5Q61_RS02480	NZ_CP065357.1	complement(491926..492012)	NaN	NaN	NaN	NaN	NaN	NaN	NaN	NaN	NaN	NaN	NaN	NaN
flgL	NZ_CP065357.1	492170..494419	-2.69192	-1.42864	2.66e-05	0.000199	-5.73606	-2.52006	0.00431	0.0420265	-18944.4	-14.2095	0.894804	0.976554
I5Q61_RS02490	NZ_CP065357.1	494528..497347	2.6714	1.41759	4.44e-06	4.31e-05	-1.30767	-0.386996	0.723773	0.861127	-2811.92	-11.4573	0.915092	0.976554
rpsO	NZ_CP065357.1	complement(497376..497648)	-3.07052	-1.61848	1.53e-07	2.06e-06	-4.63884	-2.21376	0.13923	0.469454	-4947.5	-12.2725	0.909077	0.976554	0006412 // translation (GO_REF:0000104 [IEA] UniRule:UR000039448) /// 0006412 // translation (GO_REF:0000002 [IEA] InterPro:IPR000589|InterPro:IPR005290)										protein	taxon:192222	20250428	UniProt
I5Q61_RS02500	NZ_CP065357.1	497816..498214	-1.65246	-0.724618	0.00752	0.0250946	-751.02	-9.55271	0.667222	0.861127	-3468	-11.7599	0.912859	0.976554
flhA	NZ_CP065357.1	498214..500379	-1.41488	-0.500676	0.094213	0.182696	-2.48159	-1.31126	0.14415	0.476461	-8073.98	-12.9791	0.903866	0.976554	0044780 // bacterial-type flagellum assembly (GO_REF:0000118 [IEA] PANTHER:PTN002824477) /// 0044781 // bacterial-type flagellum organization (GO_REF:0000043 [IEA] UniProtKB-KW:KW-1005) /// 0015031 // protein transport (GO_REF:0000043 [IEA] UniProtKB-KW:KW-0653) /// 0044780 // bacterial-type flagellum assembly (GO_REF:0000002 [IEA] InterPro:IPR006301) /// 0009306 // protein secretion (GO_REF:0000…										protein	taxon:192222	20250429	InterPro
I5Q61_RS02510	NZ_CP065357.1	500388..501422	-1.32364	-0.404509	0.305234	0.440501	-505.459	-8.98145	0.686038	0.861127	-2337.44	-11.1907	0.917061	0.976554
I5Q61_RS02515	NZ_CP065357.1	501415..501657	-1.013	-0.0186397	0.987171	0.991585	-6.75364	-2.75567	0.901334	NaN	-30.2182	-4.91735	0.963503	0.976554
I5Q61_RS02520	NZ_CP065357.1	501654..502286	-4.72609	-2.24065	0.0168536	0.0482222	-24.7818	-4.63121	0.834914	NaN	-110.799	-6.7918	0.949606	0.976554
I5Q61_RS02525	NZ_CP065357.1	502621..503607	-1.65438	-0.726287	0.103756	0.19617	-3.52432	-1.81735	0.0876756	0.363008	-7810.81	-12.9313	0.904219	0.976554
I5Q61_RS02530	NZ_CP065357.1	504239..505303	1.47335	0.559103	0.0585211	0.126207	-2.00034	-1.00024	0.498701	0.861127	-2130.97	-11.0573	0.918046	0.976554
I5Q61_RS02535	NZ_CP065357.1	505293..507077	1.17743	0.235637	0.493312	0.620487	2.49434	1.31866	0.216635	0.614494	-851.936	-9.7346	0.927821	0.976554
I5Q61_RS02540	NZ_CP065357.1	507074..507640	1.77541	0.82815	0.0995347	0.189794	5.05977	2.33907	0.136234	0.466259	-216.124	-7.75572	0.942466	0.976554
murA	NZ_CP065357.1	507780..509036	-1.00737	-0.01059	0.976594	0.985943	-11.4108	-3.51233	0.0164556	0.115581	-1.11572	-0.157981	0.881992	0.976554	0008360 // regulation of cell shape (GO_REF:0000043 [IEA] UniProtKB-KW:KW-0133) /// 0009252 // peptidoglycan biosynthetic process (GO_REF:0000118 [IEA] PANTHER:PTN002886745) /// 0019277 // UDP-N-acetylgalactosamine biosynthetic process (GO_REF:0000002 [IEA] InterPro:IPR005750) /// 0009252 // peptidoglycan biosynthetic process (GO_REF:0000041 [IEA] UniPathway:UPA00219) /// 0009252 // peptidoglycan…										protein	taxon:192222	20250429	InterPro
I5Q61_RS02550	NZ_CP065357.1	509033..510193	1.08228	0.114078	0.696328	0.801566	2.19134	1.13181	0.101181	0.401999	-2959.86	-11.5313	0.914546	0.976554
lepB	NZ_CP065357.1	complement(510198..511046)	-1.47834	-0.563974	0.116449	0.212869	3.17583	1.66713	0.019278	0.127745	-2021.91	-10.9815	0.918606	0.976554
folD	NZ_CP065357.1	complement(511055..511903)	-1.69307	-0.759645	0.0125218	0.0384058	2.66939	1.41651	0.0837942	0.352269	-1620.71	-10.6624	0.920963	0.976554	0035999 // tetrahydrofolate interconversion (GO_REF:0000041 [IEA] UniPathway:UPA00193) /// 0035999 // tetrahydrofolate interconversion (GO_REF:0000104 [IEA] UniRule:UR000001283) /// 0000105 // histidine biosynthetic process (GO_REF:0000043 [IEA] UniProtKB-KW:KW-0368) /// 0008652 // cellular amino acid biosynthetic process (GO_REF:0000043 [IEA] UniProtKB-KW:KW-0028) /// 0009086 // methionine biosy…										protein	taxon:192222	20250429	InterPro
I5Q61_RS02565	NZ_CP065357.1	511984..512331	-1.52776	-0.611422	0.219277	0.342908	-74.8081	-6.22512	0.779382	0.861127	-342.045	-8.41804	0.937562	0.976554
hemL	NZ_CP065357.1	512328..513602	1.36493	0.448824	0.170025	0.282894	-1.55684	-0.638618	0.37941	0.843134	-1.54176	-0.624575	0.674404	0.976554	0006782 // protoporphyrinogen IX biosynthetic process (GO_REF:0000041 [IEA] UniPathway:UPA00251) /// 0033014 // tetrapyrrole biosynthetic process (GO_REF:0000002 [IEA] InterPro:IPR004639) /// 0006779 // porphyrin-containing compound biosynthetic process (GO_REF:0000043 [IEA] UniProtKB-KW:KW-0627) /// 0006782 // protoporphyrinogen IX biosynthetic process (GO_REF:0000104 [IEA] UniRule:UR000084156)										protein	taxon:192222	20250429	InterPro
I5Q61_RS02575	NZ_CP065357.1	513599..513916	1.16274	0.217525	0.647331	0.759188	-62.6293	-5.96876	0.788214	0.861127	-280.003	-8.1293	0.939699	0.976554
I5Q61_RS02580	NZ_CP065357.1	513913..514410	-1.04656	-0.0656548	0.95529	0.973033	-4.951	-2.30772	0.917327	NaN	-22.1615	-4.46998	0.966822	0.976554
I5Q61_RS02585	NZ_CP065357.1	514388..515575	-1.68646	-0.753997	0.0267611	0.0697518	1.04601	0.064897	0.922539	0.949081	-6177.96	-12.5929	0.906713	0.976554
I5Q61_RS02590	NZ_CP065357.1	515568..517700	1.71802	0.780744	0.304561	0.439992	-17.5702	-4.13506	0.852419	NaN	-78.578	-6.29605	0.95328	0.976554
I5Q61_RS02595	NZ_CP065357.1	517697..517978	-1.02858	-0.0406486	0.948887	0.96867	-33.1989	-5.05306	0.820123	NaN	-149.855	-7.22742	0.946378	0.976554
I5Q61_RS02600	NZ_CP065357.1	complement(517975..518775)	1.48158	0.567139	0.117309	0.213871	-244.97	-7.93646	0.720957	0.861127	5.04448	2.33471	0.118001	0.976554
I5Q61_RS02605	NZ_CP065357.1	complement(518772..519893)	1.16839	0.224522	0.558194	0.682071	-263.002	-8.03893	0.717494	0.861127	-1197.24	-10.2255	0.924192	0.976554
gltX_2	NZ_CP065357.1	519981..521276	1.51559	0.599882	0.0879427	0.173232	-1.3248	-0.40577	0.785914	0.861127	-1422.33	-10.474	0.922355	0.976554
I5Q61_RS02615	NZ_CP065357.1	521279..521560	4.89458	2.29118	2.09e-05	0.000163	-24.7756	-4.63085	0.834933	NaN	-110.772	-6.79145	0.949608	0.976554
I5Q61_RS02620	NZ_CP065357.1	521557..523182	1.50779	0.592433	0.072392	0.15015	-176.845	-7.46634	0.736839	0.861127	-818.539	-9.67691	0.928247	0.976554
I5Q61_RS02625	NZ_CP065357.1	complement(523079..523564)	-4.63075	-2.21125	0.000241	0.00127	-74.4102	-6.21743	0.779661	0.861127	-332.547	-8.37742	0.937863	0.976554
mobB	NZ_CP065357.1	523661..524152	-3.11883	-1.641	6.35e-05	0.000417	-452.571	-8.822	0.691334	0.861127	-2036.56	-10.9919	0.918529	0.976554	0006777 // Mo-molybdopterin cofactor biosynthetic process (GO_REF:0000002 [IEA] InterPro:IPR004435)										protein	taxon:192222	20250429	InterPro
I5Q61_RS02635	NZ_CP065357.1	524154..524993	1.73442	0.794454	0.0232557	0.0622595	-7.1857	-2.84513	0.053155	0.266906	-7867.33	-12.9417	0.904142	0.976554
I5Q61_RS02640	NZ_CP065357.1	524990..525193	2.60289	1.38011	0.0525468	0.116384	-19.375	-4.27612	0.847416	NaN	-86.6349	-6.43688	0.952236	0.976554
metG	NZ_CP065357.1	525203..527074	1.70623	0.770814	0.0136056	0.0409961	-1.27071	-0.345638	0.65684	0.861127	1.00338	0.00486	0.997384	0.999204	0006431 // methionyl-tRNA aminoacylation (GO_REF:0000104 [IEA] UniRule:UR000351882) /// 0006431 // methionyl-tRNA aminoacylation (GO_REF:0000118 [IEA] PANTHER:PTN002879353) /// 0006431 // methionyl-tRNA aminoacylation (GO_REF:0000002 [IEA] InterPro:IPR004495|InterPro:IPR014758|InterPro:IPR033911) /// 0006412 // translation (GO_REF:0000043 [IEA] UniProtKB-KW:KW-0648) /// 0006418 // tRNA aminoacyla…										protein	taxon:192222	20250429	InterPro
I5Q61_RS02650	NZ_CP065357.1	527077..528018	1.8161	0.860842	0.23306	0.359826	-13.9706	-3.80433	0.864089	NaN	-62.4803	-5.96533	0.955732	0.976554
I5Q61_RS02655	NZ_CP065357.1	complement(528010..528465)	-1.50364	-0.58846	0.41885	0.555083	-27.6709	-4.7903	0.829362	NaN	-125.174	-6.96779	0.948302	0.976554
I5Q61_RS02660	NZ_CP065357.1	528521..531067	1.27188	0.346958	0.566559	0.687692	-10.3996	-3.37845	8.37e-09	8.23e-07	-2.25705	-1.17444	0.0731399	0.976554
I5Q61_RS02665	NZ_CP065357.1	531642..532391	2.70277	1.43444	1.47e-06	1.57e-05	-1.49397	-0.57915	0.696402	0.861127	-1611.4	-10.6541	0.921024	0.976554
I5Q61_RS02670	NZ_CP065357.1	532388..534121	2.39066	1.25741	0.000198	0.00108	1.50276	0.587613	0.388402	0.850305	-4335.59	-12.082	0.910482	0.976554
trmA	NZ_CP065357.1	534118..535191	1.40077	0.486219	0.456974	0.590216	-23.8572	-4.57635	0.836857	NaN	-110.743	-6.79107	0.949611	0.976554	0008033 // tRNA processing (GO_REF:0000043 [IEA] UniProtKB-KW:KW-0819) /// 0032259 // methylation (GO_REF:0000043 [IEA] UniProtKB-KW:KW-0489) /// 0006396 // RNA processing (GO_REF:0000002 [IEA] InterPro:IPR010280|InterPro:IPR011869)										protein	taxon:192222	20250429	TreeGrafter
ilvA	NZ_CP065357.1	535273..536484	1.26344	0.337358	0.378096	0.515278	-123.791	-6.95177	0.754366	0.861127	-553.445	-9.11229	0.932424	0.976554	0006565 // L-serine catabolic process (GO_REF:0000118 [IEA] PANTHER:PTN000034217) /// 0009097 // isoleucine biosynthetic process (GO_REF:0000118 [IEA] PANTHER:PTN000034217) /// 0006567 // threonine catabolic process (GO_REF:0000002 [IEA] InterPro:IPR005789) /// 0006520 // cellular amino acid metabolic process (GO_REF:0000002 [IEA] InterPro:IPR000634) /// 0006567 // threonine catabolic process (GO…										protein	taxon:192222	20250428	UniProt
truA	NZ_CP065357.1	complement(536481..537206)	-2.231	-1.15769	0.11207	0.206793	-61.1591	-5.9345	0.789469	0.861127	-269.86	-8.07607	0.940094	0.976554	0009451 // RNA modification (GO_REF:0000002 [IEA] InterPro:IPR001406|InterPro:IPR020097|InterPro:IPR020103) /// 0001522 // pseudouridine synthesis (GO_REF:0000117 [IEA] ARBA:ARBA00028294) /// 0031119 // tRNA pseudouridine synthesis (GO_REF:0000104 [IEA] UniRule:UR000079187) /// 0031119 // tRNA pseudouridine synthesis (GO_REF:0000118 [IEA] PANTHER:PTN000124923) /// 0001522 // pseudouridine synthes…										protein	taxon:192222	20250429	InterPro
I5Q61_RS02690	NZ_CP065357.1	complement(537203..538228)	1.28519	0.361985	0.442886	0.577183	-68.9517	-6.10751	0.783435	0.861127	-311.987	-8.28534	0.938544	0.976554
I5Q61_RS02695	NZ_CP065357.1	complement(538225..539004)	-3.05127	-1.60941	0.161968	0.272799	-10.3022	-3.36488	0.879678	NaN	-46.1937	-5.52963	0.958962	0.976554
uppS	NZ_CP065357.1	complement(539001..539669)	-1.03839	-0.0543464	0.937868	0.963881	10.8909	3.44506	0.0037	0.0376158	-199.29	-7.63872	0.943332	0.976554	0016094 // polyprenol biosynthetic process (GO_REF:0000118 [IEA] PANTHER:PTN000033430)										protein	taxon:192222	20250428	UniProt
I5Q61_RS02705	NZ_CP065357.1	complement(539672..540289)	1.06922	0.0965582	0.925491	0.953304	-10.3608	-3.37306	0.879366	NaN	-46.3416	-5.53424	0.958928	0.976554
coaBC	NZ_CP065357.1	complement(540286..541440)	-2.53377	-1.34128	0.001	0.00455	-261.32	-8.02967	0.717802	0.861127	-1179.56	-10.204	0.92435	0.976554
glmU	NZ_CP065357.1	complement(541440..542726)	-2.08002	-1.0566	0.00209	0.00844	-6.47005	-2.69378	0.0668812	0.308281	-7001.48	-12.7734	0.905382	0.976554	0008360 // regulation of cell shape (GO_REF:0000043 [IEA] UniProtKB-KW:KW-0133) /// 0009245 // lipid A biosynthetic process (GO_REF:0000104 [IEA] UniRule:UR000081051) /// 0006048 // UDP-N-acetylglucosamine biosynthetic process (GO_REF:0000041 [IEA] UniPathway:UPA00113) /// 0009245 // lipid A biosynthetic process (GO_REF:0000041 [IEA] UniPathway:UPA00973) /// 0006048 // UDP-N-acetylglucosamine bio…										protein	taxon:192222	20250429	InterPro
fliP	NZ_CP065357.1	542871..543605	1.32244	0.403207	0.288017	0.419475	4.34216	2.11841	0.0528558	0.266906	-489.392	-8.93485	0.933737	0.976554	0009306 // protein secretion (GO_REF:0000002 [IEA] InterPro:IPR005837|InterPro:IPR005838) /// 0009306 // protein secretion (GO_REF:0000104 [IEA] UniRule:UR000168758) /// 0044781 // bacterial-type flagellum organization (GO_REF:0000043 [IEA] UniProtKB-KW:KW-1005) /// 0015031 // protein transport (GO_REF:0000043 [IEA] UniProtKB-KW:KW-0653) /// 0044781 // bacterial-type flagellum organization (GO_RE…										protein	taxon:192222	20250429	InterPro
kdsB	NZ_CP065357.1	complement(543662..544378)	2.14204	1.09899	0.00397	0.0144459	-69.8325	-6.12583	0.782788	0.861127	-312.198	-8.28632	0.938537	0.976554	0009103 // lipopolysaccharide biosynthetic process (GO_REF:0000043 [IEA] UniProtKB-KW:KW-0448)										protein	taxon:192222	20250429	InterPro
thrC	NZ_CP065357.1	complement(544375..545781)	1.66158	0.732554	0.0475931	0.108389	-221.664	-7.79223	0.725831	0.861127	-1004.76	-9.97264	0.926061	0.976554	0008652 // cellular amino acid biosynthetic process (GO_REF:0000043 [IEA] UniProtKB-KW:KW-0028) /// 0009088 // threonine biosynthetic process (GO_REF:0000041 [IEA] UniPathway:UPA00050) /// 0009088 // threonine biosynthetic process (GO_REF:0000104 [IEA] UniRule:UR002057757) /// 0006520 // cellular amino acid metabolic process (GO_REF:0000002 [IEA] InterPro:IPR000634) /// 0009088 // threonine biosy…										protein	taxon:192222	20250428	UniProt
I5Q61_RS02735	NZ_CP065357.1	complement(545768..546703)	1.14957	0.201091	0.673203	0.78217	-60.8346	-5.92682	0.789665	0.861127	-271.977	-8.08734	0.94001	0.976554
I5Q61_RS02740	NZ_CP065357.1	complement(546708..547448)	-1.63059	-0.70539	0.0603891	0.129567	-163.65	-7.35447	0.740647	0.861127	-731.897	-9.5155	0.929441	0.976554
I5Q61_RS02745	NZ_CP065357.1	547523..548119	-1.81679	-0.861394	0.0119006	0.036997	-2.02275	-1.01632	0.500299	0.861127	-2166.92	-11.0814	0.917868	0.976554
I5Q61_RS02750	NZ_CP065357.1	548131..548433	1.44932	0.535376	0.363267	0.50004	-39.4094	-5.30047	0.811552	0.861955	66.7057	6.05974	7.32e-07	7.3e-05
I5Q61_RS02755	NZ_CP065357.1	complement(548476..549255)	1.89872	0.925025	0.00837	0.0275703	-1.74559	-0.803713	0.261836	0.682703	-9618.21	-13.2316	0.902006	0.976554
dapA	NZ_CP065357.1	complement(549255..550151)	1.7208	0.78308	0.0482694	0.109482	-3.28275	-1.7149	0.058142	0.28014	1.03838	0.0543412	0.960118	0.976554	0009085 // lysine biosynthetic process (GO_REF:0000043 [IEA] UniProtKB-KW:KW-0457) /// 0008652 // cellular amino acid biosynthetic process (GO_REF:0000043 [IEA] UniProtKB-KW:KW-0028) /// 0009089 // lysine biosynthetic process via diaminopimelate (GO_REF:0000002 [IEA] InterPro:IPR005263) /// 0019877 // diaminopimelate biosynthetic process (GO_REF:0000104 [IEA] UniRule:UR000085131) /// 0044281 // s…										protein	taxon:192222	20250429	TreeGrafter
I5Q61_RS02765	NZ_CP065357.1	complement(550144..551394)	2.08733	1.06166	0.000821	0.00385	-1.89375	-0.921249	0.286512	0.716156	-6171.91	-12.5915	0.906723	0.976554
I5Q61_RS02770	NZ_CP065357.1	complement(551391..552449)	1.60702	0.684388	0.0411408	0.0978095	-2.52321	-1.33526	0.0876712	0.363008	-11002	-13.4255	0.900577	0.976554
I5Q61_RS02775	NZ_CP065357.1	complement(552481..554223)	1.9092	0.932967	0.0192871	0.0533116	-167.277	-7.38609	0.739574	0.861127	-756.305	-9.56282	0.929091	0.976554
cysS	NZ_CP065357.1	complement(554216..555601)	1.52206	0.606021	0.0834909	0.166617	2.14995	1.1043	0.325626	0.77624	-1016.72	-9.98971	0.925935	0.976554	0006423 // cysteinyl-tRNA aminoacylation (GO_REF:0000002 [IEA] InterPro:IPR015273|InterPro:IPR015803) /// 0006423 // cysteinyl-tRNA aminoacylation (GO_REF:0000104 [IEA] UniRule:UR000075852) /// 0006423 // cysteinyl-tRNA aminoacylation (GO_REF:0000118 [IEA] PANTHER:PTN002587846) /// 0006418 // tRNA aminoacylation for protein translation (GO_REF:0000002 [IEA] InterPro:IPR009080) /// 0006412 // tran…										protein	taxon:192222	20250429	InterPro
murJ	NZ_CP065357.1	complement(555601..557052)	-2.03121	-1.02234	0.0669927	0.14087	1.67172	0.741329	0.632857	0.861127	-630.55	-9.30047	0.931032	0.976554	0008360 // regulation of cell shape (GO_REF:0000043 [IEA] UniProtKB-KW:KW-0133) /// 0008360 // regulation of cell shape (GO_REF:0000104 [IEA] UniRule:UR000120525) /// 0015836 // lipid-linked peptidoglycan transport (GO_REF:0000104 [IEA] UniRule:UR000432258) /// 0071555 // cell wall organization (GO_REF:0000104 [IEA] UniRule:UR000120525) /// 0015836 // lipid-linked peptidoglycan transport (GO_REF:…										protein	taxon:192222	20250428	UniProt
I5Q61_RS02790	NZ_CP065357.1	557160..559019	1.68821	0.755491	0.0140743	0.041961	-273.253	-8.0941	0.715635	0.861127	4.54034	2.1828	0.139668	0.976554
ruvA	NZ_CP065357.1	558995..559546	1.6153	0.6918	0.160726	0.271373	-56.919	-5.83084	0.793052	0.861127	-251.69	-7.9755	0.940838	0.976554	0006281 // DNA repair (GO_REF:0000104 [IEA] UniRule:UR000037439) /// 0006310 // DNA recombination (GO_REF:0000043 [IEA] UniProtKB-KW:KW-0233) /// 0006974 // cellular response to DNA damage stimulus (GO_REF:0000117 [IEA] ARBA:ARBA00026271) /// 0006310 // DNA recombination (GO_REF:0000104 [IEA] UniRule:UR000037439) /// 0006310 // DNA recombination (GO_REF:0000002 [IEA] InterPro:IPR000085|InterPro:I…										protein	taxon:192222	20250428	UniProt
I5Q61_RS02800	NZ_CP065357.1	559556..560596	2.30344	1.20379	0.0140643	0.041961	-195.45	-7.61066	0.731995	0.861127	-868.831	-9.76293	0.927612	0.976554
I5Q61_RS02805	NZ_CP065357.1	560655..560870	-3.73859	-1.90249	0.000348	0.00177	2.96349	1.5673	0.307355	0.75038	-360.443	-8.49363	0.937002	0.976554
I5Q61_RS02810	NZ_CP065357.1	560872..561603	-2.14457	-1.10069	0.0121368	0.0374766	-211.63	-7.7254	0.728108	0.861127	-941.455	-9.87875	0.926756	0.976554
murF	NZ_CP065357.1	561597..563030	3.35938	1.7482	1.62e-05	0.00013	-46.0194	-5.52417	0.803723	0.861127	-215.378	-7.75073	0.942503	0.976554											protein	taxon:192222	20250429	InterPro
I5Q61_RS02820	NZ_CP065357.1	complement(563032..564054)	1.29792	0.376205	0.371073	0.508233	-129.232	-7.01381	0.752244	0.861127	-577.795	-9.17441	0.931964	0.976554
I5Q61_RS02825	NZ_CP065357.1	complement(564047..564868)	22.2937	4.47857	0.0559136	0.121872	NaN	NaN	NaN	NaN	NaN	NaN	NaN	NaN
I5Q61_RS02830	NZ_CP065357.1	564967..566235	-1.08631	-0.119431	0.706454	0.808323	-412.377	-8.68782	0.695774	0.861127	-1871.85	-10.8702	0.919428	0.976554
purU	NZ_CP065357.1	complement(566232..567056)	-1.26978	-0.344581	0.470484	0.602272	-80.2487	-6.32641	0.775872	0.861127	-364.188	-8.50854	0.936892	0.976554	0009152 // purine ribonucleotide biosynthetic process (GO_REF:0000104 [IEA] UniRule:UR001996089) /// 0006189 // 'de novo' IMP biosynthetic process (GO_REF:0000002 [IEA] InterPro:IPR004810) /// 0006189 // 'de novo' IMP biosynthetic process (GO_REF:0000104 [IEA] UniRule:UR000161596) /// 0006164 // purine nucleotide biosynthetic process (GO_REF:0000043 [IEA] UniProtKB-KW:KW-0658) /// 0006189 // 'de …										protein	taxon:192222	20250429	InterPro
I5Q61_RS02840	NZ_CP065357.1	complement(567053..568171)	-1.40538	-0.490962	0.415204	0.553189	4.87786	2.28625	0.14004	0.469454	-222.189	-7.79564	0.94217	0.976554
I5Q61_RS02845	NZ_CP065357.1	complement(568140..568586)	2.28592	1.19277	0.306213	0.441449	-4.95227	-2.30809	0.917313	NaN	-22.168	-4.47041	0.966818	0.976554
I5Q61_RS02850	NZ_CP065357.1	complement(568583..568828)	1.06552	0.0915627	0.863205	0.911752	-83.5893	-6.38525	0.773854	0.861127	-379.671	-8.56861	0.936447	0.976554
I5Q61_RS02855	NZ_CP065357.1	complement(568907..569080)	NaN	NaN	NaN	NaN	NaN	NaN	NaN	NaN	NaN	NaN	NaN	NaN
I5Q61_RS02860	NZ_CP065357.1	complement(569089..569427)	2.47351	1.30656	0.00707	0.0236546	-51.6035	-5.6894	0.79794	0.861127	-246.923	-7.94792	0.941042	0.976554
I5Q61_RS02865	NZ_CP065357.1	complement(569420..570334)	2.93724	1.55446	1.64e-05	0.000131	-143.645	-7.16637	0.747053	0.861127	-665.796	-9.37894	0.930451	0.976554
I5Q61_RS02870	NZ_CP065357.1	complement(570339..570848)	17.8441	4.15737	6.17e-21	6.51e-19	-1.22441	-0.292091	0.845217	0.890497	12.6473	3.66076	8.2e-05	0.00674
napH	NZ_CP065357.1	complement(570845..571630)	9.48184	3.24517	4.12e-14	1.66e-12	-148.821	-7.21743	0.745312	0.861127	8.05762	3.01035	0.047121	0.919232											protein	taxon:192222	20250428	UniProt
napG	NZ_CP065357.1	complement(571627..572367)	6.6152	2.72579	1.87e-09	3.78e-08	-4.7188	-2.23842	0.132357	0.46071	1.06413	0.0896701	0.951912	0.976554											protein	taxon:192222	20250428	UniProt
napA	NZ_CP065357.1	complement(572387..575158)	7.26727	2.86141	3.06e-06	3.11e-05	-5.34412	-2.41795	6.47e-06	0.000206	2.32091	1.21469	0.0127001	0.376265	0006777 // Mo-molybdopterin cofactor biosynthetic process (GO_REF:0000104 [IEA] UniRule:UR000080092) /// 0045333 // cellular respiration (GO_REF:0000117 [IEA] ARBA:ARBA00026750) /// 0042128 // nitrate assimilation (GO_REF:0000104 [IEA] UniRule:UR000080092) /// 0042128 // nitrate assimilation (GO_REF:0000043 [IEA] UniProtKB-KW:KW-0534)										protein	taxon:192222	20250428	UniProt
tpx	NZ_CP065357.1	complement(575386..575910)	-6.7352	-2.75172	5.84e-11	1.6e-09	-3.28683	-1.7167	0.000118	0.00218	-12.8428	-3.68289	0.00118	0.0608144	0098869 // cellular oxidant detoxification (GO_REF:0000108 [IEA] GO:0004601) /// 0098869 // cellular oxidant detoxification (GO_REF:0000108 [IEA] GO:0016209) /// 0098869 // cellular oxidant detoxification (GO_REF:0000108 [IEA] GO:0008379) /// 0098869 // cellular oxidant detoxification (GO_REF:0000108 [IEA] GO:0140824)										protein	taxon:192222	20250428	UniProt
I5Q61_RS02895	NZ_CP065357.1	complement(576194..578212)	1.26594	0.340214	0.338854	0.477951	1.91493	0.937293	0.385005	0.847586	-1109.84	-10.1161	0.925	0.976554
I5Q61_RS02900	NZ_CP065357.1	578340..579314	1.27911	0.355143	0.362108	0.499925	-334.889	-8.38754	0.705812	0.861127	-1518.04	-10.568	0.921661	0.976554
I5Q61_RS02905	NZ_CP065357.1	579341..581953	1.21363	0.279334	0.35954	0.497909	-1.39572	-0.481008	0.523362	0.861127	-1.07534	-0.104791	0.943076	0.976554
I5Q61_RS02910	NZ_CP065357.1	581958..582968	1.70206	0.76728	0.0752731	0.154259	-186.553	-7.54344	0.734246	0.861127	-833.717	-9.70341	0.928052	0.976554
I5Q61_RS02915	NZ_CP065357.1	582965..583870	1.08244	0.114289	0.810136	0.879004	3.82002	1.93358	0.0825653	0.350457	-593.387	-9.21283	0.93168	0.976554
I5Q61_RS02920	NZ_CP065357.1	584063..584836	-1.17637	-0.234344	0.540159	0.664178	-1.64266	-0.716031	0.420609	0.861127	-5392.33	-12.3967	0.90816	0.976554
I5Q61_RS02925	NZ_CP065357.1	584877..585647	-1.42499	-0.510957	0.132482	0.236573	-441.225	-8.78537	0.692525	0.861127	-2014.64	-10.9763	0.918644	0.976554
flgA	NZ_CP065357.1	585978..586640	1.80588	0.852704	0.148192	0.255884	-28.3818	-4.82689	0.828038	NaN	-126.89	-6.98744	0.948156	0.976554	0044780 // bacterial-type flagellum assembly (GO_REF:0000002 [IEA] InterPro:IPR039246) /// 0044781 // bacterial-type flagellum organization (GO_REF:0000043 [IEA] UniProtKB-KW:KW-1005)										protein	taxon:192222	20250429	InterPro
I5Q61_RS02935	NZ_CP065357.1	586637..587200	2.85525	1.51362	0.00561	0.0192917	-28.3928	-4.82745	0.828021	NaN	-126.95	-6.98812	0.948151	0.976554
coaD	NZ_CP065357.1	587240..587716	1.06471	0.090466	0.797467	0.870483	-116.768	-6.86751	0.757248	0.861127	-522.15	-9.02832	0.933045	0.976554	0015937 // coenzyme A biosynthetic process (GO_REF:0000043 [IEA] UniProtKB-KW:KW-0173) /// 0015937 // coenzyme A biosynthetic process (GO_REF:0000041 [IEA] UniPathway:UPA00241) /// 0015937 // coenzyme A biosynthetic process (GO_REF:0000002 [IEA] InterPro:IPR001980) /// 0015937 // coenzyme A biosynthetic process (GO_REF:0000104 [IEA] UniRule:UR000001259)										protein	taxon:192222	20250428	UniProt
tmk	NZ_CP065357.1	587707..588285	1.08824	0.121996	0.799846	0.871693	-60.8812	-5.92793	0.789628	0.861127	-272.218	-8.08862	0.94	0.976554	0006233 // dTDP biosynthetic process (GO_REF:0000002 [IEA] InterPro:IPR018094) /// 0006235 // dTTP biosynthetic process (GO_REF:0000118 [IEA] PANTHER:PTN002570366) /// 0006227 // dUDP biosynthetic process (GO_REF:0000118 [IEA] PANTHER:PTN002570366) /// 0006235 // dTTP biosynthetic process (GO_REF:0000104 [IEA] UniRule:UR000079173) /// 0006233 // dTDP biosynthetic process (GO_REF:0000118 [IEA] PAN…										protein	taxon:192222	20250428	UniProt
hisS	NZ_CP065357.1	588282..589508	2.89292	1.53253	3.19e-05	0.000233	-147.457	-7.20415	0.745758	0.861127	-659.482	-9.36519	0.930553	0.976554	0006427 // histidyl-tRNA aminoacylation (GO_REF:0000118 [IEA] PANTHER:PTN000159122) /// 0006427 // histidyl-tRNA aminoacylation (GO_REF:0000104 [IEA] UniRule:UR000033450) /// 0006418 // tRNA aminoacylation for protein translation (GO_REF:0000117 [IEA] ARBA:ARBA00027121) /// 0006412 // translation (GO_REF:0000043 [IEA] UniProtKB-KW:KW-0648) /// 0006427 // histidyl-tRNA aminoacylation (GO_REF:00000…										protein	taxon:192222	20250428	UniProt
speA	NZ_CP065357.1	589505..591349	2.37316	1.24681	0.000341	0.00176	1.31687	0.397115	0.71831	0.861127	-1627.09	-10.6681	0.920921	0.976554	0006527 // arginine catabolic process (GO_REF:0000002 [IEA] InterPro:IPR002985) /// 0006596 // polyamine biosynthetic process (GO_REF:0000043 [IEA] UniProtKB-KW:KW-0620) /// 0008295 // spermidine biosynthetic process (GO_REF:0000002 [IEA] InterPro:IPR002985) /// 0033388 // putrescine biosynthetic process from arginine (GO_REF:0000118 [IEA] PANTHER:PTN002878945) /// 0008295 // spermidine biosynthe…										protein	taxon:192222	20250429	InterPro
I5Q61_RS02960	NZ_CP065357.1	591598..592767	-1.18048	-0.239368	0.457191	0.590216	-1.15947	-0.213463	0.756252	0.861127	-6366.25	-12.6362	0.906394	0.976554
I5Q61_RS02965	NZ_CP065357.1	complement(592832..593173)	-1.37415	-0.45854	0.299069	0.432515	-1.0061	-0.00878	0.99531	0.997655	-1094.08	-10.0955	0.925153	0.976554
I5Q61_RS02970	NZ_CP065357.1	complement(594417..596321)	-1.28046	-0.356661	0.274971	0.403192	-6.1885	-2.62959	0.0758511	0.333971	-1.20224	-0.265723	0.85889	0.976554
dnaK	NZ_CP065357.1	complement(596465..598336)	-1.80624	-0.85299	0.102499	0.194365	-13.1654	-3.71868	7e-11	1.02e-08	-6.41337	-2.68108	0.000835	0.0466759	0006457 // protein folding (GO_REF:0000002 [IEA] InterPro:IPR012725)										protein	taxon:192222	20250428	UniProt
grpE	NZ_CP065357.1	complement(598360..598890)	-1.91947	-0.940705	0.0310969	0.0786603	-38.1472	-5.25351	0.000407	0.00641	-2.4613	-1.29942	0.160256	0.976554	0006457 // protein folding (GO_REF:0000002 [IEA] InterPro:IPR000740|InterPro:IPR009012)										protein	taxon:192222	20250429	InterPro
I5Q61_RS02985	NZ_CP065357.1	complement(598887..599681)	-4.50416	-2.17126	8.56e-09	1.45e-07	-23.2214	-4.53738	2.02e-05	0.00053	-9.09304	-3.18476	0.0322796	0.742658
I5Q61_RS07825	NZ_CP065357.1	complement(600891..601013)	NaN	NaN	NaN	NaN	NaN	NaN	NaN	NaN	NaN	NaN	NaN	NaN
rrf_2	NZ_CP065357.1	complement(601501..601617)	-4.64135	-2.21454	0.00785	0.0260649	-4.3154	-2.10949	3.4e-07	1.67e-05	-6.13654	-2.61742	3.06e-09	4.27e-07
I5Q61_RS02995	NZ_CP065357.1	complement(601904..604937)	-2.16399	-1.1137	0.141987	0.247664	-1.39443	-0.479673	0.263359	0.682998	-7.31044	-2.86996	3.78e-09	4.8e-07
I5Q61_RS03000	NZ_CP065357.1	complement(605639..606835)	2.15435	1.10725	0.00147	0.00631	-4.86552	-2.28259	0.123766	0.451571	-5334.33	-12.3811	0.908275	0.976554
pgi	NZ_CP065357.1	complement(606845..608488)	1.29763	0.375875	0.231838	0.358343	1.64274	0.716102	0.219085	0.618122	-5261.06	-12.3611	0.908423	0.976554	0006094 // gluconeogenesis (GO_REF:0000041 [IEA] UniPathway:UPA00138) /// 0006096 // glycolytic process (GO_REF:0000002 [IEA] InterPro:IPR001672|InterPro:IPR018189) /// 0006096 // glycolytic process (GO_REF:0000041 [IEA] UniPathway:UPA00109) /// 0006094 // gluconeogenesis (GO_REF:0000104 [IEA] UniRule:UR000102780) /// 1901135 // carbohydrate derivative metabolic process (GO_REF:0000002 [IEA] Inte…										protein	taxon:192222	20250429	InterPro
I5Q61_RS03010	NZ_CP065357.1	complement(608491..609495)	1.01818	0.0259908	0.943375	0.96701	1.48744	0.572836	0.40635	0.861127	1.24989	0.321796	0.829722	0.976554
pgl	NZ_CP065357.1	complement(609476..610156)	-1.58034	-0.660232	0.0752244	0.154259	-176.317	-7.46203	0.736987	0.861127	-797.95	-9.64015	0.928519	0.976554
zwf	NZ_CP065357.1	complement(610325..611725)	1.59966	0.677763	0.0449605	0.103598	-3.51143	-1.81206	0.222993	0.623534	-3814.6	-11.8973	0.911845	0.976554
edd	NZ_CP065357.1	611882..613684	1.41531	0.501118	0.140615	0.245896	-1.60166	-0.679566	0.254376	0.671508	-13875.1	-13.7602	0.898111	0.976554
I5Q61_RS03030	NZ_CP065357.1	613693..614319	1.04632	0.0653298	0.821145	0.884662	-2.80816	-1.48962	0.155208	0.500397	-5984.47	-12.547	0.907052	0.976554
I5Q61_RS03035	NZ_CP065357.1	complement(614827..614903)	NaN	NaN	NaN	NaN	NaN	NaN	NaN	NaN	NaN	NaN	NaN	NaN
I5Q61_RS03040	NZ_CP065357.1	complement(614910..614985)	NaN	NaN	NaN	NaN	NaN	NaN	NaN	NaN	NaN	NaN	NaN	NaN
I5Q61_RS03045	NZ_CP065357.1	complement(615105..616618)	-2.15178	-1.10553	0.0921132	0.17964	-1.44339	-0.529461	0.17614	0.539858	-9.27705	-3.21367	1.03e-10	3.58e-08
I5Q61_RS03055	NZ_CP065357.1	617920..618675	-1.63554	-0.709771	0.0602256	0.129419	-5.35014	-2.41958	0.000866	0.0125819	-5.19194	-2.37627	0.111002	0.976554
I5Q61_RS03070	NZ_CP065357.1	complement(620324..621103)	-1.72399	-0.785753	0.401915	0.539486	-15.7712	-3.97922	0.857913	NaN	-70.528	-6.14012	0.954436	0.976554
I5Q61_RS07830	NZ_CP065357.1	complement(621946..622344)	-6.21146	-2.63493	0.0651868	NaN	-8.56042	-3.09768	0.88915	NaN	-38.2965	-5.25914	0.960968	0.976554
glpQ	NZ_CP065357.1	complement(622335..622985)	-2.73758	-1.4529	0.0225315	0.06057	6.68787	2.74155	0.0818248	NaN	-159.16	-7.31433	0.945735	0.976554
I5Q61_RS03095	NZ_CP065357.1	complement(625110..626156)	-1.06302	-0.0881713	0.842935	0.90005	4.03137	2.01127	0.181985	0.552037	-264.086	-8.04486	0.940324	0.976554
corA	NZ_CP065357.1	626275..627243	1.20489	0.268905	0.430673	0.565567	-897.759	-9.81018	0.658826	0.861127	1.35848	0.441998	0.767301	0.976554	0006824 // cobalt ion transport (GO_REF:0000002 [IEA] InterPro:IPR004488) /// 0030001 // metal ion transport (GO_REF:0000002 [IEA] InterPro:IPR002523) /// 0055085 // transmembrane transport (GO_REF:0000002 [IEA] InterPro:IPR002523) /// 0035444 // nickel cation transmembrane transport (GO_REF:0000108 [IEA] GO:0015099) /// 1903830 // magnesium ion transmembrane transport (GO_REF:0000108 [IEA] GO:00…										protein	taxon:192222	20250429	InterPro
mog	NZ_CP065357.1	627262..627795	-1.27432	-0.349725	0.250096	0.378456	-1450.58	-10.5024	0.636396	0.861127	-6508.98	-12.6682	0.906158	0.976554
I5Q61_RS03110	NZ_CP065357.1	628108..629295	-1.39538	-0.480659	0.149227	0.256378	1.05976	0.0837354	0.937286	0.958404	-2045.12	-10.998	0.918484	0.976554
I5Q61_RS03115	NZ_CP065357.1	629292..630089	-2.57289	-1.36339	0.00211	0.00849	1.68435	0.752193	0.496004	0.861127	-1261.68	-10.3011	0.923633	0.976554
I5Q61_RS03120	NZ_CP065357.1	630125..630601	-1.73179	-0.79226	0.167215	0.279917	-50.0047	-5.64399	0.799508	0.861127	-223.555	-7.80448	0.942104	0.976554
I5Q61_RS03125	NZ_CP065357.1	630950..631582	3.70575	1.88976	2.25e-07	2.83e-06	-93.934	-6.55358	0.768045	0.861127	26.2415	4.71378	2.33e-05	0.00204
dnaE	NZ_CP065357.1	complement(631591..635190)	1.6038	0.68149	0.0732555	0.151027	-8.2	-3.03562	0.00428	0.0420265	-1.61141	-0.688325	0.520727	0.976554	0071897 // DNA biosynthetic process (GO_REF:0000108 [IEA] GO:0003887) /// 0006260 // DNA replication (GO_REF:0000002 [IEA] InterPro:IPR004805|InterPro:IPR011708) /// 0006260 // DNA replication (GO_REF:0000043 [IEA] UniProtKB-KW:KW-0235) /// 0071897 // DNA biosynthetic process (GO_REF:0000108 [IEA] GO:0034061)										protein	taxon:192222	20250429	InterPro
I5Q61_RS07840	NZ_CP065357.1	635373..635615	-4.83608	-2.27384	4.33e-05	0.000303	-104.031	-6.70086	0.762985	0.861127	-465.103	-8.86141	0.93428	0.976554
I5Q61_RS03140	NZ_CP065357.1	complement(635627..635956)	-68.8006	-6.10435	0.0178525	0.049849	-22.3769	-4.48394	0.840118	NaN	-101.265	-6.66199	0.950568	0.976554
I5Q61_RS03145	NZ_CP065357.1	complement(635953..637293)	-19.6053	-4.29317	3.22e-30	6.31e-28	-14.1281	-3.8205	2.49e-08	1.83e-06	-93899.3	-16.5188	0.877832	0.976554
rplS	NZ_CP065357.1	complement(637788..638144)	-3.33497	-1.73767	1.68e-06	1.78e-05	-1.62432	-0.699834	0.368495	0.828237	-7196.37	-12.8131	0.90509	0.976554	0006412 // translation (GO_REF:0000002 [IEA] InterPro:IPR001857|InterPro:IPR018257) /// 0006412 // translation (GO_REF:0000104 [IEA] UniRule:UR000031388)										protein	taxon:192222	20250429	InterPro
trmD	NZ_CP065357.1	complement(638154..638858)	-7.41237	-2.88993	1.12e-12	3.73e-11	-1.82251	-0.865927	0.559172	0.861127	-1963.31	-10.9391	0.918919	0.976554	0006400 // tRNA modification (GO_REF:0000104 [IEA] UniRule:UR000098201) /// 0002939 // tRNA N1-guanine methylation (GO_REF:0000118 [IEA] PANTHER:PTN002924395) /// 0008033 // tRNA processing (GO_REF:0000002 [IEA] InterPro:IPR002649|InterPro:IPR023148) /// 0008033 // tRNA processing (GO_REF:0000043 [IEA] UniProtKB-KW:KW-0819) /// 0032259 // methylation (GO_REF:0000043 [IEA] UniProtKB-KW:KW-0489)										protein	taxon:192222	20250428	UniProt
rimM	NZ_CP065357.1	complement(638855..639394)	1.00448	0.00645	0.994522	0.995248	-8.55822	-3.09731	0.889163	NaN	-38.2851	-5.25871	0.960971	0.976554	0042254 // ribosome biogenesis (GO_REF:0000043 [IEA] UniProtKB-KW:KW-0690) /// 0042274 // ribosomal small subunit biogenesis (GO_REF:0000104 [IEA] UniRule:UR000163924) /// 0006364 // rRNA processing (GO_REF:0000002 [IEA] InterPro:IPR002676|InterPro:IPR011961|InterPro:IPR036976) /// 0006364 // rRNA processing (GO_REF:0000104 [IEA] UniRule:UR000163924) /// 0006364 // rRNA processing (GO_REF:0000043…										protein	taxon:192222	20250429	InterPro
I5Q61_RS03165	NZ_CP065357.1	complement(639387..639629)	1.74508	0.80329	0.226482	0.351253	-21.1643	-4.40356	0.842934	NaN	-94.7715	-6.56638	0.951277	0.976554
rpsP	NZ_CP065357.1	complement(639632..639859)	-1.03896	-0.0551355	0.893698	0.929636	-1.86905	-0.902308	0.53877	0.861127	2.78588	1.47813	0.315481	0.976554	0006412 // translation (GO_REF:0000118 [IEA] PANTHER:PTN002657994) /// 0006412 // translation (GO_REF:0000104 [IEA] UniRule:UR000036467) /// 0006412 // translation (GO_REF:0000002 [IEA] InterPro:IPR000307|InterPro:IPR020592)										protein	taxon:192222	20250429	InterPro
ffh	NZ_CP065357.1	complement(639923..641260)	-2.29673	-1.19958	0.000441	0.00217	-2.73032	-1.44907	0.0632822	0.29515	-11756.6	-13.5212	0.899872	0.976554	0006614 // SRP-dependent cotranslational protein targeting to membrane (GO_REF:0000002 [IEA] InterPro:IPR000897|InterPro:IPR004125|InterPro:IPR004780|InterPro:IPR013822|InterPro:IPR022941|InterPro:IPR036891)										protein	taxon:192222	20250428	UniProt
I5Q61_RS03180	NZ_CP065357.1	complement(641327..642079)	1.85728	0.89319	0.133734	0.23735	-26.5863	-4.73261	0.831338	NaN	-118.868	-6.89322	0.948854	0.976554
waaA	NZ_CP065357.1	complement(642060..643217)	-1.14456	-0.194787	0.764663	0.848507	5.2255	2.38557	0.143441	0.475452	-196.196	-7.61615	0.943499	0.976554
I5Q61_RS03190	NZ_CP065357.1	complement(643220..643930)	1.18527	0.245221	0.574776	0.696086	-392.835	-8.61778	0.698128	0.861127	3.19109	1.67405	0.263164	0.976554
I5Q61_RS03195	NZ_CP065357.1	complement(643940..644665)	-1.00692	-0.00994	0.985206	0.990989	-88.0351	-6.46001	0.771283	0.861127	-395.629	-8.628	0.936008	0.976554
glyQ	NZ_CP065357.1	complement(644652..645515)	1.49493	0.580076	0.06424	0.136547	-2.10516	-1.07393	0.317229	0.763939	-4527.56	-12.1445	0.91002	0.976554	0006426 // glycyl-tRNA aminoacylation (GO_REF:0000104 [IEA] UniRule:UR000034423) /// 0006412 // translation (GO_REF:0000043 [IEA] UniProtKB-KW:KW-0648) /// 0006426 // glycyl-tRNA aminoacylation (GO_REF:0000002 [IEA] InterPro:IPR002310|InterPro:IPR006194)										protein	taxon:192222	20250429	InterPro
I5Q61_RS03205	NZ_CP065357.1	complement(645531..646064)	-1.03737	-0.0529245	0.865889	0.91283	-4.86849	-2.28347	0.122754	0.451571	-5335.83	-12.3815	0.908272	0.976554
purE	NZ_CP065357.1	complement(646074..646568)	1.45651	0.542518	0.140569	0.245896	-377.31	-8.55961	0.700044	0.861127	3.22997	1.69152	0.252429	0.976554	0006189 // 'de novo' IMP biosynthetic process (GO_REF:0000104 [IEA] UniRule:UR000161498) /// 0006164 // purine nucleotide biosynthetic process (GO_REF:0000043 [IEA] UniProtKB-KW:KW-0658) /// 0006189 // 'de novo' IMP biosynthetic process (GO_REF:0000002 [IEA] InterPro:IPR000031|InterPro:IPR024694) /// 0006189 // 'de novo' IMP biosynthetic process (GO_REF:0000041 [IEA] UniPathway:UPA00074)										protein	taxon:192222	20250428	UniProt
I5Q61_RS03215	NZ_CP065357.1	complement(646569..647822)	1.37136	0.455609	0.149824	0.256761	-2.55031	-1.35067	0.205012	0.590033	-5479.09	-12.4197	0.90799	0.976554
I5Q61_RS03220	NZ_CP065357.1	complement(647819..648514)	-1.58592	-0.665324	0.0688659	0.143706	-3.06141	-1.6142	0.0405963	0.221776	-13376.3	-13.7074	0.8985	0.976554
glnA	NZ_CP065357.1	648719..650149	-1.28248	-0.358934	0.46629	0.598678	-16.7653	-4.06741	1.08e-07	6.35e-06	-2.91697	-1.54447	0.0473763	0.919232	0006542 // glutamine biosynthetic process (GO_REF:0000118 [IEA] PANTHER:PTN002880830) /// 0019740 // nitrogen utilization (GO_REF:0000118 [IEA] PANTHER:PTN002880830) /// 0006542 // glutamine biosynthetic process (GO_REF:0000002 [IEA] InterPro:IPR008147|InterPro:IPR036651)										protein	taxon:192222	20250428	UniProt
flgG	NZ_CP065357.1	complement(650194..650985)	1.06805	0.0949726	0.811217	0.879193	-575.508	-9.16869	0.679849	0.861127	-2624.64	-11.3579	0.915826	0.976554	0071973 // bacterial-type flagellum-dependent cell motility (GO_REF:0000104 [IEA] UniRule:UR000150958|UniRule:UR001995946) /// 0071978 // bacterial-type flagellum-dependent swarming motility (GO_REF:0000118 [IEA] PANTHER:PTN008624972) /// 0071973 // bacterial-type flagellum-dependent cell motility (GO_REF:0000002 [IEA] InterPro:IPR012834)										protein	taxon:192222	20250429	InterPro
I5Q61_RS03235	NZ_CP065357.1	complement(651004..651816)	2.74484	1.45672	0.000964	0.00444	-142.182	-7.15159	0.747557	0.861127	-649.147	-9.3424	0.930722	0.976554
ftsZ	NZ_CP065357.1	complement(651925..653037)	-1.2161	-0.282257	0.454951	0.588988	-2.86128	-1.51666	0.00344	0.035854	-2.43843	-1.28595	0.162129	0.976554	0000917 // barrier septum assembly (GO_REF:0000043 [IEA] UniProtKB-KW:KW-0717) /// 0051301 // cell division (GO_REF:0000043 [IEA] UniProtKB-KW:KW-0132) /// 0051301 // cell division (GO_REF:0000118 [IEA] PANTHER:PTN002824998) /// 0090529 // cell septum assembly (GO_REF:0000104 [IEA] UniRule:UR000100343) /// 0051258 // protein polymerization (GO_REF:0000104 [IEA] UniRule:UR000100343) /// 0043093 //…										protein	taxon:192222	20250428	UniProt
ftsA	NZ_CP065357.1	complement(653052..654440)	-1.16163	-0.216153	0.561338	0.684084	-2.245	-1.16672	0.0778388	0.337683	-2.63001	-1.39507	0.34465	0.976554	0043093 // FtsZ-dependent cytokinesis (GO_REF:0000104 [IEA] UniRule:UR000184764) /// 0051301 // cell division (GO_REF:0000118 [IEA] PANTHER:PTN002845488) /// 0051301 // cell division (GO_REF:0000043 [IEA] UniProtKB-KW:KW-0132) /// 0051301 // cell division (GO_REF:0000002 [IEA] InterPro:IPR003494)										protein	taxon:192222	20250428	UniProt
I5Q61_RS03250	NZ_CP065357.1	complement(654437..655927)	-2.78964	-1.48008	1.18e-05	0.0001	-6.84543	-2.77514	0.00873	0.0729684	-2.68285	-1.42377	0.335233	0.976554
rsmH	NZ_CP065357.1	656090..657025	-1.19664	-0.258986	0.608322	0.724595	2.01094	1.00787	0.510831	0.861127	-530.732	-9.05184	0.932871	0.976554	0006364 // rRNA processing (GO_REF:0000043 [IEA] UniProtKB-KW:KW-0698) /// 0032259 // methylation (GO_REF:0000043 [IEA] UniProtKB-KW:KW-0489) /// 0070475 // rRNA base methylation (GO_REF:0000104 [IEA] UniRule:UR000100383) /// 0070475 // rRNA base methylation (GO_REF:0000118 [IEA] PANTHER:PTN002601055)										protein	taxon:192222	20250429	InterPro
I5Q61_RS03260	NZ_CP065357.1	657019..657936	-1.36025	-0.443868	0.71626	NaN	-4.951	-2.30772	0.917327	NaN	-22.1615	-4.46998	0.966822	0.976554
I5Q61_RS03265	NZ_CP065357.1	complement(657924..658415)	-7.7767	-2.95916	0.00198	0.00806	6.04151	2.59491	0.118517	NaN	-172.999	-7.43462	0.944844	0.976554
I5Q61_RS03270	NZ_CP065357.1	complement(658662..659852)	1.60873	0.685925	0.106246	0.199812	1.22781	0.296081	0.620941	0.861127	1.18159	0.240727	0.829588	0.976554
pta	NZ_CP065357.1	complement(659870..661375)	1.39178	0.476929	0.259973	0.387838	-4.99537	-2.32059	0.0332529	0.187744	-2.03561	-1.02546	0.498717	0.976554											protein	taxon:192222	20250428	UniProt
flgH	NZ_CP065357.1	661465..662163	3.27582	1.71186	0.000345	0.00177	-188.632	-7.55943	0.733666	0.861127	13.1574	3.7178	0.000452	0.0263154	0097588 // archaeal or bacterial-type flagellum-dependent cell motility (GO_REF:0000104 [IEA] UniRule:UR000059593) /// 0071973 // bacterial-type flagellum-dependent cell motility (GO_REF:0000002 [IEA] InterPro:IPR000527)										protein	taxon:192222	20250429	InterPro
ispG	NZ_CP065357.1	complement(662185..663255)	1.00932	0.0133808	0.966633	0.979835	-6.29163	-2.65343	0.0690521	0.31339	-6956.74	-12.7642	0.90545	0.976554	0016114 // terpenoid biosynthetic process (GO_REF:0000002 [IEA] InterPro:IPR004588) /// 0019288 // isopentenyl diphosphate biosynthetic process, methylerythritol 4-phosphate pathway (GO_REF:0000118 [IEA] PANTHER:PTN000765215) /// 0008299 // isoprenoid biosynthetic process (GO_REF:0000043 [IEA] UniProtKB-KW:KW-0414) /// 0019288 // isopentenyl diphosphate biosynthetic process, methylerythritol 4-ph…										protein	taxon:192222	20250429	InterPro
I5Q61_RS03295	NZ_CP065357.1	complement(664827..666680)	-2.13851	-1.09661	0.0263126	0.0687136	-1.18324	-0.242739	0.878283	0.914716	-1246.98	-10.2842	0.923759	0.976554
I5Q61_RS03300	NZ_CP065357.1	complement(666662..667096)	-24.6577	-4.62396	0.0731741	NaN	-8.55822	-3.09731	0.889163	NaN	-38.2851	-5.25871	0.960971	0.976554
I5Q61_RS03305	NZ_CP065357.1	complement(667093..667335)	-10.4354	-3.38342	0.0214461	0.058223	-13.9724	-3.8045	0.864093	NaN	-62.4879	-5.9655	0.955731	0.976554
I5Q61_RS03310	NZ_CP065357.1	complement(667325..667555)	-2.34117	-1.22723	0.000856	0.00398	-353.706	-8.46641	0.70317	0.861127	-1631.17	-10.6717	0.920894	0.976554
uvrB	NZ_CP065357.1	667717..669690	2.36812	1.24375	6.72e-05	0.000439	-4.65631	-2.21919	0.134763	0.464602	1.10429	0.143123	0.923092	0.976554	0006281 // DNA repair (GO_REF:0000043 [IEA] UniProtKB-KW:KW-0228|UniProtKB-KW:KW-0234) /// 0009432 // SOS response (GO_REF:0000104 [IEA] UniRule:UR000080076) /// 0006281 // DNA repair (GO_REF:0000104 [IEA] UniRule:UR000080076) /// 0006289 // nucleotide-excision repair (GO_REF:0000002 [IEA] InterPro:IPR004807) /// 0006289 // nucleotide-excision repair (GO_REF:0000104 [IEA] UniRule:UR000080076) ///…										protein	taxon:192222	20250428	UniProt
I5Q61_RS03320	NZ_CP065357.1	complement(669731..670981)	1.12353	0.168036	0.658257	0.768714	2.0422	1.03012	0.491851	0.861127	-521.188	-9.02566	0.933065	0.976554
lptB	NZ_CP065357.1	complement(670981..671709)	1.27345	0.348744	0.345701	0.484123	-1.41207	-0.49781	0.646985	0.861127	-3084.06	-11.5906	0.914108	0.976554
tsaE	NZ_CP065357.1	complement(671702..672109)	-1.27547	-0.351031	0.400518	0.538872	-363.733	-8.50674	0.701837	0.861127	-1699.18	-10.7306	0.920459	0.976554
I5Q61_RS03335	NZ_CP065357.1	complement(672106..672351)	-2.24889	-1.16921	0.00112	0.00497	-838.08	-9.71094	0.662042	0.861127	-3755.43	-11.8748	0.912011	0.976554
I5Q61_RS03340	NZ_CP065357.1	672512..673732	-1.4949	-0.580045	0.0619977	0.132811	-4.05542	-2.01985	0.0590044	0.281884	-1.58025	-0.660154	0.655351	0.976554
rplI	NZ_CP065357.1	673750..674193	1.00905	0.0130048	0.972266	0.983746	-1.91246	-0.935431	0.525035	0.861127	-2101.68	-11.0373	0.918194	0.976554	0006412 // translation (GO_REF:0000002 [IEA] InterPro:IPR000244|InterPro:IPR020594) /// 0006412 // translation (GO_REF:0000104 [IEA] UniRule:UR000103193)										protein	taxon:192222	20250428	UniProt
hslV	NZ_CP065357.1	674193..674735	1.54517	0.627765	0.083635	0.166662	-1.03164	-0.0449381	0.960259	0.976815	1.63964	0.713375	0.629837	0.976554	0006508 // proteolysis (GO_REF:0000043 [IEA] UniProtKB-KW:KW-0645) /// 0051603 // proteolysis involved in cellular protein catabolic process (GO_REF:0000118 [IEA] PANTHER:PTN002844060) /// 0030163 // protein catabolic process (GO_REF:0000104 [IEA] UniRule:UR000083052) /// 0006508 // proteolysis (GO_REF:0000002 [IEA] InterPro:IPR022281) /// 0051603 // proteolysis involved in cellular protein catab…										protein	taxon:192222	20250428	UniProt
hslU	NZ_CP065357.1	674732..676051	1.50789	0.592535	0.112626	0.207261	-1.74342	-0.801919	0.269354	0.694264	-1.72004	-0.782444	0.598366	0.976554	0043335 // protein unfolding (GO_REF:0000104 [IEA] UniRule:UR000083057) /// 0051603 // proteolysis involved in cellular protein catabolic process (GO_REF:0000118 [IEA] PANTHER:PTN002887621) /// 1901800 // positive regulation of proteasomal protein catabolic process (GO_REF:0000108 [IEA] GO:0036402)										protein	taxon:192222	20250428	UniProt
era	NZ_CP065357.1	676048..676917	1.8142	0.859336	0.0731649	0.151027	5.06029	2.33922	0.0025	0.0285797	-1055.11	-10.0432	0.92554	0.976554	0042254 // ribosome biogenesis (GO_REF:0000043 [IEA] UniProtKB-KW:KW-0690) /// 0000028 // ribosomal small subunit assembly (GO_REF:0000118 [IEA] PANTHER:PTN002869999) /// 0042274 // ribosomal small subunit biogenesis (GO_REF:0000104 [IEA] UniRule:UR000084139)										protein	taxon:192222	20250428	UniProt
I5Q61_RS03365	NZ_CP065357.1	676913..678016	-3.05127	-1.60941	0.163295	0.274696	-10.3022	-3.36488	0.87968	NaN	-46.1937	-5.52963	0.958962	0.976554
I5Q61_RS03370	NZ_CP065357.1	678009..678560	1.60993	0.686994	0.488649	0.618595	-6.75364	-2.75567	0.901334	NaN	-30.2182	-4.91735	0.963503	0.976554
I5Q61_RS03375	NZ_CP065357.1	678793..680322	-2.36654	-1.24278	0.00393	0.0143381	-9.03595	-3.17568	1.9e-08	1.58e-06	-4.91135	-2.29612	0.00645	0.242251
I5Q61_RS03380	NZ_CP065357.1	680309..682096	-1.33613	-0.418062	0.341286	0.479408	-2.94083	-1.55623	0.000427	0.00656	-5.67265	-2.50402	0.00728	0.248163
mrdA	NZ_CP065357.1	complement(682140..683939)	-1.35153	-0.434594	0.208026	0.328575	3.21281	1.68383	0.0550807	0.270813	-1408.13	-10.4596	0.922462	0.976554
I5Q61_RS03390	NZ_CP065357.1	complement(683940..684434)	-1.98825	-0.991502	0.569258	NaN	-3.14789	-1.65438	0.940706	NaN	-14.1021	-3.81784	0.97166	0.976554
yihA	NZ_CP065357.1	complement(684431..685027)	-1.92983	-0.948475	0.397427	0.535764	-11.9563	-3.5797	0.872108	NaN	-52.7997	-5.72246	0.957533	0.976554
I5Q61_RS03400	NZ_CP065357.1	complement(685024..685485)	1.3563	0.439678	0.357033	0.495939	-68.0508	-6.08854	0.784097	0.861127	-315.037	-8.29938	0.93844	0.976554
I5Q61_RS03405	NZ_CP065357.1	complement(685467..685982)	1.125	0.169921	0.855634	0.907953	-8.55602	-3.09694	0.889177	NaN	-38.2737	-5.25828	0.960974	0.976554
I5Q61_RS03410	NZ_CP065357.1	complement(685973..686461)	1.42864	0.514638	0.217645	0.341018	1.68759	0.754965	0.615156	0.861127	-633.169	-9.30645	0.930988	0.976554
I5Q61_RS03415	NZ_CP065357.1	complement(686465..687295)	2.66938	1.41651	7.56e-05	0.000486	-1.01852	-0.0264694	0.980554	0.988977	-2185.23	-11.0936	0.917778	0.976554
I5Q61_RS03420	NZ_CP065357.1	complement(687255..688373)	-2.0454	-1.03238	0.0121286	0.0374766	-234.615	-7.87415	0.723049	0.861127	-1060.97	-10.0512	0.92548	0.976554
I5Q61_RS03425	NZ_CP065357.1	complement(688370..689182)	-2.26387	-1.17879	0.00192	0.0079	-1.6633	-0.734047	0.495226	0.861127	-3599.58	-11.8136	0.912462	0.976554
I5Q61_RS03430	NZ_CP065357.1	complement(689173..690417)	-2.63977	-1.40041	0.000891	0.00413	-3.44812	-1.78581	0.23215	0.636477	-3675.88	-11.8439	0.912239	0.976554
I5Q61_RS03435	NZ_CP065357.1	complement(690522..692045)	1.35764	0.441101	0.24892	0.378348	-1.50582	-0.590551	0.690867	0.861127	-1615.49	-10.6578	0.920997	0.976554
I5Q61_RS03440	NZ_CP065357.1	complement(692045..692905)	-1.30243	-0.381201	0.239078	0.367462	2.1432	1.09977	0.163442	0.515034	-1992.75	-10.9605	0.918761	0.976554
aspS	NZ_CP065357.1	692995..694746	2.07139	1.0506	0.00231	0.00912	-1.07554	-0.105059	0.896417	0.930318	-4708.83	-12.2012	0.909603	0.976554	0006418 // tRNA aminoacylation for protein translation (GO_REF:0000002 [IEA] InterPro:IPR002312|InterPro:IPR004364) /// 0006412 // translation (GO_REF:0000043 [IEA] UniProtKB-KW:KW-0648) /// 0006422 // aspartyl-tRNA aminoacylation (GO_REF:0000104 [IEA] UniRule:UR000334366) /// 0006422 // aspartyl-tRNA aminoacylation (GO_REF:0000118 [IEA] PANTHER:PTN002731644)										protein	taxon:192222	20250429	InterPro
I5Q61_RS03450	NZ_CP065357.1	694743..695318	2.29985	1.20154	9.79e-05	0.000591	-1.38952	-0.474583	0.752469	0.861127	-1480.02	-10.5314	0.921931	0.976554
ppa	NZ_CP065357.1	695329..695847	2.70185	1.43395	0.000121	0.000711	1.25986	0.333267	0.756689	0.861127	-1738.92	-10.764	0.920213	0.976554	0006796 // phosphate-containing compound metabolic process (GO_REF:0000002 [IEA] InterPro:IPR008162|InterPro:IPR036649)										protein	taxon:192222	20250429	InterPro
msrA	NZ_CP065357.1	695891..696394	5.5512	2.4728	1.48e-07	2e-06	-33.808	-5.07929	0.819183	NaN	-151.158	-7.23991	0.946286	0.976554
I5Q61_RS03465	NZ_CP065357.1	complement(696556..697434)	1.08546	0.118313	0.882751	0.923705	-22.7575	-4.50827	0.839286	NaN	-101.022	-6.65852	0.950594	0.976554
ruvX	NZ_CP065357.1	complement(697424..697807)	-1.00142	-0.00205	0.996776	0.996776	4.45887	2.15668	0.0561592	0.274337	-484.004	-8.91888	0.933855	0.976554
I5Q61_RS03475	NZ_CP065357.1	complement(697804..698577)	-1.476	-0.561696	0.222579	0.346769	-125.533	-6.97192	0.753676	0.861127	-565.176	-9.14256	0.9322	0.976554
I5Q61_RS03480	NZ_CP065357.1	complement(698567..699637)	-1.50298	-0.587826	0.133943	0.23735	-174.523	-7.44728	0.737488	0.861127	-787.539	-9.62121	0.928659	0.976554
ilvC	NZ_CP065357.1	complement(699641..700663)	-1.47672	-0.562399	0.0955305	0.184468	-2.77151	-1.47067	0.0152673	0.108526	-24021.5	-14.552	0.892283	0.976554	0008652 // cellular amino acid biosynthetic process (GO_REF:0000043 [IEA] UniProtKB-KW:KW-0028) /// 0009099 // valine biosynthetic process (GO_REF:0000118 [IEA] PANTHER:PTN000483157) /// 0009099 // valine biosynthetic process (GO_REF:0000041 [IEA] UniPathway:UPA00049) /// 0009082 // branched-chain amino acid biosynthetic process (GO_REF:0000002 [IEA] InterPro:IPR000506|InterPro:IPR013023|InterPro…										protein	taxon:192222	20250428	UniProt
I5Q61_RS03490	NZ_CP065357.1	700782..702719	2.18723	1.1291	0.00292	0.0111622	-240.591	-7.91044	0.721826	0.861127	-1092.12	-10.0929	0.925172	0.976554
I5Q61_RS03495	NZ_CP065357.1	702712..703683	2.44122	1.2876	0.0640421	0.136466	-21.171	-4.40402	0.842907	NaN	-94.6583	-6.56466	0.951289	0.976554
I5Q61_RS03500	NZ_CP065357.1	complement(703734..704078)	-1.04146	-0.0586103	0.897156	0.932525	-145.127	-7.18117	0.74658	0.861127	-651.123	-9.34679	0.93069	0.976554
hypE	NZ_CP065357.1	complement(704078..705052)	4.44199	2.15121	5.3e-11	1.48e-09	1.20233	0.265828	0.856565	0.898441	-885.822	-9.79087	0.927405	0.976554	0051604 // protein maturation (GO_REF:0000118 [IEA] PANTHER:PTN002017027)										protein	taxon:192222	20250429	TreeGrafter
I5Q61_RS03515	NZ_CP065357.1	complement(706026..706319)	2.92424	1.54806	0.000303	0.00159	-194.358	-7.60257	0.732201	0.861127	-869.351	-9.76379	0.927605	0.976554
hypB	NZ_CP065357.1	complement(706320..707066)	2.75278	1.46089	3.85e-06	3.8e-05	-705.092	-9.46167	0.670211	0.861127	-3209.47	-11.6481	0.913684	0.976554	0051604 // protein maturation (GO_REF:0000118 [IEA] PANTHER:PTN000765021) /// 0051604 // protein maturation (GO_REF:0000002 [IEA] InterPro:IPR004392)										protein	taxon:192222	20250429	InterPro
hypF	NZ_CP065357.1	complement(707140..709335)	-1.32626	-0.407364	0.326338	0.463157	2.38232	1.25236	0.278692	0.708743	-895.279	-9.80619	0.927292	0.976554	0051604 // protein maturation (GO_REF:0000118 [IEA] PANTHER:PTN002873517)										protein	taxon:192222	20250429	InterPro
I5Q61_RS03530	NZ_CP065357.1	complement(709316..710836)	-1.37833	-0.462921	0.203035	0.322177	-431.969	-8.75479	0.69355	0.861127	-1949.38	-10.9288	0.918995	0.976554
I5Q61_RS03535	NZ_CP065357.1	complement(710879..711526)	-13.4817	-3.75293	0.157556	NaN	-4.951	-2.30772	0.917327	NaN	-22.1615	-4.46998	0.966822	0.976554
I5Q61_RS03540	NZ_CP065357.1	complement(711502..712818)	-1.54309	-0.625826	0.131031	0.234827	2.1541	1.10708	0.464367	0.861127	-498.992	-8.96287	0.933529	0.976554
I5Q61_RS03545	NZ_CP065357.1	complement(713051..714334)	1.85024	0.887711	0.0149065	0.0438557	-2.2486	-1.16902	0.185442	0.558277	-1.34737	-0.43015	0.772051	0.976554
I5Q61_RS03550	NZ_CP065357.1	complement(714350..715114)	2.42571	1.27841	0.000207	0.00111	-2.92212	-1.54702	0.300475	0.741758	-3196.55	-11.6423	0.913727	0.976554
I5Q61_RS03555	NZ_CP065357.1	complement(715129..716493)	1.46231	0.548253	0.115361	0.211444	-4.71119	-2.23609	0.13234	0.46071	1.06882	0.0960124	0.948525	0.976554
I5Q61_RS03560	NZ_CP065357.1	complement(716502..717134)	1.55277	0.634843	0.161245	0.271914	-4.79593	-2.26181	0.0415411	0.225892	1.603	0.680771	0.467829	0.976554
I5Q61_RS03565	NZ_CP065357.1	complement(717138..717827)	1.55458	0.636527	0.133428	0.23735	-2.9189	-1.54543	0.0963694	0.387085	-9676.82	-13.2403	0.901941	0.976554
ald	NZ_CP065357.1	complement(719614..720723)	-1.61073	-0.687716	0.0528638	0.116897	1.42584	0.511808	0.732836	0.861127	-751.945	-9.55448	0.929153	0.976554
I5Q61_RS03585	NZ_CP065357.1	722338..722586	-1.35996	-0.443569	0.716915	NaN	-4.951	-2.30772	0.917327	NaN	-22.1615	-4.46998	0.966822	0.976554
I5Q61_RS03590	NZ_CP065357.1	722622..723077	-3.40194	-1.76636	0.00125	0.00549	3.35511	1.74636	0.262293	0.682703	-328.082	-8.35791	0.938007	0.976554
I5Q61_RS03595	NZ_CP065357.1	723139..723444	-7.89536	-2.98101	0.281481	NaN	-3.14789	-1.65438	0.940706	NaN	-14.1021	-3.81784	0.97166	0.976554
pstB	NZ_CP065357.1	complement(723448..724188)	-5.0285	-2.33013	3.61e-16	2.36e-14	-6.82065	-2.76991	0.0602878	0.285164	-7377.48	-12.8489	0.904826	0.976554	0035435 // phosphate ion transmembrane transport (GO_REF:0000002 [IEA] InterPro:IPR005670) /// 0006817 // phosphate ion transport (GO_REF:0000043 [IEA] UniProtKB-KW:KW-0592) /// 0098656 // anion transmembrane transport (GO_REF:0000108 [IEA] GO:0015415)										protein	taxon:192222	20250428	UniProt
pstA	NZ_CP065357.1	complement(724185..725273)	1.68258	0.750673	0.0816183	0.164357	-74.0113	-6.20967	0.779925	0.861127	-332.324	-8.37645	0.93787	0.976554	0035435 // phosphate ion transmembrane transport (GO_REF:0000002 [IEA] InterPro:IPR005672) /// 0055085 // transmembrane transport (GO_REF:0000002 [IEA] InterPro:IPR000515)										protein	taxon:192222	20250429	InterPro
pstC	NZ_CP065357.1	complement(725270..726184)	1.94978	0.963314	0.042932	0.101134	2.82467	1.49808	0.341076	0.794044	-405.409	-8.66324	0.935747	0.976554	0055085 // transmembrane transport (GO_REF:0000002 [IEA] InterPro:IPR000515) /// 0006817 // phosphate ion transport (GO_REF:0000002 [IEA] InterPro:IPR011864) /// 0006817 // phosphate ion transport (GO_REF:0000043 [IEA] UniProtKB-KW:KW-0592)										protein	taxon:192222	20250429	InterPro
I5Q61_RS03615	NZ_CP065357.1	complement(726194..727189)	1.82493	0.867845	0.01082	0.0342592	-217.501	-7.76488	0.726729	0.861127	-972.634	-9.92575	0.926408	0.976554
I5Q61_RS03620	NZ_CP065357.1	727451..727954	-1.18106	-0.240081	0.50869	0.634012	-141.985	-7.1496	0.747608	0.861127	-634.924	-9.31044	0.930958	0.976554
I5Q61_RS03625	NZ_CP065357.1	727997..729373	-2.39323	-1.25896	0.00353	0.0130074	-1.21745	-0.283861	0.853956	0.8973	-1278.33	-10.32	0.923493	0.976554
I5Q61_RS03630	NZ_CP065357.1	729374..730375	1.76621	0.820655	0.235241	0.362785	-19.3724	-4.27593	0.847421	NaN	-86.6198	-6.43663	0.952238	0.976554
I5Q61_RS03635	NZ_CP065357.1	730362..731540	-1.14609	-0.196724	0.620017	0.737245	4.87112	2.28425	0.0170591	0.117034	-660.773	-9.36801	0.930532	0.976554
I5Q61_RS03640	NZ_CP065357.1	731709..733415	1.08409	0.116479	0.817869	0.884304	-53.8079	-5.74975	0.795834	0.861127	-243.864	-7.92993	0.941175	0.976554
I5Q61_RS03645	NZ_CP065357.1	complement(733421..734296)	-1.13712	-0.185389	0.778158	0.85829	-35.0425	-5.13103	0.817438	NaN	-158.9	-7.31197	0.945753	0.976554
I5Q61_RS03650	NZ_CP065357.1	complement(734283..735236)	2.54184	1.34587	0.00545	0.0187562	-42.7991	-5.41951	0.807351	NaN	-191.333	-7.57994	0.943768	0.976554
I5Q61_RS03655	NZ_CP065357.1	complement(735233..736600)	2.22857	1.15612	0.000306	0.0016	-2.65961	-1.41122	0.342295	0.795096	-2914.08	-11.5088	0.914712	0.976554
fbaA	NZ_CP065357.1	complement(736701..737765)	-1.52941	-0.612976	0.187352	0.302543	-6.81774	-2.76929	1.05e-06	3.86e-05	-3.27272	-1.71049	0.0324282	0.742658
I5Q61_RS03665	NZ_CP065357.1	complement(737765..738586)	-1.36196	-0.445685	0.361505	0.499925	-6.00946	-2.58724	4.31e-07	1.88e-05	-11.771	-3.55717	0.0016	0.0761033
nth	NZ_CP065357.1	738667..739293	1.00445	0.0064	0.984604	0.990989	2.25224	1.17136	0.21527	0.614494	-1414.73	-10.4663	0.922412	0.976554	0006281 // DNA repair (GO_REF:0000002 [IEA] InterPro:IPR011257) /// 0006281 // DNA repair (GO_REF:0000117 [IEA] ARBA:ARBA00029008) /// 0006284 // base-excision repair (GO_REF:0000002 [IEA] InterPro:IPR003265|InterPro:IPR005759) /// 0006281 // DNA repair (GO_REF:0000104 [IEA] UniRule:UR000104005) /// 0006285 // base-excision repair, AP site formation (GO_REF:0000118 [IEA] PANTHER:PTN000040612) ///…										protein	taxon:192222	20250428	UniProt
I5Q61_RS03675	NZ_CP065357.1	739290..739940	1.84226	0.881479	0.0911375	0.177991	-61.222	-5.93598	0.789367	0.861127	-278.271	-8.12035	0.939765	0.976554
I5Q61_RS03680	NZ_CP065357.1	739951..740583	1.34672	0.429446	0.190012	0.305506	-198.697	-7.63443	0.731128	0.861127	-922.946	-9.8501	0.926967	0.976554
I5Q61_RS03685	NZ_CP065357.1	740643..741152	2.40249	1.26453	0.000653	0.00311	-2.69537	-1.43048	0.339826	0.794044	-2976.76	-11.5395	0.914486	0.976554
I5Q61_RS03690	NZ_CP065357.1	741149..741364	1.4647	0.550607	0.245214	0.374374	4.59441	2.19988	0.148976	0.486958	-231.717	-7.85622	0.941721	0.976554
cmoA	NZ_CP065357.1	complement(741354..742061)	1.10021	0.137775	0.835066	0.894434	-26.5794	-4.73224	0.831358	NaN	-118.833	-6.89279	0.948857	0.976554	0002098 // tRNA wobble uridine modification (GO_REF:0000002 [IEA] InterPro:IPR005271)										protein	taxon:192222	20250428	UniProt
I5Q61_RS03700	NZ_CP065357.1	complement(742061..742906)	1.61679	0.693136	0.315215	0.451081	-24.7396	-4.62875	0.83504	NaN	-110.691	-6.79039	0.949617	0.976554
I5Q61_RS03705	NZ_CP065357.1	complement(742872..743633)	1.88631	0.915565	0.094039	0.182617	-44.6245	-5.47976	0.805241	0.861127	-199.518	-7.64038	0.94332	0.976554
I5Q61_RS03710	NZ_CP065357.1	complement(743630..744634)	4.263	2.09187	0.130702	0.234545	-3.14789	-1.65438	0.940706	NaN	-14.1021	-3.81784	0.97166	0.976554
ligA	NZ_CP065357.1	complement(744615..746558)	1.79879	0.847031	0.0211501	0.0576477	1.42826	0.514254	0.583151	0.861127	2.46041	1.2989	0.384298	0.976554	0006260 // DNA replication (GO_REF:0000002 [IEA] InterPro:IPR001679|InterPro:IPR004150) /// 0006260 // DNA replication (GO_REF:0000043 [IEA] UniProtKB-KW:KW-0235) /// 0006259 // DNA metabolic process (GO_REF:0000104 [IEA] UniRule:UR000079168) /// 0006974 // cellular response to DNA damage stimulus (GO_REF:0000043 [IEA] UniProtKB-KW:KW-0227) /// 0006281 // DNA repair (GO_REF:0000002 [IEA] InterPro…										protein	taxon:192222	20250429	InterPro
folP	NZ_CP065357.1	complement(746559..747701)	-1.22978	-0.298399	0.45938	0.591927	-161.731	-7.33745	0.741239	0.861127	-726.546	-9.50491	0.92952	0.976554	0042558 // pteridine-containing compound metabolic process (GO_REF:0000002 [IEA] InterPro:IPR000489) /// 0046654 // tetrahydrofolate biosynthetic process (GO_REF:0000118 [IEA] PANTHER:PTN002719751) /// 0009396 // folic acid-containing compound biosynthetic process (GO_REF:0000002 [IEA] InterPro:IPR006390|InterPro:IPR045031) /// 0009396 // folic acid-containing compound biosynthetic process (GO_RE…										protein	taxon:192222	20250429	InterPro
I5Q61_RS03725	NZ_CP065357.1	complement(747703..748302)	1.06431	0.0899144	0.859878	0.909639	-77.3357	-6.27306	0.777744	0.861127	-344.747	-8.42939	0.937478	0.976554
I5Q61_RS03730	NZ_CP065357.1	complement(748306..748842)	-1.36957	-0.453726	0.267084	0.395621	1.69284	0.759446	0.613724	0.861127	-633.628	-9.30749	0.93098	0.976554
I5Q61_RS03735	NZ_CP065357.1	complement(748843..750045)	-1.09155	-0.126381	0.709506	0.809936	-17.4794	-4.12758	0.00497	0.0472948	-19295.9	-14.236	0.894608	0.976554
I5Q61_RS03740	NZ_CP065357.1	complement(750048..750518)	-2.28891	-1.19466	0.00134	0.0058	-3.74013	-1.90309	0.200013	0.579892	-4061.19	-11.9877	0.911178	0.976554
hemW	NZ_CP065357.1	750614..751681	-1.69914	-0.764809	0.198141	0.316895	-58.3568	-5.86683	0.791766	0.861127	-270.987	-8.08208	0.940049	0.976554
tatB	NZ_CP065357.1	751732..752118	2.66814	1.41584	0.0164617	0.0475138	-24.7771	-4.63093	0.83492	NaN	-110.776	-6.7915	0.949608	0.976554	0043953 // protein transport by the Tat complex (GO_REF:0000002 [IEA] InterPro:IPR018448) /// 0015031 // protein transport (GO_REF:0000043 [IEA] UniProtKB-KW:KW-0653|UniProtKB-KW:KW-0811) /// 0015031 // protein transport (GO_REF:0000117 [IEA] ARBA:ARBA00026546) /// 0043953 // protein transport by the Tat complex (GO_REF:0000104 [IEA] UniRule:UR000082074) /// 0015031 // protein transport (GO_REF:0…										protein	taxon:192222	20250429	InterPro
tatC	NZ_CP065357.1	752133..752867	1.95999	0.970847	0.016727	0.0480769	3.14067	1.65107	0.139607	0.469454	-684.796	-9.41953	0.930151	0.976554	0015031 // protein transport (GO_REF:0000043 [IEA] UniProtKB-KW:KW-0653|UniProtKB-KW:KW-0811) /// 0043953 // protein transport by the Tat complex (GO_REF:0000118 [IEA] PANTHER:PTN002825215) /// 0065002 // intracellular protein transmembrane transport (GO_REF:0000118 [IEA] PANTHER:PTN002825215) /// 0043953 // protein transport by the Tat complex (GO_REF:0000104 [IEA] UniRule:UR000066696)										protein	taxon:192222	20250428	UniProt
queA	NZ_CP065357.1	752864..753883	-1.69539	-0.761617	0.0313691	0.0790844	-611.395	-9.25596	0.676972	0.861127	-2780.56	-11.4412	0.915211	0.976554	0008616 // queuosine biosynthetic process (GO_REF:0000041 [IEA] UniPathway:UPA00392) /// 0008616 // queuosine biosynthetic process (GO_REF:0000104 [IEA] UniRule:UR000001427) /// 0002099 // tRNA wobble guanine modification (GO_REF:0000118 [IEA] PANTHER:PTN002824963) /// 0008616 // queuosine biosynthetic process (GO_REF:0000118 [IEA] PANTHER:PTN002824963) /// 0008616 // queuosine biosynthetic proce…										protein	taxon:192222	20250429	InterPro
lpxD	NZ_CP065357.1	complement(753878..754837)	-1.32355	-0.404408	0.288066	0.419475	1.39719	0.482525	0.24365	0.651944	1.0018	0.00259	0.997715	0.999204	0009245 // lipid A biosynthetic process (GO_REF:0000104 [IEA] UniRule:UR000094076) /// 0009245 // lipid A biosynthetic process (GO_REF:0000002 [IEA] InterPro:IPR007691|InterPro:IPR020573) /// 0009245 // lipid A biosynthetic process (GO_REF:0000041 [IEA] UniPathway:UPA00973) /// 0006629 // lipid metabolic process (GO_REF:0000043 [IEA] UniProtKB-KW:KW-0443) /// 0009245 // lipid A biosynthetic proce…										protein	taxon:192222	20250429	InterPro
ilvN	NZ_CP065357.1	complement(754834..755298)	-1.65943	-0.730688	0.0539352	0.118692	-484.847	-8.92138	0.688015	0.861127	-2261.05	-11.1428	0.917415	0.976554
I5Q61_RS03775	NZ_CP065357.1	complement(755295..756998)	-1.41002	-0.495716	0.219351	0.342908	-19.3488	-4.27417	6.56e-05	0.00134	-3.83571	-1.93949	0.0744114	0.976554
I5Q61_RS03780	NZ_CP065357.1	complement(757009..757452)	-2.77032	-1.47005	0.000129	0.000749	-1559.78	-10.6071	0.633044	0.861127	-7253.2	-12.8244	0.905006	0.976554
I5Q61_RS03785	NZ_CP065357.1	complement(757466..758485)	-3.44793	-1.78573	1.54e-05	0.000125	-26.6655	-4.7369	0.00141	0.0184661	-5.39397	-2.43135	0.106432	0.976554
I5Q61_RS03790	NZ_CP065357.1	758579..758653	NaN	NaN	NaN	NaN	NaN	NaN	NaN	NaN	NaN	NaN	NaN	NaN
I5Q61_RS03795	NZ_CP065357.1	758687..758762	NaN	NaN	NaN	NaN	NaN	NaN	NaN	NaN	NaN	NaN	NaN	NaN
I5Q61_RS03800	NZ_CP065357.1	complement(758996..760096)	-2.48698	-1.3144	6.07e-06	5.59e-05	-1079.6	-10.0763	0.650167	0.861127	-4837.76	-12.2401	0.909315	0.976554
I5Q61_RS03805	NZ_CP065357.1	complement(760173..760580)	NaN	NaN	NaN	NaN	NaN	NaN	NaN	NaN	NaN	NaN	NaN	NaN
I5Q61_RS03810	NZ_CP065357.1	complement(760573..761271)	-1.23178	-0.300742	0.802008	0.872661	-6.75409	-2.75576	0.901331	NaN	-30.2209	-4.91747	0.963502	0.976554
I5Q61_RS03815	NZ_CP065357.1	761753..762547	-1.84297	-0.882032	0.0516801	0.115022	-78.8918	-6.3018	0.77671	0.861127	-352.743	-8.46247	0.937233	0.976554
I5Q61_RS03820	NZ_CP065357.1	762603..762800	NaN	NaN	NaN	NaN	NaN	NaN	NaN	NaN	NaN	NaN	NaN	NaN
I5Q61_RS03825	NZ_CP065357.1	762821..763501	-3.58824	-1.84328	0.00101	0.00455	-91.6651	-6.5183	0.769272	0.861127	-413.548	-8.69191	0.935535	0.976554
I5Q61_RS03830	NZ_CP065357.1	complement(764431..764691)	-253.849	-7.98783	0.0035	0.01293	-72.5171	-6.18025	0.781242	NaN	-362.764	-8.50289	0.936938	0.976554
I5Q61_RS03835	NZ_CP065357.1	764753..765022	-3.77727	-1.91734	0.00329	0.012338	-62.2255	-5.95943	0.788572	0.861127	-293.312	-8.19629	0.939204	0.976554
I5Q61_RS03840	NZ_CP065357.1	765022..765198	NaN	NaN	NaN	NaN	NaN	NaN	NaN	NaN	NaN	NaN	NaN	NaN
I5Q61_RS03845	NZ_CP065357.1	765305..766399	NaN	NaN	NaN	NaN	NaN	NaN	NaN	NaN	NaN	NaN	NaN	NaN
I5Q61_RS03850	NZ_CP065357.1	complement(766434..767612)	-3.33495	-1.73767	0.00242	0.00947	7.6287	2.93144	0.0136977	0.099773	-302.506	-8.24082	0.938874	0.976554
I5Q61_RS03855	NZ_CP065357.1	complement(767609..769168)	-1.14701	-0.197875	0.691141	0.796934	10.4926	3.39131	0.00102	0.0143147	-303.809	-8.24702	0.938828	0.976554
I5Q61_RS03860	NZ_CP065357.1	complement(769158..769733)	-1.34799	-0.430805	0.64304	0.755448	17.0531	4.09196	0.0102544	NaN	-62.4377	-5.96434	0.955739	0.976554
I5Q61_RS03865	NZ_CP065357.1	complement(769737..770345)	1.10705	0.146715	0.875422	0.918992	-11.8627	-3.56836	0.872464	NaN	-54.0159	-5.75531	0.957289	0.976554
mshL	NZ_CP065357.1	complement(770338..771756)	1.04359	0.0615545	0.854369	0.907953	-277.611	-8.11692	0.714877	0.861127	4.32938	2.11416	0.15458	0.976554
I5Q61_RS03875	NZ_CP065357.1	complement(771734..772009)	-1.69356	-0.760061	0.388912	0.525837	-15.765	-3.97866	0.857931	NaN	-70.4948	-6.13944	0.954441	0.976554
nifJ	NZ_CP065357.1	complement(772051..775611)	-2.04821	-1.03437	0.0817787	0.164397	-3.5979	-1.84716	1.48e-05	0.000405	-5.84589	-2.54742	0.000405	0.024577
I5Q61_RS03885	NZ_CP065357.1	complement(775696..776340)	-1.3343	-0.416082	0.185928	0.300953	-300.015	-8.22889	0.711126	0.861127	-1357.86	-10.4071	0.92285	0.976554
cadF	NZ_CP065357.1	complement(776340..777308)	1.0576	0.0807893	0.834657	0.894434	-5.8359	-2.54495	0.00122	0.0164161	-2.33812	-1.22535	0.262841	0.976554	0006811 // ion transport (GO_REF:0000043 [IEA] UniProtKB-KW:KW-0406) /// 0055085 // transmembrane transport (GO_REF:0000108 [IEA] GO:0015288)										protein	taxon:192222	20250428	UniProt
rpsI	NZ_CP065357.1	complement(777433..777822)	-1.88002	-0.910751	0.0157945	0.0458775	-5.26623	-2.39677	0.107063	0.416959	-5784.38	-12.4979	0.907414	0.976554	0006412 // translation (GO_REF:0000002 [IEA] InterPro:IPR000754|InterPro:IPR020574) /// 0006412 // translation (GO_REF:0000104 [IEA] UniRule:UR000037404)										protein	taxon:192222	20250429	TreeGrafter
rplM	NZ_CP065357.1	complement(777825..778250)	-1.76597	-0.820461	0.0686439	0.143681	-481.743	-8.91212	0.688343	0.861127	-2264.14	-11.1447	0.9174	0.976554	0006412 // translation (GO_REF:0000002 [IEA] InterPro:IPR005822|InterPro:IPR005823|InterPro:IPR023563|InterPro:IPR036899) /// 0006412 // translation (GO_REF:0000104 [IEA] UniRule:UR000102022) /// 0017148 // negative regulation of translation (GO_REF:0000118 [IEA] PANTHER:PTN002610626)										protein	taxon:192222	20250429	TreeGrafter
I5Q61_RS03905	NZ_CP065357.1	complement(778334..781096)	1.8701	0.903114	0.0389397	0.0933328	2.67376	1.41887	0.356824	0.81982	-408.771	-8.67515	0.935659	0.976554
I5Q61_RS03910	NZ_CP065357.1	complement(781093..783459)	1.31118	0.390871	0.362643	0.499925	5.14915	2.36433	0.0433477	0.232501	13.4725	3.75194	0.0147253	0.411424
I5Q61_RS03915	NZ_CP065357.1	complement(783456..783977)	5.05921	2.33891	8.18e-06	7.28e-05	-30.1801	-4.91553	0.824941	NaN	-134.924	-7.07601	0.9475	0.976554
I5Q61_RS03920	NZ_CP065357.1	complement(783964..784563)	1.64698	0.719826	0.0677354	0.141996	-353.401	-8.46516	0.703215	0.861127	-1600.02	-10.6439	0.9211	0.976554
I5Q61_RS03925	NZ_CP065357.1	complement(784560..784661)	-3.55037	-1.82797	0.132522	0.236573	-8.55659	-3.09704	0.889173	NaN	-38.277	-5.25841	0.960973	0.976554
I5Q61_RS03930	NZ_CP065357.1	complement(784658..784873)	2.55681	1.35435	1.45e-05	0.00012	-2.38018	-1.25107	0.399726	0.861127	-2597.23	-11.3428	0.915938	0.976554
I5Q61_RS03935	NZ_CP065357.1	complement(784870..785733)	2.77181	1.47083	8.52e-05	0.000525	-1.07532	-0.104762	0.862188	0.901135	-1.70612	-0.770718	0.604547	0.976554
I5Q61_RS03940	NZ_CP065357.1	complement(785733..785996)	3.12084	1.64193	0.000108	0.000643	-105.852	-6.7259	0.76212	0.861127	11.7262	3.55166	0.0174203	0.468003
ccoO	NZ_CP065357.1	complement(786001..786666)	3.15869	1.65933	0.000119	0.000705	-1.16904	-0.225329	0.745155	0.861127	-1.1765	-0.234504	0.873665	0.976554											protein	taxon:192222	20250429	InterPro
ccoN	NZ_CP065357.1	complement(786679..788145)	2.48305	1.31211	0.000805	0.00379	-1.09509	-0.131051	0.793293	0.861127	-1.04304	-0.0607954	0.946574	0.976554	0015990 // electron transport coupled proton transport (GO_REF:0000118 [IEA] PANTHER:PTN002572544) /// 0022904 // respiratory electron transport chain (GO_REF:0000118 [IEA] PANTHER:PTN002572544) /// 0009060 // aerobic respiration (GO_REF:0000002 [IEA] InterPro:IPR000883) /// 0009060 // aerobic respiration (GO_REF:0000118 [IEA] PANTHER:PTN002572544) /// 0006119 // oxidative phosphorylation (GO_REF…										protein	taxon:192222	20250429	InterPro
bumR	NZ_CP065357.1	complement(788268..788939)	-1.28579	-0.362654	0.183841	0.298958	1.05389	0.075725	0.933275	0.955958	-3115.11	-11.6051	0.914001	0.976554
I5Q61_RS03960	NZ_CP065357.1	complement(788954..790159)	1.48634	0.57176	0.077346	0.157832	-2.10645	-1.07481	0.475676	0.861127	-2267.47	-11.1469	0.917385	0.976554
I5Q61_RS03965	NZ_CP065357.1	complement(790156..790815)	-2.53205	-1.3403	2.66e-05	0.000199	-2393.84	-11.2251	0.613399	0.861127	-10733.1	-13.3898	0.90084	0.976554
carA	NZ_CP065357.1	complement(790812..791930)	2.02802	1.02007	0.0011	0.00496	-2.43814	-1.28578	0.228656	0.631559	1.0474	0.0668079	0.963948	0.976554	0006526 // arginine biosynthetic process (GO_REF:0000041 [IEA] UniPathway:UPA00068) /// 0006207 // 'de novo' pyrimidine nucleobase biosynthetic process (GO_REF:0000002 [IEA] InterPro:IPR006274) /// 0008652 // cellular amino acid biosynthetic process (GO_REF:0000043 [IEA] UniProtKB-KW:KW-0028) /// 0044205 // 'de novo' UMP biosynthetic process (GO_REF:0000041 [IEA] UniPathway:UPA00070) /// 0006541 …										protein	taxon:192222	20250428	UniProt
I5Q61_RS03975	NZ_CP065357.1	complement(791930..792481)	1.2154	0.281432	0.476489	0.607125	-1.6367	-0.710793	0.632445	0.861127	-1782.11	-10.7994	0.919951	0.976554
I5Q61_RS03980	NZ_CP065357.1	complement(792564..793082)	-1.32284	-0.403637	0.358993	0.497653	-267.977	-8.06597	0.716608	0.861127	-1206.57	-10.2367	0.924109	0.976554
I5Q61_RS03985	NZ_CP065357.1	complement(793075..793503)	-1.71055	-0.774464	0.12983	0.233591	-151.816	-7.24618	0.744344	0.861127	-689.188	-9.42875	0.930083	0.976554
I5Q61_RS03990	NZ_CP065357.1	complement(793500..794750)	-2.22301	-1.15252	0.00163	0.00688	1.03717	0.0526495	0.912235	0.94259	-20547	-14.3266	0.893941	0.976554
I5Q61_RS03995	NZ_CP065357.1	complement(794774..794871)	NaN	NaN	NaN	NaN	NaN	NaN	NaN	NaN	NaN	NaN	NaN	NaN
yedE	NZ_CP065357.1	795021..796232	-1.06263	-0.0876384	0.82373	0.885752	2.20626	1.1416	0.219606	0.618122	-1451.27	-10.5031	0.92214	0.976554
yedF_1	NZ_CP065357.1	796244..796471	1.5295	0.61306	0.365331	0.502376	-29.3244	-4.87403	0.826427	NaN	40.6752	5.34608	0.000881	0.0473598
I5Q61_RS04010	NZ_CP065357.1	796748..797620	-2.57742	-1.36593	9.87e-06	8.62e-05	-1.97135	-0.979183	0.505999	0.861127	-2100.25	-11.0363	0.918201	0.976554
gltS	NZ_CP065357.1	797617..798807	-1.50738	-0.592047	0.0509227	0.113891	1.34864	0.431504	0.688346	0.861127	-1576.25	-10.6223	0.921259	0.976554
putP	NZ_CP065357.1	complement(798839..800320)	1.00482	0.00693	0.984778	0.990989	-4.51462	-2.17461	0.0048	0.0464466	-3.52781	-1.81877	0.217785	0.976554	0006814 // sodium ion transport (GO_REF:0000002 [IEA] InterPro:IPR011851) /// 0006814 // sodium ion transport (GO_REF:0000043 [IEA] UniProtKB-KW:KW-0739) /// 0055085 // transmembrane transport (GO_REF:0000118 [IEA] PANTHER:PTN002878820) /// 1905039 // carboxylic acid transmembrane transport (GO_REF:0000108 [IEA] GO:0005298) /// 0035524 // proline transmembrane transport (GO_REF:0000108 [IEA] GO:0…										protein	taxon:192222	20250429	InterPro
I5Q61_RS04025	NZ_CP065357.1	complement(800323..803832)	-2.19741	-1.1358	0.000903	0.00417	-2.85743	-1.51472	0.0115071	0.0909753	-4.42955	-2.14716	0.147672	0.976554
selD	NZ_CP065357.1	complement(803966..804988)	-2.04873	-1.03473	0.0032	0.0120475	-1.16521	-0.22059	0.804456	0.861127	-3749.94	-11.8727	0.912026	0.976554	0016260 // selenocysteine biosynthetic process (GO_REF:0000002 [IEA] InterPro:IPR023061) /// 0016260 // selenocysteine biosynthetic process (GO_REF:0000118 [IEA] PANTHER:PTN000029079)										protein	taxon:192222	20250428	UniProt
yedF_2	NZ_CP065357.1	complement(804995..805567)	1.28441	0.361103	0.255766	0.384069	-301.501	-8.23602	0.710873	0.861127	-1382.75	-10.4333	0.922656	0.976554
I5Q61_RS04040	NZ_CP065357.1	complement(805645..807747)	-1.00353	-0.00508	0.989435	0.993057	-3.14581	-1.65343	0.0815184	0.348521	1.12499	0.169915	0.877534	0.976554
I5Q61_RS04045	NZ_CP065357.1	complement(807856..808593)	1.72488	0.786498	0.00528	0.0183194	-376.378	-8.55604	0.700154	0.861127	3.29468	1.72014	0.241015	0.976554
fdhD	NZ_CP065357.1	complement(808586..809368)	-1.38705	-0.472022	0.158191	0.267752	-2.7892	-1.47985	0.0964433	0.387085	-9231.92	-13.1724	0.902441	0.976554	0006777 // Mo-molybdopterin cofactor biosynthetic process (GO_REF:0000104 [IEA] UniRule:UR000331470) /// 0006777 // Mo-molybdopterin cofactor biosynthetic process (GO_REF:0000043 [IEA] UniProtKB-KW:KW-0501)										protein	taxon:192222	20250429	InterPro
I5Q61_RS04055	NZ_CP065357.1	complement(809515..810447)	2.84849	1.5102	1.39e-06	1.51e-05	2.42183	1.2761	0.0310762	0.181275	-4386.28	-12.0988	0.910358	0.976554
fdh3B	NZ_CP065357.1	complement(810444..811085)	1.69562	0.761812	0.043489	0.10192	-1.0187	-0.0267244	0.971426	0.983089	-5605.89	-12.4527	0.907747	0.976554
I5Q61_RS04065	NZ_CP065357.1	complement(811082..813886)	1.88305	0.913072	0.0491196	0.110944	-1.36738	-0.451412	0.272551	0.698273	-1.18469	-0.24451	0.699534	0.976554
I5Q61_RS04070	NZ_CP065357.1	complement(813886..814077)	2.71622	1.4416	0.000104	0.000624	3.70897	1.89102	0.0185564	0.124412	3.72255	1.89629	0.207646	0.976554
I5Q61_RS04075	NZ_CP065357.1	complement(814052..814753)	1.82585	0.868571	0.032604	0.0811254	-242.736	-7.92325	0.721392	0.861127	-1093.06	-10.0942	0.925163	0.976554
nspC	NZ_CP065357.1	complement(815071..816219)	-1.02532	-0.0360793	0.914319	0.946776	-783.107	-9.61307	0.665248	0.861127	-3567.83	-11.8008	0.912557	0.976554
cueO	NZ_CP065357.1	816353..817882	2.28122	1.18981	0.00173	0.00719	-1.52196	-0.605935	0.437253	0.861127	-1.18294	-0.242379	0.869216	0.976554
I5Q61_RS04090	NZ_CP065357.1	817885..818106	4.74922	2.24769	0.00296	0.0112918	-10.3615	-3.37316	0.879357	NaN	-46.3457	-5.53436	0.958927	0.976554
I5Q61_RS04095	NZ_CP065357.1	818108..818554	2.25653	1.1741	0.00603	0.0205218	-160.958	-7.33054	0.741465	0.861127	-757.897	-9.56586	0.929069	0.976554
I5Q61_RS04100	NZ_CP065357.1	818557..819747	2.08907	1.06286	0.00256	0.00996	1.86456	0.898832	0.273258	0.698273	-2315.71	-11.1772	0.91716	0.976554
purM	NZ_CP065357.1	complement(819874..820863)	1.00698	0.0100286	0.973757	0.983803	-2.67335	-1.41865	0.339	0.793691	-2893.11	-11.4984	0.914789	0.976554	0006189 // 'de novo' IMP biosynthetic process (GO_REF:0000104 [IEA] UniRule:UR000033425) /// 0046084 // adenine biosynthetic process (GO_REF:0000118 [IEA] PANTHER:PTN000741919) /// 0006189 // 'de novo' IMP biosynthetic process (GO_REF:0000002 [IEA] InterPro:IPR004733) /// 0006164 // purine nucleotide biosynthetic process (GO_REF:0000043 [IEA] UniProtKB-KW:KW-0658) /// 0006189 // 'de novo' IMP bio…										protein	taxon:192222	20250428	UniProt
coaE	NZ_CP065357.1	820923..821528	-1.98868	-0.991813	0.569137	NaN	-3.1481	-1.65448	0.940703	NaN	-14.1034	-3.81797	0.97166	0.976554	0015937 // coenzyme A biosynthetic process (GO_REF:0000118 [IEA] PANTHER:PTN002581636) /// 0015937 // coenzyme A biosynthetic process (GO_REF:0000043 [IEA] UniProtKB-KW:KW-0173) /// 0015937 // coenzyme A biosynthetic process (GO_REF:0000002 [IEA] InterPro:IPR001977) /// 0015937 // coenzyme A biosynthetic process (GO_REF:0000104 [IEA] UniRule:UR000084160) /// 0015937 // coenzyme A biosynthetic pro…										protein	taxon:192222	20250428	UniProt
dapF	NZ_CP065357.1	821525..822274	-1.42904	-0.515049	0.142671	0.248226	-1016.49	-9.98938	0.652983	0.861127	-4620.68	-12.1739	0.909804	0.976554	0009089 // lysine biosynthetic process via diaminopimelate (GO_REF:0000104 [IEA] UniRule:UR000080060) /// 0009085 // lysine biosynthetic process (GO_REF:0000043 [IEA] UniProtKB-KW:KW-0457) /// 0008652 // cellular amino acid biosynthetic process (GO_REF:0000043 [IEA] UniProtKB-KW:KW-0028) /// 0009089 // lysine biosynthetic process via diaminopimelate (GO_REF:0000002 [IEA] InterPro:IPR001653|InterP…										protein	taxon:192222	20250429	InterPro
I5Q61_RS04120	NZ_CP065357.1	822249..822983	1.81189	0.857494	0.0437488	0.102144	-135.713	-7.08441	0.749852	0.861127	-627.174	-9.29272	0.931089	0.976554
I5Q61_RS04125	NZ_CP065357.1	complement(822980..824017)	1.11346	0.155053	0.854601	0.907953	-15.6168	-3.96502	0.858413	NaN	-70.2906	-6.13526	0.954472	0.976554
I5Q61_RS04130	NZ_CP065357.1	complement(824080..824529)	-1.77769	-0.830002	0.0341022	0.0838394	-12.9382	-3.69356	3.94e-07	1.79e-05	-4.27831	-2.09704	0.0240133	0.578388
I5Q61_RS04135	NZ_CP065357.1	complement(824602..825822)	1.85792	0.893686	0.0325693	0.0811254	-180.477	-7.49567	0.735843	0.861127	-822.274	-9.68348	0.928199	0.976554
galU	NZ_CP065357.1	complement(825812..826642)	1.23622	0.305933	0.409292	0.547453	-4.13086	-2.04644	0.0619671	0.291239	-1.63715	-0.711182	0.635736	0.976554	0006011 // UDP-glucose metabolic process (GO_REF:0000002 [IEA] InterPro:IPR005771)										protein	taxon:192222	20250429	InterPro
tupC	NZ_CP065357.1	complement(828818..829816)	-1.39976	-0.485178	0.525897	0.651128	-21.1751	-4.40429	0.842884	NaN	-94.6782	-6.56496	0.951287	0.976554	0055085 // transmembrane transport (GO_REF:0000002 [IEA] InterPro:IPR015856) /// 0098656 // anion transmembrane transport (GO_REF:0000108 [IEA] GO:1901238)										protein	taxon:192222	20250428	UniProt
tupB	NZ_CP065357.1	complement(829818..830504)	-1.27618	-0.351833	0.437248	0.571595	-172.597	-7.43126	0.73804	0.861127	-776.977	-9.60173	0.928804	0.976554	0098656 // anion transmembrane transport (GO_REF:0000108 [IEA] GO:1901238) /// 0055085 // transmembrane transport (GO_REF:0000002 [IEA] InterPro:IPR000515)										protein	taxon:192222	20250429	InterPro
tupA	NZ_CP065357.1	830589..831398	-1.97346	-0.980726	0.0308598	0.0782047	-10.7638	-3.42812	0.000261	0.00446	-6.52913	-2.70689	0.0765155	0.976554	0098656 // anion transmembrane transport (GO_REF:0000108 [IEA] GO:1901238)										protein	taxon:192222	20250429	InterPro
I5Q61_RS04165	NZ_CP065357.1	complement(831537..832130)	-1.81122	-0.85696	0.00235	0.00924	-3.50541	-1.80958	0.220009	0.618122	-3802.04	-11.8926	0.91188	0.976554
I5Q61_RS04175	NZ_CP065357.1	833531..835489	1.05405	0.0759397	0.87407	0.918275	-16.3128	-4.02793	4.46e-08	2.92e-06	-2.72421	-1.44584	0.047118	0.919232
I5Q61_RS04180	NZ_CP065357.1	835562..836278	1.20866	0.273406	0.507085	0.632587	-156.91	-7.29379	0.742718	0.861127	-708.356	-9.46833	0.92979	0.976554
pyrC	NZ_CP065357.1	complement(836289..837296)	-1.09634	-0.132689	0.781353	0.86043	2.35901	1.23818	0.128703	0.46071	-1837.33	-10.8434	0.919626	0.976554	0006207 // 'de novo' pyrimidine nucleobase biosynthetic process (GO_REF:0000118 [IEA] PANTHER:PTN000791133) /// 0044205 // 'de novo' UMP biosynthetic process (GO_REF:0000104 [IEA] UniRule:UR000081077) /// 0019856 // pyrimidine nucleobase biosynthetic process (GO_REF:0000002 [IEA] InterPro:IPR004721) /// 0044205 // 'de novo' UMP biosynthetic process (GO_REF:0000041 [IEA] UniPathway:UPA00070) /// 0…										protein	taxon:192222	20250429	InterPro
I5Q61_RS04190	NZ_CP065357.1	complement(837286..837531)	NaN	NaN	NaN	NaN	NaN	NaN	NaN	NaN	NaN	NaN	NaN	NaN
I5Q61_RS04195	NZ_CP065357.1	complement(837528..837884)	-4.6011	-2.20198	0.00297	0.0112978	-37.3908	-5.22461	0.814159	NaN	-167.164	-7.38512	0.945211	0.976554
I5Q61_RS04200	NZ_CP065357.1	complement(837881..839419)	-1.48899	-0.574335	0.142878	0.248271	-290.102	-8.18041	0.712744	0.861127	4.13899	2.04928	0.169818	0.976554
I5Q61_RS04205	NZ_CP065357.1	839541..840299	-1.42793	-0.513928	0.167836	0.280613	-1.59074	-0.669695	0.366345	0.828237	2.62855	1.39427	0.0833715	0.976554
I5Q61_RS04210	NZ_CP065357.1	complement(840315..841448)	2.30043	1.2019	0.00107	0.00483	-181.259	-7.50191	0.735624	0.861127	-834.669	-9.70506	0.928039	0.976554
I5Q61_RS04215	NZ_CP065357.1	complement(841473..841736)	1.04415	0.0623245	0.921344	0.951177	-24.7804	-4.63112	0.834906	NaN	-110.795	-6.79175	0.949606	0.976554
moaC	NZ_CP065357.1	complement(841714..842187)	-2.33196	-1.22155	8.37e-05	0.000525	-2.75357	-1.4613	0.324239	0.775106	-2977.34	-11.5398	0.914483	0.976554	0006777 // Mo-molybdopterin cofactor biosynthetic process (GO_REF:0000118 [IEA] PANTHER:PTN000539172) /// 0006777 // Mo-molybdopterin cofactor biosynthetic process (GO_REF:0000043 [IEA] UniProtKB-KW:KW-0501) /// 0006777 // Mo-molybdopterin cofactor biosynthetic process (GO_REF:0000104 [IEA] UniRule:UR000101276) /// 0006777 // Mo-molybdopterin cofactor biosynthetic process (GO_REF:0000002 [IEA] In…										protein	taxon:192222	20250428	UniProt
I5Q61_RS04225	NZ_CP065357.1	842279..842428	2.1356	1.09464	0.490118	0.61874	-3.14789	-1.65438	0.940706	NaN	-14.1021	-3.81784	0.97166	0.976554
cheQ	NZ_CP065357.1	complement(842531..843010)	-1.48039	-0.565981	0.642928	0.755448	-6.75364	-2.75567	0.901334	NaN	-30.2182	-4.91735	0.963503	0.976554
cheP	NZ_CP065357.1	complement(843022..843885)	1.05185	0.0729313	0.839762	0.89806	-2.36074	-1.23924	0.414539	0.861127	2.16876	1.11687	0.464677	0.976554
rplT	NZ_CP065357.1	complement(844159..844512)	-3.5087	-1.81094	4.39e-08	6.61e-07	-2.97402	-1.57242	0.0426239	0.230717	-2.33572	-1.22387	0.40699	0.976554	0006412 // translation (GO_REF:0000002 [IEA] InterPro:IPR005813) /// 0000027 // ribosomal large subunit assembly (GO_REF:0000104 [IEA] UniRule:UR000036481)										protein	taxon:192222	20250428	UniProt
rpmI	NZ_CP065357.1	complement(844611..844802)	-5.34417	-2.41796	2.35e-10	5.75e-09	-319.155	-8.31811	0.70812	0.861127	-1476.38	-10.5278	0.921958	0.976554	0006412 // translation (GO_REF:0000002 [IEA] InterPro:IPR001706|InterPro:IPR018265|InterPro:IPR021137) /// 0006412 // translation (GO_REF:0000104 [IEA] UniRule:UR000031204)										protein	taxon:192222	20250429	InterPro
I5Q61_RS04250	NZ_CP065357.1	844963..846111	1.25735	0.330384	0.798619	0.871047	-6.75409	-2.75576	0.901331	NaN	-30.2209	-4.91747	0.963502	0.976554
I5Q61_RS04255	NZ_CP065357.1	846317..847498	-89.7611	-6.48802	3.62e-56	4.97e-53	-4.73739	-2.24409	1.52e-06	5.45e-05	-182665	-17.4788	0.870793	0.976554
I5Q61_RS04260	NZ_CP065357.1	847508..848479	-56.7585	-5.82677	2.21e-51	1.51e-48	-3.19288	-1.67486	0.000176	0.00306	-155784	-17.2492	0.872476	0.976554
I5Q61_RS04265	NZ_CP065357.1	complement(848501..850372)	3.62406	1.85761	9.19e-09	1.54e-07	-2.0705	-1.04998	0.479264	0.861127	-2266.81	-11.1465	0.917388	0.976554
I5Q61_RS04270	NZ_CP065357.1	complement(850369..851004)	1.60182	0.679714	0.0540326	0.118716	-2.5492	-1.35004	0.363312	0.827673	-2766.28	-11.4337	0.915266	0.976554
I5Q61_RS04275	NZ_CP065357.1	851155..851850	-1.56868	-0.649555	0.110451	0.20491	-4.36611	-2.12635	2.17e-05	0.000556	-2.57768	-1.36607	0.0737477	0.976554
secG	NZ_CP065357.1	851950..852315	1.15658	0.209864	0.664657	0.774209	-2.06259	-1.04446	0.481865	0.861127	-2242.39	-11.1308	0.917503	0.976554	0015031 // protein transport (GO_REF:0000043 [IEA] UniProtKB-KW:KW-0653|UniProtKB-KW:KW-0811) /// 0065002 // intracellular protein transmembrane transport (GO_REF:0000118 [IEA] PANTHER:PTN005039897) /// 0009306 // protein secretion (GO_REF:0000104 [IEA] UniRule:UR001029792) /// 0043952 // protein transport by the Sec complex (GO_REF:0000118 [IEA] PANTHER:PTN005039897) /// 0009306 // protein secre…										protein	taxon:192222	20250429	InterPro
frr	NZ_CP065357.1	852329..852886	1.51126	0.595751	0.0785526	0.159549	1.22251	0.289843	0.692927	0.861127	-4386.08	-12.0987	0.910358	0.976554	0006412 // translation (GO_REF:0000002 [IEA] InterPro:IPR002661) /// 0002184 // cytoplasmic translational termination (GO_REF:0000118 [IEA] PANTHER:PTN002720245) /// 0006412 // translation (GO_REF:0000118 [IEA] PANTHER:PTN002720245) /// 0006415 // translational termination (GO_REF:0000104 [IEA] UniRule:UR000075851) /// 0006412 // translation (GO_REF:0000043 [IEA] UniProtKB-KW:KW-0648)										protein	taxon:192222	20250429	TreeGrafter
pyrE	NZ_CP065357.1	852889..853497	1.15977	0.213844	0.530337	0.655038	1.49563	0.580756	0.525158	0.861127	-2130.68	-11.0571	0.918047	0.976554	0044205 // 'de novo' UMP biosynthetic process (GO_REF:0000104 [IEA] UniRule:UR000106929) /// 0006221 // pyrimidine nucleotide biosynthetic process (GO_REF:0000002 [IEA] InterPro:IPR023031) /// 0044205 // 'de novo' UMP biosynthetic process (GO_REF:0000041 [IEA] UniPathway:UPA00070) /// 0006222 // UMP biosynthetic process (GO_REF:0000118 [IEA] PANTHER:PTN004509096) /// 0019856 // pyrimidine nucleob…										protein	taxon:192222	20250428	UniProt
I5Q61_RS04295	NZ_CP065357.1	853498..853908	-1.3601	-0.443714	0.716362	NaN	-4.95067	-2.30762	0.91733	NaN	-22.1595	-4.46985	0.966823	0.976554
I5Q61_RS04300	NZ_CP065357.1	853931..854953	1.3542	0.437439	0.147682	0.255324	-1.91972	-0.940897	0.281907	0.712312	-1.12273	-0.167012	0.909507	0.976554
I5Q61_RS04305	NZ_CP065357.1	854940..856316	1.66469	0.735251	0.0302116	0.0768463	3.3643	1.7503	0.00884	0.0729684	-1893.13	-10.8866	0.919307	0.976554
I5Q61_RS04310	NZ_CP065357.1	complement(856288..856833)	1.07472	0.103967	0.762518	0.848318	-800.417	-9.64461	0.66421	0.861127	-3586.36	-11.8083	0.912501	0.976554
I5Q61_RS04315	NZ_CP065357.1	856925..857554	-2.01109	-1.00798	0.0316087	0.0793691	1.57901	0.659016	0.667609	0.861127	-674.88	-9.39849	0.930307	0.976554
I5Q61_RS04320	NZ_CP065357.1	complement(857558..858739)	1.61376	0.690423	0.044093	0.102634	1.69128	0.758112	0.488376	0.861127	4.40186	2.13811	0.150296	0.976554
argB	NZ_CP065357.1	complement(858744..859583)	4.22871	2.08022	4.76e-10	1.13e-08	-172.693	-7.43206	0.738002	0.861127	-772.33	-9.59307	0.928868	0.976554	0006526 // arginine biosynthetic process (GO_REF:0000041 [IEA] UniPathway:UPA00068) /// 0006526 // arginine biosynthetic process (GO_REF:0000118 [IEA] PANTHER:PTN000786046) /// 0042450 // arginine biosynthetic process via ornithine (GO_REF:0000104 [IEA] UniRule:UR000076326) /// 0008652 // cellular amino acid biosynthetic process (GO_REF:0000043 [IEA] UniProtKB-KW:KW-0028) /// 0006526 // arginine …										protein	taxon:192222	20250428	UniProt
I5Q61_RS04330	NZ_CP065357.1	complement(859593..860039)	-1.38561	-0.470524	0.383854	0.520024	-97.6974	-6.61025	0.76612	0.861127	12.2797	3.61821	0.0190124	0.482915
argC	NZ_CP065357.1	complement(860049..861077)	-1.0392	-0.0554675	0.864189	0.912089	-1.13467	-0.182267	0.903937	0.936146	-1217.35	-10.2495	0.924014	0.976554	0006526 // arginine biosynthetic process (GO_REF:0000041 [IEA] UniPathway:UPA00068) /// 0008652 // cellular amino acid biosynthetic process (GO_REF:0000043 [IEA] UniProtKB-KW:KW-0028) /// 0006526 // arginine biosynthetic process (GO_REF:0000002 [IEA] InterPro:IPR000706) /// 0006526 // arginine biosynthetic process (GO_REF:0000043 [IEA] UniProtKB-KW:KW-0055) /// 0006526 // arginine biosynthetic pr…										protein	taxon:192222	20250429	InterPro
I5Q61_RS04340	NZ_CP065357.1	complement(861173..862261)	1.27408	0.349455	0.556497	0.680604	-39.2126	-5.29325	0.811747	NaN	-175.316	-7.45381	0.944702	0.976554
infC	NZ_CP065357.1	complement(862470..862988)	-3.40492	-1.76762	0.000236	0.00125	-944.663	-9.88366	0.656459	0.861127	-4447.56	-12.1188	0.910211	0.976554	0006413 // translational initiation (GO_REF:0000043 [IEA] UniProtKB-KW:KW-0396) /// 0032790 // ribosome disassembly (GO_REF:0000118 [IEA] PANTHER:PTN002589490) /// 0006412 // translation (GO_REF:0000043 [IEA] UniProtKB-KW:KW-0648) /// 0006413 // translational initiation (GO_REF:0000002 [IEA] InterPro:IPR001288|InterPro:IPR019813|InterPro:IPR019814|InterPro:IPR019815|InterPro:IPR036787|InterPro:IP…										protein	taxon:192222	20250429	InterPro
thrS	NZ_CP065357.1	complement(862985..864793)	-1.67161	-0.741234	0.0338757	0.0836824	-7.54509	-2.91554	0.0484844	0.248746	-8412.69	-13.0384	0.90343	0.976554	0006435 // threonyl-tRNA aminoacylation (GO_REF:0000104 [IEA] UniRule:UR000079216) /// 0006418 // tRNA aminoacylation for protein translation (GO_REF:0000002 [IEA] InterPro:IPR002314) /// 0006418 // tRNA aminoacylation for protein translation (GO_REF:0000117 [IEA] ARBA:ARBA00027121) /// 0043039 // tRNA aminoacylation (GO_REF:0000002 [IEA] InterPro:IPR012947) /// 0006435 // threonyl-tRNA aminoacyl…										protein	taxon:192222	20250428	UniProt
I5Q61_RS04355	NZ_CP065357.1	complement(864925..865728)	1.22737	0.29557	0.484305	0.614798	-95.0101	-6.57001	0.767479	0.861127	-429.543	-8.74666	0.935129	0.976554
I5Q61_RS04360	NZ_CP065357.1	complement(865812..869711)	-3.77527	-1.91658	0.0116097	0.03634	-4.88006	-2.2869	0.124373	0.451571	-5353.82	-12.3864	0.908237	0.976554
I5Q61_RS04365	NZ_CP065357.1	complement(869979..871355)	1.1734	0.230699	0.443901	0.577957	-2.56125	-1.35685	0.198924	0.579892	-5492.73	-12.4233	0.907964	0.976554
I5Q61_RS04370	NZ_CP065357.1	871526..872446	-2.56429	-1.35856	0.0461569	0.105781	-50.9757	-5.67174	0.798559	0.861127	-229.7	-7.84361	0.941815	0.976554
I5Q61_RS04375	NZ_CP065357.1	complement(872503..873438)	-4.09336	-2.03329	2.42e-11	7.22e-10	-3.06259	-1.61475	0.036329	0.201259	-13195.6	-13.6878	0.898645	0.976554
efp	NZ_CP065357.1	complement(873603..874172)	-2.8384	-1.50508	6.06e-06	5.59e-05	-4.05542	-2.01985	0.0095	0.0778605	-17806.3	-14.1201	0.895461	0.976554	0043043 // peptide biosynthetic process (GO_REF:0000002 [IEA] InterPro:IPR015365) /// 0006414 // translational elongation (GO_REF:0000104 [IEA] UniRule:UR000331600) /// 0006414 // translational elongation (GO_REF:0000041 [IEA] UniPathway:UPA00345) /// 0006414 // translational elongation (GO_REF:0000043 [IEA] UniProtKB-KW:KW-0251) /// 0006412 // translation (GO_REF:0000043 [IEA] UniProtKB-KW:KW-06…										protein	taxon:192222	20250429	InterPro
rnpB	NZ_CP065357.1	874286..874606	-1.5921	-0.670932	0.278162	0.407275	-4.49708	-2.16899	8.08e-09	8.23e-07	-5.21216	-2.38188	1.42e-07	1.52e-05
I5Q61_RS04390	NZ_CP065357.1	complement(874602..874877)	-1.98296	-0.987656	0.0145779	0.043167	-475.75	-8.89406	0.688918	0.861127	-2168.49	-11.0825	0.91786	0.976554
fliS	NZ_CP065357.1	complement(874861..875244)	-4.0904	-2.03224	1.77e-07	2.33e-06	-548.08	-9.09824	0.682174	0.861127	-2486.51	-11.2799	0.916402	0.976554	0044781 // bacterial-type flagellum organization (GO_REF:0000104 [IEA] UniRule:UR000202846) /// 0044780 // bacterial-type flagellum assembly (GO_REF:0000002 [IEA] InterPro:IPR003713|InterPro:IPR036584) /// 0044781 // bacterial-type flagellum organization (GO_REF:0000043 [IEA] UniProtKB-KW:KW-1005) /// 0071973 // bacterial-type flagellum-dependent cell motility (GO_REF:0000118 [IEA] PANTHER:PTN002…										protein	taxon:192222	20250429	InterPro
fliD	NZ_CP065357.1	complement(875255..877195)	-10.1108	-3.33782	4.13e-13	1.52e-11	-65.4973	-6.03336	4.75e-05	0.00102	-72490.4	-16.1455	0.880572	0.976554	0007155 // cell adhesion (GO_REF:0000002 [IEA] InterPro:IPR010809) /// 0071973 // bacterial-type flagellum-dependent cell motility (GO_REF:0000118 [IEA] PANTHER:PTN002824846)										protein	taxon:192222	20250429	InterPro
I5Q61_RS04405	NZ_CP065357.1	complement(877198..877545)	-13.355	-3.73931	1.46e-15	7.99e-14	-11.3996	-3.51091	0.0180432	0.122362	-12631	-13.6247	0.89911	0.976554
I5Q61_RS04410	NZ_CP065357.1	complement(877671..879473)	2.50944	1.32737	6.88e-05	0.000447	1.67903	0.747625	0.411234	0.861127	-1902.21	-10.8935	0.919256	0.976554
hemC	NZ_CP065357.1	complement(879470..880396)	2.33095	1.22092	1.26e-05	0.000105	3.68336	1.88102	0.00513	0.0483969	-1730.03	-10.7566	0.920267	0.976554	0006782 // protoporphyrinogen IX biosynthetic process (GO_REF:0000041 [IEA] UniPathway:UPA00251) /// 0006783 // heme biosynthetic process (GO_REF:0000118 [IEA] PANTHER:PTN002611020) /// 0006779 // porphyrin-containing compound biosynthetic process (GO_REF:0000043 [IEA] UniProtKB-KW:KW-0627) /// 0046148 // pigment biosynthetic process (GO_REF:0000117 [IEA] ARBA:ARBA00027688) /// 0006779 // porphyr…										protein	taxon:192222	20250429	InterPro
I5Q61_RS04420	NZ_CP065357.1	complement(880393..880776)	2.64291	1.40213	0.0450647	0.103664	11.6258	3.53925	0.0254896	NaN	-93.9121	-6.55324	0.951374	0.976554
I5Q61_RS04425	NZ_CP065357.1	complement(880773..882479)	4.21967	2.07713	7.07e-10	1.61e-08	2.46949	1.30421	0.0581646	0.28014	3.81138	1.93031	0.0759741	0.976554
hemA	NZ_CP065357.1	complement(882466..883764)	1.38054	0.465231	0.184041	0.298958	3.75821	1.91005	0.0124766	0.0962245	-1422.97	-10.4747	0.92235	0.976554	0006782 // protoporphyrinogen IX biosynthetic process (GO_REF:0000041 [IEA] UniPathway:UPA00251) /// 0006782 // protoporphyrinogen IX biosynthetic process (GO_REF:0000104 [IEA] UniRule:UR000076341) /// 0019353 // protoporphyrinogen IX biosynthetic process from glutamate (GO_REF:0000118 [IEA] PANTHER:PTN000781709) /// 0006779 // porphyrin-containing compound biosynthetic process (GO_REF:0000043 [I…										protein	taxon:192222	20250429	InterPro
I5Q61_RS04435	NZ_CP065357.1	complement(883764..884657)	-1.19064	-0.251739	0.534682	0.659217	-2.13213	-1.0923	0.465877	0.861127	-2311.78	-11.1748	0.917178	0.976554
I5Q61_RS04440	NZ_CP065357.1	complement(884667..885203)	-1.65913	-0.730429	0.073128	0.151027	1.58136	0.661169	0.576359	0.861127	-1304.58	-10.3494	0.923277	0.976554
I5Q61_RS04445	NZ_CP065357.1	complement(885206..885469)	-13.4831	-3.75308	0.157537	NaN	-4.95133	-2.30782	0.917323	NaN	-22.1634	-4.47011	0.966821	0.976554
I5Q61_RS04450	NZ_CP065357.1	complement(885591..886148)	1.06615	0.0924052	0.768072	0.850425	-2.39504	-1.26005	0.107067	0.416959	-1.841	-0.880493	0.55217	0.976554
I5Q61_RS04455	NZ_CP065357.1	complement(886145..886990)	1.90169	0.927286	0.017459	0.0492517	-2.04246	-1.03031	0.0795808	0.341474	1.23373	0.303032	0.704271	0.976554
I5Q61_RS04460	NZ_CP065357.1	complement(886992..888116)	1.98183	0.986832	0.0177622	0.0497515	-1.50548	-0.590226	0.229609	0.631559	-1.18961	-0.250494	0.759096	0.976554
I5Q61_RS04465	NZ_CP065357.1	complement(888125..888436)	1.76251	0.817635	0.0479345	0.108985	-3.78489	-1.92025	0.195522	0.576788	-4186.92	-12.0317	0.910853	0.976554
sucD	NZ_CP065357.1	complement(888451..889320)	1.95391	0.966366	0.0242434	0.0640418	-2.01225	-1.00881	0.0774306	0.337683	-3.6003	-1.84812	0.215648	0.976554	0006099 // tricarboxylic acid cycle (GO_REF:0000043 [IEA] UniProtKB-KW:KW-0816) /// 0006099 // tricarboxylic acid cycle (GO_REF:0000041 [IEA] UniPathway:UPA00223) /// 0006099 // tricarboxylic acid cycle (GO_REF:0000104 [IEA] UniRule:UR000403795) /// 0006099 // tricarboxylic acid cycle (GO_REF:0000118 [IEA] PANTHER:PTN000122096)										protein	taxon:192222	20250428	UniProt
sucC	NZ_CP065357.1	complement(889331..890494)	1.52129	0.605296	0.133607	0.23735	-6.39985	-2.67804	0.000874	0.0125819	-1.68176	-0.749976	0.416934	0.976554	0006099 // tricarboxylic acid cycle (GO_REF:0000043 [IEA] UniProtKB-KW:KW-0816) /// 0006099 // tricarboxylic acid cycle (GO_REF:0000041 [IEA] UniPathway:UPA00223) /// 0006099 // tricarboxylic acid cycle (GO_REF:0000104 [IEA] UniRule:UR000101646) /// 0006099 // tricarboxylic acid cycle (GO_REF:0000118 [IEA] PANTHER:PTN001721363) /// 0006099 // tricarboxylic acid cycle (GO_REF:0000002 [IEA] InterPr…										protein	taxon:192222	20250428	UniProt
I5Q61_RS04480	NZ_CP065357.1	complement(890491..891399)	-1.27489	-0.350368	0.239486	0.367677	-2.00841	-1.00606	0.248691	0.662428	-6425.56	-12.6496	0.906295	0.976554
I5Q61_RS04485	NZ_CP065357.1	complement(891396..893600)	-1.79844	-0.846748	0.022765	0.0610778	-3.87339	-1.9536	0.000102	0.00195	-3.29492	-1.72024	0.05841	0.976554
I5Q61_RS04490	NZ_CP065357.1	complement(893717..896284)	-1.40495	-0.49052	0.288266	0.419475	-124.759	-6.963	0.754013	0.861127	-559.408	-9.12776	0.93231	0.976554
mltG	NZ_CP065357.1	896199..897200	1.08837	0.122169	0.729918	0.824677	-513.279	-9.0036	0.685316	0.861127	4.74137	2.2453	0.0401378	0.837939	0009252 // peptidoglycan biosynthetic process (GO_REF:0000104 [IEA] UniRule:UR000336429) /// 0071555 // cell wall organization (GO_REF:0000043 [IEA] UniProtKB-KW:KW-0961)										protein	taxon:192222	20250428	UniProt
flgB	NZ_CP065357.1	897281..897712	-1.67286	-0.74232	0.0305364	0.0775286	-1757.64	-10.7794	0.627549	0.861127	-1.47023	-0.556043	0.709654	0.976554	0071973 // bacterial-type flagellum-dependent cell motility (GO_REF:0000002 [IEA] InterPro:IPR006300)										protein	taxon:192222	20250429	InterPro
flgC	NZ_CP065357.1	897722..898216	-1.84611	-0.88449	0.00852	0.0279524	-14.6013	-3.86803	0.00865	0.072906	-16132.6	-13.9777	0.89651	0.976554	0071973 // bacterial-type flagellum-dependent cell motility (GO_REF:0000002 [IEA] InterPro:IPR006299) /// 0071973 // bacterial-type flagellum-dependent cell motility (GO_REF:0000104 [IEA] UniRule:UR000150970) /// 0071978 // bacterial-type flagellum-dependent swarming motility (GO_REF:0000118 [IEA] PANTHER:PTN002825433)										protein	taxon:192222	20250429	InterPro
fliE	NZ_CP065357.1	898223..898519	-1.30898	-0.388447	0.2579	0.386427	-974.78	-9.92893	0.654947	0.861127	-4405.59	-12.1051	0.910311	0.976554	0097588 // archaeal or bacterial-type flagellum-dependent cell motility (GO_REF:0000104 [IEA] UniRule:UR000001327) /// 0071973 // bacterial-type flagellum-dependent cell motility (GO_REF:0000002 [IEA] InterPro:IPR001624)										protein	taxon:192222	20250429	InterPro
I5Q61_RS04515	NZ_CP065357.1	898526..900313	-1.00608	-0.00874	0.980458	0.988934	-236.785	-7.88744	0.722605	0.861127	-1076.17	-10.0717	0.925329	0.976554
I5Q61_RS04520	NZ_CP065357.1	complement(900331..900768)	6.64927	2.7332	0.000195	0.00107	-11.9563	-3.5797	0.872109	NaN	-52.7997	-5.72246	0.957533	0.976554
I5Q61_RS04525	NZ_CP065357.1	complement(900769..901086)	-1.0168	-0.0240311	0.954304	0.972785	-154.695	-7.27329	0.743407	0.861127	-691.81	-9.43423	0.930042	0.976554
htpG	NZ_CP065357.1	complement(901083..902912)	1.84065	0.880212	0.00543	0.0187374	-4.27926	-2.09736	0.157737	0.505661	1.198	0.260622	0.860484	0.976554	0006457 // protein folding (GO_REF:0000104 [IEA] UniRule:UR000103197) /// 0006457 // protein folding (GO_REF:0000002 [IEA] InterPro:IPR001404|InterPro:IPR019805)										protein	taxon:192222	20250428	UniProt
I5Q61_RS04540	NZ_CP065357.1	complement(903339..904031)	1.21619	0.282368	0.622644	0.739087	3.51825	1.81486	0.241988	0.650445	-314.803	-8.29831	0.938448	0.976554
I5Q61_RS04545	NZ_CP065357.1	complement(904012..905172)	1.36605	0.450008	0.246055	0.374823	-109.391	-6.77336	0.760491	0.861127	-489.045	-8.93382	0.933744	0.976554
purQ	NZ_CP065357.1	complement(905169..905816)	-1.20628	-0.270561	0.417584	0.5549	1.72408	0.785823	0.38246	0.845137	-1891.08	-10.885	0.919319	0.976554	0006189 // 'de novo' IMP biosynthetic process (GO_REF:0000104 [IEA] UniRule:UR000085145) /// 0006189 // 'de novo' IMP biosynthetic process (GO_REF:0000002 [IEA] InterPro:IPR010075) /// 0006164 // purine nucleotide biosynthetic process (GO_REF:0000043 [IEA] UniProtKB-KW:KW-0658) /// 0006189 // 'de novo' IMP biosynthetic process (GO_REF:0000041 [IEA] UniPathway:UPA00074)										protein	taxon:192222	20250428	UniProt
purS	NZ_CP065357.1	complement(905820..906065)	-1.12748	-0.173107	0.674621	0.783154	-136.545	-7.09324	0.749533	0.861127	-610.606	-9.2541	0.931375	0.976554	0006189 // 'de novo' IMP biosynthetic process (GO_REF:0000104 [IEA] UniRule:UR000161624) /// 0006164 // purine nucleotide biosynthetic process (GO_REF:0000043 [IEA] UniProtKB-KW:KW-0658) /// 0009152 // purine ribonucleotide biosynthetic process (GO_REF:0000104 [IEA] UniRule:UR001995872) /// 0006189 // 'de novo' IMP biosynthetic process (GO_REF:0000041 [IEA] UniPathway:UPA00074)										protein	taxon:192222	20250428	UniProt
purC	NZ_CP065357.1	complement(906074..906784)	-1.09363	-0.129127	0.706013	0.808323	-400.929	-8.6472	0.697132	0.861127	3.06324	1.61506	0.275399	0.976554	0009236 // cobalamin biosynthetic process (GO_REF:0000002 [IEA] InterPro:IPR033934) /// 0006164 // purine nucleotide biosynthetic process (GO_REF:0000043 [IEA] UniProtKB-KW:KW-0658) /// 0006189 // 'de novo' IMP biosynthetic process (GO_REF:0000104 [IEA] UniRule:UR000001438) /// 0006189 // 'de novo' IMP biosynthetic process (GO_REF:0000041 [IEA] UniPathway:UPA00074) /// 0006164 // purine nucleotid…										protein	taxon:192222	20250428	UniProt
I5Q61_RS04565	NZ_CP065357.1	complement(906781..908118)	1.10425	0.143063	0.655413	0.767353	-2.16784	-1.11626	0.0745882	0.332129	-2.9875	-1.57894	0.288285	0.976554
I5Q61_RS04570	NZ_CP065357.1	908238..908522	2.83725	1.50449	0.000428	0.00213	-84.7817	-6.40568	0.773141	0.861127	-381.869	-8.57693	0.936386	0.976554
I5Q61_RS04575	NZ_CP065357.1	908632..911205	-1.333	-0.414675	0.494915	0.621363	-32.4461	-5.01997	7.78e-11	1.02e-08	-4.51824	-2.17576	0.00299	0.122725
I5Q61_RS04580	NZ_CP065357.1	complement(911233..913164)	1.36332	0.447128	0.133974	0.23735	2.39906	1.26247	0.0113936	0.0909753	-5470.82	-12.4175	0.908006	0.976554
maf	NZ_CP065357.1	complement(913161..913712)	-1.36368	-0.447503	0.212985	0.334866	-1.07998	-0.111007	0.940553	0.960911	-1150.33	-10.1678	0.924618	0.976554
alaS	NZ_CP065357.1	complement(913712..916240)	1.05461	0.0767123	0.853162	0.907953	-2.25471	-1.17294	0.00676	0.0603826	-2.22658	-1.15483	0.122956	0.976554	0106074 /// 0006419 // alanyl-tRNA aminoacylation (GO_REF:0000002 [IEA] InterPro:IPR018162|InterPro:IPR018164|InterPro:IPR018165) /// 0006419 // alanyl-tRNA aminoacylation (GO_REF:0000118 [IEA] PANTHER:PTN002622989) /// 0045892 // negative regulation of transcription, DNA-templated (GO_REF:0000118 [IEA] PANTHER:PTN002622989) /// 0006419 // alanyl-tRNA aminoacylation (GO_REF:0000104 [IEA] UniRule:…										protein	taxon:192222	20250428	UniProt
I5Q61_RS04595	NZ_CP065357.1	916353..917426	1.3501	0.43307	0.278646	0.407275	2.40616	1.26673	0.111864	0.429967	-1790.69	-10.8063	0.9199	0.976554
I5Q61_RS04600	NZ_CP065357.1	917430..918287	3.16027	1.66005	0.00424	0.0152202	4.75647	2.24989	0.14641	0.481237	-227.449	-7.8294	0.94192	0.976554
hemH	NZ_CP065357.1	918284..919189	1.32424	0.405162	0.329184	0.46575	-143.633	-7.16625	0.747044	0.861127	-642.185	-9.32685	0.930837	0.976554	0006779 // porphyrin-containing compound biosynthetic process (GO_REF:0000104 [IEA] UniRule:UR000083313) /// 0006783 // heme biosynthetic process (GO_REF:0000002 [IEA] InterPro:IPR001015|InterPro:IPR019772) /// 0006783 // heme biosynthetic process (GO_REF:0000043 [IEA] UniProtKB-KW:KW-0350) /// 0006779 // porphyrin-containing compound biosynthetic process (GO_REF:0000043 [IEA] UniProtKB-KW:KW-062…										protein	taxon:192222	20250429	InterPro
I5Q61_RS04610	NZ_CP065357.1	919551..919886	1.67901	0.747609	0.181961	0.296688	-263.567	-8.04203	0.717399	0.861127	-1236.23	-10.2717	0.92385	0.976554
I5Q61_RS04615	NZ_CP065357.1	920490..921140	-1.16561	-0.221087	0.766786	0.849849	-24.8025	-4.63241	0.834872	NaN	-111.688	-6.80333	0.949521	0.976554
I5Q61_RS04620	NZ_CP065357.1	complement(921236..923689)	-2.47334	-1.30646	0.0117436	0.0366753	-177.933	-7.47519	0.736533	0.861127	-795.68	-9.63605	0.92855	0.976554
ssrA	NZ_CP065357.1	complement(924014..924371)	-3.95687	-1.98436	0.00152	0.00648	-10.6126	-3.4077	3.5e-19	2.06e-16	-11.9661	-3.58088	1.61e-13	1.12e-10
I5Q61_RS04630	NZ_CP065357.1	complement(924372..924782)	-3.77026	-1.91467	1.92e-07	2.48e-06	-727.067	-9.50594	0.66876	0.861127	-3385.63	-11.7252	0.913115	0.976554
ruvB	NZ_CP065357.1	924876..925880	-1.40745	-0.493079	0.156546	0.265954	-1.89146	-0.919503	0.535405	0.861127	-2073.11	-11.0176	0.918339	0.976554	0006281 // DNA repair (GO_REF:0000104 [IEA] UniRule:UR000001405) /// 0006310 // DNA recombination (GO_REF:0000043 [IEA] UniProtKB-KW:KW-0233) /// 0006310 // DNA recombination (GO_REF:0000104 [IEA] UniRule:UR000001405) /// 0006310 // DNA recombination (GO_REF:0000002 [IEA] InterPro:IPR004605|InterPro:IPR008823|InterPro:IPR008824) /// 0006974 // cellular response to DNA damage stimulus (GO_REF:0000…										protein	taxon:192222	20250428	UniProt
I5Q61_RS04640	NZ_CP065357.1	925884..926927	1.50327	0.588105	0.173883	0.287567	-102.313	-6.67684	0.7638	0.861127	-457.444	-8.83745	0.934457	0.976554
fumC	NZ_CP065357.1	complement(926952..928343)	1.07438	0.103509	0.784642	0.861983	-1.98882	-0.99191	0.0331309	0.187744	-3.35633	-1.74688	0.108791	0.976554	0006099 // tricarboxylic acid cycle (GO_REF:0000043 [IEA] UniProtKB-KW:KW-0816) /// 0006099 // tricarboxylic acid cycle (GO_REF:0000041 [IEA] UniPathway:UPA00223) /// 0006108 // malate metabolic process (GO_REF:0000118 [IEA] PANTHER:PTN002606374) /// 0006099 // tricarboxylic acid cycle (GO_REF:0000002 [IEA] InterPro:IPR018951) /// 0006106 // fumarate metabolic process (GO_REF:0000118 [IEA] PANTHE…										protein	taxon:192222	20250429	InterPro
glmS	NZ_CP065357.1	complement(928432..930228)	1.04154	0.0587192	0.858344	0.90942	-2.43661	-1.28488	0.0542434	0.269365	1.39048	0.475582	0.552819	0.976554	0006487 // protein N-linked glycosylation (GO_REF:0000118 [IEA] PANTHER:PTN002589469) /// 0006002 // fructose 6-phosphate metabolic process (GO_REF:0000118 [IEA] PANTHER:PTN002589469) /// 1901135 // carbohydrate derivative metabolic process (GO_REF:0000002 [IEA] InterPro:IPR001347|InterPro:IPR046348) /// 1901137 // carbohydrate derivative biosynthetic process (GO_REF:0000002 [IEA] InterPro:IPR005…										protein	taxon:192222	20250429	InterPro
I5Q61_RS04655	NZ_CP065357.1	complement(930232..932580)	-1.14971	-0.201273	0.637556	0.751581	1.63061	0.705412	0.537693	0.861127	-1329.79	-10.377	0.923073	0.976554
mqnE	NZ_CP065357.1	932720..933784	-1.12536	-0.170387	0.550158	0.673453	1.53661	0.619751	0.386793	0.848356	-3458.28	-11.7558	0.912889	0.976554	0009234 // menaquinone biosynthetic process (GO_REF:0000104 [IEA] UniRule:UR000120714) /// 0009234 // menaquinone biosynthetic process (GO_REF:0000002 [IEA] InterPro:IPR022432) /// 0009234 // menaquinone biosynthetic process (GO_REF:0000043 [IEA] UniProtKB-KW:KW-0474) /// 0009234 // menaquinone biosynthetic process (GO_REF:0000041 [IEA] UniPathway:UPA00079)										protein	taxon:192222	20250429	InterPro
I5Q61_RS04665	NZ_CP065357.1	933796..935115	1.0631	0.0882755	0.788921	0.863906	-1.59798	-0.676253	0.649009	0.861127	-1726.15	-10.7533	0.920291	0.976554
I5Q61_RS04670	NZ_CP065357.1	935129..935572	1.1032	0.141688	0.693961	0.799513	-113.07	-6.82108	0.758844	0.861127	-505.552	-8.98172	0.93339	0.976554
I5Q61_RS04675	NZ_CP065357.1	935612..936310	-2.02392	-1.01715	0.00138	0.00593	-856.825	-9.74286	0.661004	0.861127	-3989.09	-11.9618	0.911368	0.976554
I5Q61_RS04680	NZ_CP065357.1	936320..936889	5.50829	2.46161	0.010933	0.0344501	-6.75409	-2.75576	0.901331	NaN	-30.2209	-4.91747	0.963502	0.976554
I5Q61_RS04685	NZ_CP065357.1	936889..939327	1.3553	0.438614	0.310979	0.44691	1.44653	0.532592	0.723976	0.861127	-745.359	-9.54179	0.929247	0.976554
rdgB	NZ_CP065357.1	complement(939334..939945)	-1.70942	-0.77351	0.0097	0.0312	-1.97943	-0.985089	0.364036	0.827673	-4244.79	-12.0515	0.910707	0.976554
I5Q61_RS04695	NZ_CP065357.1	940110..941417	-4.27803	-2.09695	8.22e-09	1.41e-07	-683.685	-9.41719	0.671667	0.861127	-3117.49	-11.6062	0.913993	0.976554
I5Q61_RS04700	NZ_CP065357.1	complement(941414..943084)	1.90611	0.930628	0.0147917	0.0437058	-1589.77	-10.6346	0.632168	0.861127	-1.3178	-0.398128	0.787624	0.976554
selA	NZ_CP065357.1	943155..944477	-1.40188	-0.487366	0.190078	0.305506	2.19259	1.13264	0.123491	0.451571	-2451.16	-11.2592	0.916555	0.976554	0001514 // selenocysteine incorporation (GO_REF:0000002 [IEA] InterPro:IPR004534) /// 0001514 // selenocysteine incorporation (GO_REF:0000104 [IEA] UniRule:UR000086062) /// 0001717 // conversion of seryl-tRNAsec to selenocys-tRNAsec (GO_REF:0000104 [IEA] UniRule:UR000086062) /// 0006412 // translation (GO_REF:0000043 [IEA] UniProtKB-KW:KW-0648)										protein	taxon:192222	20250429	InterPro
selB	NZ_CP065357.1	944474..946279	1.70441	0.769276	0.1055	0.198682	-96.5839	-6.59371	0.76669	0.861127	-433.295	-8.7592	0.935037	0.976554	0001514 // selenocysteine incorporation (GO_REF:0000002 [IEA] InterPro:IPR004535|InterPro:IPR015191) /// 0001514 // selenocysteine incorporation (GO_REF:0000118 [IEA] PANTHER:PTN001136429) /// 0006414 // translational elongation (GO_REF:0000043 [IEA] UniProtKB-KW:KW-0251) /// 0006412 // translation (GO_REF:0000043 [IEA] UniProtKB-KW:KW-0648) /// 0006414 // translational elongation (GO_REF:0000118…										protein	taxon:192222	20250428	UniProt
I5Q61_RS04715	NZ_CP065357.1	946329..947039	-2.01368	-1.00983	0.000599	0.00287	-4.57595	-2.19407	0.1378	0.468599	-5014.2	-12.2918	0.908934	0.976554
fldA	NZ_CP065357.1	complement(947172..947663)	-8.39252	-3.0691	8.45e-14	3.22e-12	-10.7702	-3.42898	3.5e-08	2.43e-06	-19.2075	-4.2636	0.00479	0.186003											protein	taxon:192222	20250429	InterPro
I5Q61_RS04725	NZ_CP065357.1	complement(948105..948419)	-127.463	-6.99394	6.95e-12	2.17e-10	-1.20041	-0.263525	0.860004	0.89965	-1278.57	-10.3203	0.923491	0.976554
I5Q61_RS04730	NZ_CP065357.1	948605..950026	-23.293	-4.54182	4.55e-12	1.45e-10	-13.9457	-3.80175	7.13e-18	2.8e-15	-79.4589	-6.31214	9.92e-11	3.58e-08
I5Q61_RS04735	NZ_CP065357.1	950087..950557	-28.7401	-4.84499	4.82e-35	1.32e-32	-19318.4	-14.2377	0.521642	0.861127	-15.6417	-3.96733	0.00831	0.269966
I5Q61_RS04740	NZ_CP065357.1	complement(950559..951218)	1.68579	0.753422	0.0666965	0.140462	-261.001	-8.02791	0.717901	0.861127	-1159.83	-10.1797	0.924531	0.976554
I5Q61_RS04745	NZ_CP065357.1	951381..951743	8.6358	3.11033	1.79e-14	7.68e-13	1.60145	0.67938	0.580389	0.861127	-1255.27	-10.2938	0.923688	0.976554
I5Q61_RS04750	NZ_CP065357.1	952107..953270	8.65255	3.11313	4.42e-14	1.73e-12	2.67698	1.42061	0.22551	0.627598	-846.205	-9.72486	0.927894	0.976554
purB_1	NZ_CP065357.1	953298..954665	-1.7946	-0.843661	0.0387283	0.0929886	4.368	2.12697	0.00396	0.039311	-1214.79	-10.2465	0.924037	0.976554
I5Q61_RS04760	NZ_CP065357.1	954869..955093	-1.36039	-0.444024	0.732886	NaN	-4.951	-2.30772	0.917327	NaN	-22.1615	-4.46998	0.966822	0.976554
feoB	NZ_CP065357.1	955090..956922	1.01991	0.028446	0.943342	0.96701	2.63133	1.39579	0.13921	0.469454	-1226.42	-10.2602	0.923935	0.976554	0006826 // iron ion transport (GO_REF:0000002 [IEA] InterPro:IPR003373|InterPro:IPR011640) /// 0034755 // iron ion transmembrane transport (GO_REF:0000108 [IEA] GO:0015093) /// 0006811 // ion transport (GO_REF:0000043 [IEA] UniProtKB-KW:KW-0406) /// 0006826 // iron ion transport (GO_REF:0000043 [IEA] UniProtKB-KW:KW-0410)										protein	taxon:192222	20250428	UniProt
fabI	NZ_CP065357.1	complement(958418..959242)	1.61548	0.691963	0.0320253	0.0801218	-6.14494	-2.6194	0.0132068	0.0987064	-1.21488	-0.280809	0.791501	0.976554	0006631 // fatty acid metabolic process (GO_REF:0000043 [IEA] UniProtKB-KW:KW-0276) /// 0006629 // lipid metabolic process (GO_REF:0000043 [IEA] UniProtKB-KW:KW-0443) /// 0006633 // fatty acid biosynthetic process (GO_REF:0000002 [IEA] InterPro:IPR014358) /// 0006633 // fatty acid biosynthetic process (GO_REF:0000041 [IEA] UniPathway:UPA00094) /// 0006633 // fatty acid biosynthetic process (GO_RE…										protein	taxon:192222	20250429	InterPro
I5Q61_RS04780	NZ_CP065357.1	complement(959246..959917)	1.47113	0.556927	0.064589	0.136865	-3.79431	-1.92384	0.191785	0.57148	1.37087	0.455096	0.757811	0.976554
I5Q61_RS04785	NZ_CP065357.1	complement(959914..961116)	1.13043	0.176871	0.661926	0.772341	-1.85467	-0.891164	0.188604	0.566293	-12160.5	-13.5699	0.899513	0.976554
gap	NZ_CP065357.1	complement(961119..962117)	-1.35743	-0.440881	0.267499	0.395621	-5.10275	-2.35128	8.51e-05	0.00165	-1.51379	-0.598163	0.409951	0.976554
nadD	NZ_CP065357.1	962179..962724	2.74773	1.45824	0.00921	0.0297761	-24.7787	-4.63103	0.834905	NaN	-110.785	-6.79163	0.949607	0.976554	0019363 // pyridine nucleotide biosynthetic process (GO_REF:0000043 [IEA] UniProtKB-KW:KW-0662) /// 0009435 // NAD biosynthetic process (GO_REF:0000002 [IEA] InterPro:IPR005248) /// 0009435 // NAD biosynthetic process (GO_REF:0000041 [IEA] UniPathway:UPA00253) /// 0009435 // NAD biosynthetic process (GO_REF:0000104 [IEA] UniRule:UR000034415)										protein	taxon:192222	20250428	UniProt
rsfS	NZ_CP065357.1	962754..963080	-1.16655	-0.222251	0.541818	0.66562	-432.262	-8.75576	0.693522	0.861127	-1950.71	-10.9298	0.918988	0.976554	0017148 // negative regulation of translation (GO_REF:0000118 [IEA] PANTHER:PTN002720827) /// 0042256 // mature ribosome assembly (GO_REF:0000104 [IEA] UniRule:UR000165047) /// 0090071 // negative regulation of ribosome biogenesis (GO_REF:0000104 [IEA] UniRule:UR000165047) /// 0017148 // negative regulation of translation (GO_REF:0000104 [IEA] UniRule:UR000165047) /// 0090071 // negative regulati…										protein	taxon:192222	20250429	TreeGrafter
I5Q61_RS04805	NZ_CP065357.1	complement(963167..964540)	-2.1583	-1.10989	5.58e-05	0.000379	-2.43918	-1.28639	0.232476	0.636477	-5305.48	-12.3733	0.908333	0.976554
fliL	NZ_CP065357.1	964663..965196	-1.46886	-0.554699	0.126733	0.228922	-1.32078	-0.401394	0.660556	0.861127	-4348.56	-12.0863	0.91045	0.976554	0097588 // archaeal or bacterial-type flagellum-dependent cell motility (GO_REF:0000043 [IEA] UniProtKB-KW:KW-0283) /// 0006935 // chemotaxis (GO_REF:0000002 [IEA] InterPro:IPR005503) /// 0071973 // bacterial-type flagellum-dependent cell motility (GO_REF:0000002 [IEA] InterPro:IPR005503) /// 0071978 // bacterial-type flagellum-dependent swarming motility (GO_REF:0000118 [IEA] PANTHER:PTN00285910…										protein	taxon:192222	20250429	InterPro
acpS	NZ_CP065357.1	965196..965543	1.1891	0.249875	0.631529	0.745759	-60.8036	-5.92608	0.789703	0.861127	-271.816	-8.08649	0.940016	0.976554	0006631 // fatty acid metabolic process (GO_REF:0000043 [IEA] UniProtKB-KW:KW-0276) /// 0006629 // lipid metabolic process (GO_REF:0000043 [IEA] UniProtKB-KW:KW-0443) /// 0006633 // fatty acid biosynthetic process (GO_REF:0000002 [IEA] InterPro:IPR002582|InterPro:IPR004568) /// 0006633 // fatty acid biosynthetic process (GO_REF:0000043 [IEA] UniProtKB-KW:KW-0275) /// 0006633 // fatty acid biosynt…										protein	taxon:192222	20250429	InterPro
I5Q61_RS04820	NZ_CP065357.1	complement(965545..965946)	1.38828	0.473301	0.184707	0.29933	-1.01387	-0.0198784	0.98934	0.994423	-1079.94	-10.0767	0.925291	0.976554
I5Q61_RS04825	NZ_CP065357.1	complement(965943..967313)	1.90999	0.933561	0.00283	0.0108474	-1.51429	-0.598637	0.436794	0.861127	-1.16199	-0.216601	0.882593	0.976554
I5Q61_RS04830	NZ_CP065357.1	complement(967310..968428)	1.2031	0.266751	0.525336	0.651128	-171.594	-7.42285	0.738322	0.861127	-786.476	-9.61926	0.928674	0.976554
I5Q61_RS04835	NZ_CP065357.1	complement(968495..969679)	-1.35437	-0.437617	0.329016	0.46575	3.25264	1.70161	0.0794977	0.341474	-982.975	-9.94101	0.926295	0.976554
I5Q61_RS04840	NZ_CP065357.1	complement(969676..971745)	1.18176	0.240942	0.579984	0.699963	-1.54368	-0.626376	0.562288	0.861127	1.6706	0.740367	0.616363	0.976554
I5Q61_RS04845	NZ_CP065357.1	complement(971755..972807)	-1.02458	-0.0350341	0.920594	0.951118	-1.08041	-0.11158	0.918838	0.946099	-2335.28	-11.1894	0.917071	0.976554
aepY	NZ_CP065357.1	complement(972800..973996)	-1.44449	-0.530564	0.100847	0.191497	1.59958	0.677693	0.259028	0.680741	-7651.81	-12.9016	0.904438	0.976554
aepX	NZ_CP065357.1	complement(973996..975312)	1.24503	0.316177	0.34303	0.481365	-1.66954	-0.739447	0.357108	0.81982	-7165.12	-12.8068	0.905136	0.976554
I5Q61_RS04860	NZ_CP065357.1	complement(975315..975842)	-2.52411	-1.33578	5.95e-05	0.000395	1.13693	0.185143	0.803028	0.861127	-4840.32	-12.2409	0.90931	0.976554
I5Q61_RS04865	NZ_CP065357.1	complement(975871..976632)	-1.873	-0.905348	0.00963	0.0310663	-1.50834	-0.592962	0.241809	0.650445	-3.26176	-1.70565	0.248124	0.976554
I5Q61_RS04870	NZ_CP065357.1	complement(976696..977469)	-2.29419	-1.19799	0.00225	0.0089	-6.68451	-2.74082	6.2e-07	2.44e-05	-7.31838	-2.87152	0.00937	0.290772
I5Q61_RS04875	NZ_CP065357.1	complement(977559..979364)	2.67375	1.41886	8.49e-05	0.000525	1.4317	0.51773	0.730144	0.861127	-749.545	-9.54987	0.929187	0.976554
I5Q61_RS04880	NZ_CP065357.1	complement(979462..980757)	-1.16102	-0.215392	0.590105	0.708436	-1.25503	-0.32772	0.732435	0.861127	-3848.99	-11.9103	0.911749	0.976554
I5Q61_RS04885	NZ_CP065357.1	complement(980763..981491)	1.38159	0.466334	0.237787	0.366298	1.29929	0.377719	0.798167	0.861127	-819.426	-9.67847	0.928236	0.976554
I5Q61_RS04890	NZ_CP065357.1	complement(981488..983011)	-1.25768	-0.330765	0.63012	0.744737	-46.2911	-5.53266	0.803422	0.861127	-205.628	-7.68389	0.942998	0.976554
I5Q61_RS04895	NZ_CP065357.1	complement(983008..983403)	-2.22106	-1.15125	0.0234122	0.0624477	-1.00543	-0.00782	0.995964	0.997655	-1065.69	-10.0576	0.925433	0.976554
I5Q61_RS04900	NZ_CP065357.1	complement(983429..984154)	3.66863	1.87524	0.0169633	0.0482877	-10.3581	-3.37269	0.879394	NaN	-46.3278	-5.53381	0.958931	0.976554
I5Q61_RS04905	NZ_CP065357.1	complement(984151..984480)	3.16993	1.66445	0.00804	0.026631	-21.1833	-4.40486	0.842878	NaN	-94.7228	-6.56564	0.951282	0.976554
I5Q61_RS04910	NZ_CP065357.1	complement(984483..984818)	1.01938	0.0276974	0.959089	0.975102	-39.19	-5.29241	0.811778	NaN	-175.197	-7.45283	0.944709	0.976554
I5Q61_RS04915	NZ_CP065357.1	complement(984799..985536)	5.0367	2.33248	0.0121062	0.0374766	-6.62357	-2.72761	0.902334	NaN	-30.042	-4.90891	0.963566	0.976554
I5Q61_RS04920	NZ_CP065357.1	complement(985530..986168)	3.11269	1.63816	0.00318	0.0120061	-26.5744	-4.73196	0.831377	NaN	-118.808	-6.89249	0.94886	0.976554
I5Q61_RS04925	NZ_CP065357.1	complement(986161..986652)	1.51425	0.598604	0.419855	0.555083	-17.0436	-4.09116	0.853977	NaN	-76.5788	-6.25887	0.953556	0.976554
I5Q61_RS07845	NZ_CP065357.1	complement(986667..986798)	-5.02838	-2.33009	6.16e-09	1.13e-07	-482.19	-8.91346	0.688301	0.861127	-2170.36	-11.0837	0.917851	0.976554
I5Q61_RS07690	NZ_CP065357.1	986893..987054	-1.00498	-0.00717	0.991775	0.99395	-21.1724	-4.40412	0.842909	NaN	-94.6666	-6.56478	0.951288	0.976554
I5Q61_RS04930	NZ_CP065357.1	987182..988102	3.94962	1.98171	5.19e-07	6.13e-06	-281.65	-8.13776	0.714182	0.861127	-1268.61	-10.309	0.923575	0.976554
I5Q61_RS04935	NZ_CP065357.1	complement(988104..988772)	1.49985	0.584823	0.180889	0.295941	-195.94	-7.61427	0.731855	0.861127	-878.494	-9.77889	0.927494	0.976554
I5Q61_RS04940	NZ_CP065357.1	complement(988760..988918)	2.23817	1.16232	0.169025	0.281914	-15.0241	-3.90921	0.860423	NaN	-67.8564	-6.08441	0.95485	0.976554
I5Q61_RS04945	NZ_CP065357.1	complement(988906..989925)	1.14528	0.195701	0.580749	0.70027	-4.97955	-2.31602	0.0288949	0.172202	-10772.3	-13.395	0.900801	0.976554
I5Q61_RS04950	NZ_CP065357.1	complement(989996..990934)	-1.25463	-0.327256	0.349279	0.488634	-1.53855	-0.621567	0.377481	0.842674	-1.75611	-0.812384	0.588268	0.976554
I5Q61_RS04960	NZ_CP065357.1	complement(992019..993059)	4.36299	2.12532	1.59e-07	2.11e-06	1.63688	0.71095	0.635639	0.861127	8.53236	3.09294	0.0389082	0.836227
I5Q61_RS04965	NZ_CP065357.1	complement(993059..993604)	2.51074	1.32811	0.00222	0.00883	6.96432	2.79998	0.00376	0.0379546	-453.107	-8.82371	0.934559	0.976554
I5Q61_RS04970	NZ_CP065357.1	complement(993604..997314)	2.3791	1.25042	0.00191	0.00785	3.70525	1.88957	0.0126347	0.0968116	2.85697	1.51449	0.315976	0.976554
I5Q61_RS04975	NZ_CP065357.1	complement(997336..998589)	5.75572	2.525	4.87e-07	5.81e-06	5.38764	2.42965	0.135049	0.464602	-191.275	-7.5795	0.943771	0.976554
prfB	NZ_CP065357.1	complement(998633..999730)	1.68325	0.751251	0.0462164	0.105781	-2.03895	-1.02783	0.1996	0.579892	-8736.22	-13.0928	0.903028	0.976554	0006415 // translational termination (GO_REF:0000002 [IEA] InterPro:IPR000352|InterPro:IPR004374|InterPro:IPR005139) /// 0006412 // translation (GO_REF:0000043 [IEA] UniProtKB-KW:KW-0648) /// 0006415 // translational termination (GO_REF:0000104 [IEA] UniRule:UR000001253) /// 0006415 // translational termination (GO_REF:0000117 [IEA] ARBA:ARBA00085734)										protein	taxon:192222	20250429	InterPro
rimO	NZ_CP065357.1	999811..1001130	1.073	0.101657	0.707503	0.808323	-2.86301	-1.51753	0.305766	0.750112	-3053.78	-11.5764	0.914213	0.976554	0006400 // tRNA modification (GO_REF:0000002 [IEA] InterPro:IPR005839)										protein	taxon:192222	20250429	InterPro
tilS	NZ_CP065357.1	1001120..1002085	-1.26283	-0.336662	0.532791	0.657477	-51.8126	-5.69523	0.797727	0.861127	-231.629	-7.85567	0.941725	0.976554	0008033 // tRNA processing (GO_REF:0000002 [IEA] InterPro:IPR012094|InterPro:IPR012795) /// 0006400 // tRNA modification (GO_REF:0000104 [IEA] UniRule:UR000100782) /// 0008033 // tRNA processing (GO_REF:0000043 [IEA] UniProtKB-KW:KW-0819)										protein	taxon:192222	20250429	InterPro
I5Q61_RS04995	NZ_CP065357.1	complement(1002068..1002778)	-4.37794	-2.13025	0.00485	0.0170478	-35.2764	-5.14063	0.817093	NaN	-158.327	-7.30676	0.945791	0.976554
I5Q61_RS05000	NZ_CP065357.1	complement(1002780..1003460)	-6.27403	-2.64939	4.96e-15	2.52e-13	-7.8166	-2.96654	2.98e-05	0.000676	-7.56744	-2.91981	0.0497007	0.938268
I5Q61_RS05005	NZ_CP065357.1	1003902..1004309	-1.51811	-0.602281	0.244369	0.3735	-97.4104	-6.606	0.766264	0.861127	-435.104	-8.76522	0.934992	0.976554
I5Q61_RS05010	NZ_CP065357.1	1004377..1005159	-1.98056	-0.985906	0.0412355	0.0978095	-295.625	-8.20762	0.711858	0.861127	-1320.02	-10.3663	0.923151	0.976554
I5Q61_RS05015	NZ_CP065357.1	1005156..1005818	-1.39832	-0.483698	0.169972	0.282894	-1.10256	-0.140851	0.92507	0.950028	-1181.21	-10.206	0.924336	0.976554
I5Q61_RS05020	NZ_CP065357.1	1005818..1006936	-1.37162	-0.455878	0.181821	0.296688	1.00217	0.00313	0.995886	0.997655	-8716.14	-13.0895	0.903053	0.976554
I5Q61_RS05025	NZ_CP065357.1	1006939..1008597	1.01752	0.0250623	0.946315	0.96867	1.09976	0.137192	0.790824	0.861127	1.0337	0.0478216	0.964292	0.976554
I5Q61_RS05030	NZ_CP065357.1	1008607..1009554	-1.37367	-0.458039	0.109124	0.203022	-1.99348	-0.995291	0.251307	0.664894	-6368.59	-12.6368	0.90639	0.976554
I5Q61_RS05035	NZ_CP065357.1	1009554..1011188	-1.69179	-0.758548	0.224967	0.349694	-39.2126	-5.29325	0.811746	NaN	-175.316	-7.45381	0.944702	0.976554
I5Q61_RS05040	NZ_CP065357.1	1011194..1013704	1.33021	0.411654	0.379912	0.516265	3.28364	1.71529	0.27158	0.698181	-331.127	-8.37124	0.937908	0.976554
I5Q61_RS05045	NZ_CP065357.1	complement(1013693..1015453)	1.95073	0.964012	0.0378104	0.0919115	-99.6967	-6.63947	0.765105	0.861127	-450.918	-8.81672	0.934611	0.976554
I5Q61_RS07890	NZ_CP065357.1	complement(1015410..1015523)	NaN	NaN	NaN	NaN	NaN	NaN	NaN	NaN	NaN	NaN	NaN	NaN
I5Q61_RS05050	NZ_CP065357.1	1015653..1017281	-1.53386	-0.617167	0.11372	0.208995	-354.499	-8.46964	0.703049	0.861127	-1607.62	-10.6507	0.921049	0.976554
I5Q61_RS05055	NZ_CP065357.1	1017494..1019119	2.1406	1.09801	0.0341228	0.0838394	-39.2	-5.29278	0.811763	NaN	-175.249	-7.45326	0.944706	0.976554
cysD	NZ_CP065357.1	1019116..1020021	2.14952	1.10401	0.0034	0.0126489	-1.05039	-0.0709253	0.961805	0.977545	-1118.68	-10.1276	0.924915	0.976554
cysN	NZ_CP065357.1	1020021..1021436	1.72788	0.789003	0.0666365	0.140462	-100.787	-6.65517	0.764567	0.861127	-464.87	-8.86068	0.934286	0.976554
I5Q61_RS05070	NZ_CP065357.1	1021421..1023145	-4.29644	-2.10314	3.06e-07	3.71e-06	-2.20276	-1.13931	0.304741	0.749155	-4698.98	-12.1981	0.909625	0.976554
cysC	NZ_CP065357.1	1023154..1023741	-1.10084	-0.138611	0.817851	0.884304	-43.9871	-5.45901	0.805985	0.861127	-199.184	-7.63796	0.943338	0.976554
I5Q61_RS07695	NZ_CP065357.1	1023944..1025428	-1.70753	-0.771914	0.130141	0.233844	-79.9873	-6.3217	0.776065	0.861127	-357.804	-8.48302	0.937081	0.976554
truD	NZ_CP065357.1	complement(1025451..1026569)	1.65727	0.728809	0.0203792	0.0557682	-391.945	-8.61451	0.698224	0.861127	-1774.18	-10.7929	0.919999	0.976554	0001522 // pseudouridine synthesis (GO_REF:0000002 [IEA] InterPro:IPR001656|InterPro:IPR011760|InterPro:IPR020103|InterPro:IPR020119) /// 0001522 // pseudouridine synthesis (GO_REF:0000117 [IEA] ARBA:ARBA00028294) /// 0009451 // RNA modification (GO_REF:0000002 [IEA] InterPro:IPR001656|InterPro:IPR011760|InterPro:IPR020103|InterPro:IPR020119) /// 0006396 // RNA processing (GO_REF:0000117 [IEA] AR…										protein	taxon:192222	20250429	InterPro
I5Q61_RS05090	NZ_CP065357.1	complement(1026538..1027359)	1.17788	0.236188	0.581388	0.700425	-341.395	-8.4153	0.704876	0.861127	-1532.58	-10.5817	0.921559	0.976554
I5Q61_RS05095	NZ_CP065357.1	1027448..1028521	2.50301	1.32367	0.000401	0.00201	-2.96328	-1.56719	0.292532	0.723665	1.71853	0.781176	0.599281	0.976554
I5Q61_RS05100	NZ_CP065357.1	1028518..1028901	4.0965	2.03439	5.11e-06	4.87e-05	3.15034	1.65551	0.286463	0.716156	-339.108	-8.4056	0.937654	0.976554
I5Q61_RS05110	NZ_CP065357.1	1029588..1030634	9.73884	3.28375	8.17e-15	4e-13	9.40499	3.23343	0.000126	0.00226	-465.802	-8.86357	0.934264	0.976554
I5Q61_RS05115	NZ_CP065357.1	1030634..1030963	16.1591	4.01427	3.64e-07	4.38e-06	-8.55716	-3.09713	0.889176	NaN	-38.2804	-5.25853	0.960972	0.976554
I5Q61_RS05120	NZ_CP065357.1	1031030..1031221	-8.67959	-3.11763	2.6e-15	1.37e-13	-17.0737	-4.09371	0.00581	0.0544406	-19192.4	-14.2282	0.894666	0.976554
I5Q61_RS05125	NZ_CP065357.1	1031264..1031698	-3.84683	-1.94367	1.31e-05	0.000109	-8.97228	-3.16548	0.000593	0.00875	-29054.2	-14.8265	0.890265	0.976554
flgK	NZ_CP065357.1	1031708..1033534	-1.16866	-0.224858	0.627805	0.74264	-2.88708	-1.52961	0.00273	0.0306267	-1.77348	-0.826587	0.269032	0.976554	0044780 // bacterial-type flagellum assembly (GO_REF:0000002 [IEA] InterPro:IPR002371) /// 0044780 // bacterial-type flagellum assembly (GO_REF:0000118 [IEA] PANTHER:PTN002824030)										protein	taxon:192222	20250429	InterPro
I5Q61_RS05135	NZ_CP065357.1	1033544..1034314	1.33894	0.421087	0.414776	0.553169	-44.6072	-5.4792	0.805259	0.861127	-199.425	-7.6397	0.943325	0.976554
I5Q61_RS05140	NZ_CP065357.1	1034316..1035071	1.29165	0.36922	0.448422	0.581633	-82.4862	-6.36608	0.774499	0.861127	-368.79	-8.52666	0.936758	0.976554
I5Q61_RS05145	NZ_CP065357.1	1035321..1038224	314.244	8.29574	0.000324	0.00168	NaN	NaN	NaN	NaN	NaN	NaN	NaN	NaN
I5Q61_RS05150	NZ_CP065357.1	1038405..1039784	NaN	NaN	NaN	NaN	NaN	NaN	NaN	NaN	NaN	NaN	NaN	NaN
topA	NZ_CP065357.1	1039926..1042028	1.08325	0.115363	0.707228	0.808323	-1.0395	-0.0558909	0.932618	0.955958	-6734.03	-12.7173	0.905796	0.976554	0006265 // DNA topological change (GO_REF:0000104 [IEA] UniRule:UR000106158) /// 0006265 // DNA topological change (GO_REF:0000002 [IEA] InterPro:IPR000380|InterPro:IPR003601|InterPro:IPR003602|InterPro:IPR005733|InterPro:IPR013497|InterPro:IPR013498|InterPro:IPR028612)										protein	taxon:192222	20250429	InterPro
I5Q61_RS05160	NZ_CP065357.1	1042030..1042866	1.63878	0.712619	0.0132537	0.0402009	3.11086	1.63732	0.0255147	0.155997	-1706.77	-10.7371	0.920411	0.976554
I5Q61_RS05165	NZ_CP065357.1	1042847..1044022	-1.115	-0.157043	0.752866	0.839171	9.76585	3.28775	0.000148	0.00261	-444.005	-8.79443	0.934776	0.976554
I5Q61_RS05170	NZ_CP065357.1	1044133..1045401	2.38864	1.25619	0.00263	0.0101425	-1.66077	-0.731857	0.176049	0.539858	-2.1739	-1.12029	0.306306	0.976554
I5Q61_RS05175	NZ_CP065357.1	1045482..1046246	1.10991	0.150441	0.656854	0.767729	-3.16561	-1.66248	0.260757	0.682248	-3412.72	-11.7367	0.91303	0.976554
I5Q61_RS05180	NZ_CP065357.1	1046262..1047023	1.41168	0.497415	0.400256	0.538872	-32.0007	-5.00003	0.821964	NaN	-143.078	-7.16066	0.946873	0.976554
I5Q61_RS05185	NZ_CP065357.1	complement(1047025..1048773)	1.10454	0.14344	0.717924	0.816825	2.08645	1.06105	0.259852	0.68139	-1512.01	-10.5622	0.921703	0.976554
I5Q61_RS05190	NZ_CP065357.1	complement(1049038..1053297)	-1.80911	-0.855281	0.010618	0.033854	-2.35928	-1.23835	0.0641109	0.297838	-15236.2	-13.8952	0.897117	0.976554
I5Q61_RS05195	NZ_CP065357.1	1053711..1054043	2.87205	1.52208	7.77e-06	6.96e-05	2.39674	1.26108	0.105233	0.412541	-2261.32	-11.1429	0.917414	0.976554
I5Q61_RS05200	NZ_CP065357.1	1054172..1055290	1.37443	0.458835	0.362819	0.499925	-46.3103	-5.53326	0.803392	0.861127	-207.862	-7.69948	0.942882	0.976554
I5Q61_RS05205	NZ_CP065357.1	1055290..1056471	1.06416	0.0897203	0.828217	0.889182	-159.935	-7.32134	0.741774	0.861127	-715.195	-9.48219	0.929688	0.976554
dapB	NZ_CP065357.1	1056533..1057261	-2.4128	-1.27071	4.1e-05	0.00029	-4.31987	-2.11099	0.00648	0.0587966	-3.3732	-1.75412	0.234655	0.976554	0009085 // lysine biosynthetic process (GO_REF:0000043 [IEA] UniProtKB-KW:KW-0457) /// 0008652 // cellular amino acid biosynthetic process (GO_REF:0000043 [IEA] UniProtKB-KW:KW-0028) /// 0009089 // lysine biosynthetic process via diaminopimelate (GO_REF:0000002 [IEA] InterPro:IPR000846|InterPro:IPR022663|InterPro:IPR022664|InterPro:IPR023940) /// 0019877 // diaminopimelate biosynthetic process (G…										protein	taxon:192222	20250429	InterPro
purF	NZ_CP065357.1	1057262..1058599	-1.31465	-0.394679	0.270137	0.398339	-2.43422	-1.28346	0.0372284	0.205278	-3.37566	-1.75517	0.238069	0.976554	0009113 // purine nucleobase biosynthetic process (GO_REF:0000104 [IEA] UniRule:UR001995882) /// 0009113 // purine nucleobase biosynthetic process (GO_REF:0000002 [IEA] InterPro:IPR005854) /// 0006189 // 'de novo' IMP biosynthetic process (GO_REF:0000104 [IEA] UniRule:UR000161592) /// 0006164 // purine nucleotide biosynthetic process (GO_REF:0000043 [IEA] UniProtKB-KW:KW-0658) /// 0006189 // 'de …										protein	taxon:192222	20250428	UniProt
fliI	NZ_CP065357.1	complement(1058602..1059978)	-1.0517	-0.0727176	0.805281	0.874834	-1.73993	-0.799029	0.367598	0.828237	-1.00447	-0.00644	0.99651	0.999204	0015986 // ATP synthesis coupled proton transport (GO_REF:0000108 [IEA] GO:0046933) /// 0030254 // protein secretion by the type III secretion system (GO_REF:0000002 [IEA] InterPro:IPR005714) /// 0015031 // protein transport (GO_REF:0000043 [IEA] UniProtKB-KW:KW-0653)										protein	taxon:192222	20250428	UniProt
folE	NZ_CP065357.1	complement(1059975..1060550)	-4.03612	-2.01297	9.78e-07	1.08e-05	-383.405	-8.58273	0.699266	0.861127	-1715.71	-10.7446	0.920356	0.976554	0046654 // tetrahydrofolate biosynthetic process (GO_REF:0000002 [IEA] InterPro:IPR001474|InterPro:IPR018234) /// 0006729 // tetrahydrobiopterin biosynthetic process (GO_REF:0000118 [IEA] PANTHER:PTN008961311) /// 0006730 // one-carbon metabolic process (GO_REF:0000043 [IEA] UniProtKB-KW:KW-0554) /// 0006730 // one-carbon metabolic process (GO_REF:0000104 [IEA] UniRule:UR000081104) /// 0046654 //…										protein	taxon:192222	20250428	UniProt
tig	NZ_CP065357.1	1060693..1062018	1.21325	0.278875	0.432889	0.567522	-5.29885	-2.40568	0.00196	0.0233565	-2.06555	-1.04652	0.328473	0.976554	0015031 // protein transport (GO_REF:0000002 [IEA] InterPro:IPR005215|InterPro:IPR008880|InterPro:IPR008881|InterPro:IPR036611|InterPro:IPR037041) /// 0015031 // protein transport (GO_REF:0000104 [IEA] UniRule:UR000058592) /// 0006457 // protein folding (GO_REF:0000002 [IEA] InterPro:IPR008880|InterPro:IPR008881|InterPro:IPR036611|InterPro:IPR037041) /// 0051301 // cell division (GO_REF:0000043 […										protein	taxon:192222	20250429	InterPro
clpP	NZ_CP065357.1	1062018..1062602	1.57295	0.653475	0.0740046	0.152343	-1.36581	-0.449752	0.504007	0.861127	1.23835	0.308418	0.774084	0.976554	0006508 // proteolysis (GO_REF:0000043 [IEA] UniProtKB-KW:KW-0645) /// 0006508 // proteolysis (GO_REF:0000104 [IEA] UniRule:UR000089051) /// 0006508 // proteolysis (GO_REF:0000002 [IEA] InterPro:IPR001907) /// 0006515 // misfolded or incompletely synthesized protein catabolic process (GO_REF:0000118 [IEA] PANTHER:PTN002571721)										protein	taxon:192222	20250429	InterPro
def	NZ_CP065357.1	1062637..1063161	1.16445	0.219648	0.446571	0.580331	-2.72082	-1.44404	0.332297	0.782656	-2932.46	-11.5179	0.914645	0.976554	0006412 // translation (GO_REF:0000104 [IEA] UniRule:UR000079166) /// 0006412 // translation (GO_REF:0000043 [IEA] UniProtKB-KW:KW-0648) /// 0043686 // co-translational protein modification (GO_REF:0000118 [IEA] PANTHER:PTN002573180)										protein	taxon:192222	20250428	UniProt
I5Q61_RS05245	NZ_CP065357.1	1063158..1064663	-1.05326	-0.0748584	0.820455	0.884662	4.30358	2.10554	0.00142	0.0184661	-1767.99	-10.7879	0.920036	0.976554
I5Q61_RS05250	NZ_CP065357.1	1064720..1066078	1.14769	0.198732	0.637239	0.751581	-195.648	-7.61212	0.731909	0.861127	-883.678	-9.78738	0.927431	0.976554
purN	NZ_CP065357.1	1066069..1066635	2.34818	1.23154	0.00349	0.01293	-89.6745	-6.48663	0.770348	0.861127	27.6774	4.79064	1.34e-05	0.00125	0006189 // 'de novo' IMP biosynthetic process (GO_REF:0000104 [IEA] UniRule:UR000161625) /// 0006189 // 'de novo' IMP biosynthetic process (GO_REF:0000002 [IEA] InterPro:IPR004607) /// 0006189 // 'de novo' IMP biosynthetic process (GO_REF:0000118 [IEA] PANTHER:PTN002458698) /// 0006164 // purine nucleotide biosynthetic process (GO_REF:0000043 [IEA] UniProtKB-KW:KW-0658) /// 0006189 // 'de novo' I…										protein	taxon:192222	20250429	InterPro
I5Q61_RS05260	NZ_CP065357.1	1066696..1067433	1.31989	0.400416	0.290774	0.421853	4.24685	2.08639	0.0136308	0.099773	-1235	-10.2703	0.923861	0.976554
I5Q61_RS05265	NZ_CP065357.1	complement(1067543..1068904)	2.74262	1.45556	2.15e-05	0.000166	3.42708	1.77698	0.0038	0.0380361	-3024.04	-11.5623	0.914317	0.976554
I5Q61_RS05270	NZ_CP065357.1	complement(1068996..1070195)	1.04894	0.0689272	0.885995	0.923726	-135.406	-7.08115	0.749975	0.861127	-614.523	-9.26332	0.931307	0.976554
I5Q61_RS05275	NZ_CP065357.1	1070400..1071404	-5.38123	-2.42793	1.28e-16	8.74e-15	1.94751	0.961632	0.0838878	0.352269	-5995.73	-12.5497	0.907032	0.976554
I5Q61_RS05280	NZ_CP065357.1	1071404..1073020	-2.87069	-1.5214	0.0199735	0.0547672	4.939	2.30422	0.134745	0.464602	-215.505	-7.75158	0.942496	0.976554
I5Q61_RS05285	NZ_CP065357.1	1073007..1073912	-1.72106	-0.783299	0.111162	0.205672	3.43099	1.77863	0.116099	0.439489	-657.752	-9.3614	0.930581	0.976554
I5Q61_RS05290	NZ_CP065357.1	1073948..1075156	1.03963	0.0560667	0.885301	0.923705	-1.72049	-0.782818	0.197695	0.579892	-2.38899	-1.2564	0.395772	0.976554
sodB	NZ_CP065357.1	complement(1075914..1076570)	-9.08497	-3.18348	1.39e-14	6.15e-13	-7.76615	-2.9572	3.07e-06	0.000104	-67982.4	-16.0529	0.881252	0.976554	0019430 // removal of superoxide radicals (GO_REF:0000108 [IEA] GO:0004784) /// 0006801 // superoxide metabolic process (GO_REF:0000002 [IEA] InterPro:IPR001189|InterPro:IPR019831|InterPro:IPR019832|InterPro:IPR019833)										protein	taxon:192222	20250429	InterPro
I5Q61_RS05305	NZ_CP065357.1	complement(1076766..1076840)	NaN	NaN	NaN	NaN	NaN	NaN	NaN	NaN	NaN	NaN	NaN	NaN
miaA	NZ_CP065357.1	complement(1077213..1078070)	-1.12353	-0.168036	0.715402	0.814631	2.88389	1.52802	0.324494	0.775106	-377.537	-8.56047	0.936507	0.976554	0008033 // tRNA processing (GO_REF:0000002 [IEA] InterPro:IPR018022) /// 0008033 // tRNA processing (GO_REF:0000104 [IEA] UniRule:UR000079220) /// 0008033 // tRNA processing (GO_REF:0000043 [IEA] UniProtKB-KW:KW-0819) /// 0006400 // tRNA modification (GO_REF:0000118 [IEA] PANTHER:PTN002595114)										protein	taxon:192222	20250428	UniProt
mqnP	NZ_CP065357.1	1078143..1079027	1.61169	0.688572	0.0862533	0.170886	-313.366	-8.2917	0.708999	0.861127	-1402.16	-10.4534	0.922507	0.976554
I5Q61_RS05320	NZ_CP065357.1	1079018..1079509	1.31941	0.39989	0.503099	0.629767	-31.5891	-4.98136	0.822661	NaN	-141.549	-7.14515	0.946988	0.976554
I5Q61_RS05325	NZ_CP065357.1	1079513..1080025	4.77188	2.25456	1.3e-10	3.44e-09	-167.381	-7.387	0.739535	0.861127	-753.27	-9.55702	0.929134	0.976554
moaA	NZ_CP065357.1	1080039..1081001	4.57297	2.19313	2.06e-09	4.1e-08	-1.00667	-0.00959	0.993052	0.997278	-2201.91	-11.1045	0.917697	0.976554	0006777 // Mo-molybdopterin cofactor biosynthetic process (GO_REF:0000002 [IEA] InterPro:IPR010505|InterPro:IPR013483) /// 0006777 // Mo-molybdopterin cofactor biosynthetic process (GO_REF:0000043 [IEA] UniProtKB-KW:KW-0501) /// 0006777 // Mo-molybdopterin cofactor biosynthetic process (GO_REF:0000118 [IEA] PANTHER:PTN002743200) /// 0006777 // Mo-molybdopterin cofactor biosynthetic process (GO_RE…										protein	taxon:192222	20250428	UniProt
I5Q61_RS05335	NZ_CP065357.1	1081004..1081747	4.05908	2.02115	4.87e-09	9.28e-08	-91.476	-6.51532	0.769358	0.861127	-408.986	-8.67591	0.935653	0.976554
I5Q61_RS05340	NZ_CP065357.1	1081744..1082325	1.59769	0.675983	0.0773618	0.157832	-372.152	-8.53975	0.700707	0.861127	-1698.2	-10.7298	0.920465	0.976554
I5Q61_RS05345	NZ_CP065357.1	1082325..1082753	6.45572	2.69058	7.94e-10	1.73e-08	7.17354	2.84268	0.0114606	0.0909753	-296.183	-8.21035	0.939099	0.976554
I5Q61_RS05350	NZ_CP065357.1	1082750..1083157	-4.39446	-2.13569	0.102668	0.194417	-10.3022	-3.36488	0.879682	NaN	-46.1937	-5.52963	0.958962	0.976554
I5Q61_RS05355	NZ_CP065357.1	1083158..1083814	-1.08318	-0.11527	0.884806	0.923705	-17.5675	-4.13484	0.852409	NaN	-78.5519	-6.29557	0.953284	0.976554
rpmE	NZ_CP065357.1	1083894..1084094	-1.62462	-0.700099	0.176731	0.291225	1.14362	0.193605	0.903108	0.936146	-897.63	-9.80998	0.927264	0.976554	0006412 // translation (GO_REF:0000104 [IEA] UniRule:UR000103188) /// 0006412 // translation (GO_REF:0000002 [IEA] InterPro:IPR002150|InterPro:IPR027491)										protein	taxon:192222	20250428	UniProt
rsmI	NZ_CP065357.1	1084097..1084921	-1.54261	-0.625377	0.241161	0.36951	-61.2942	-5.93768	0.789317	0.861127	-279.526	-8.12684	0.939717	0.976554	0031167 // rRNA methylation (GO_REF:0000104 [IEA] UniRule:UR000086060) /// 0006364 // rRNA processing (GO_REF:0000043 [IEA] UniProtKB-KW:KW-0698) /// 0032259 // methylation (GO_REF:0000043 [IEA] UniProtKB-KW:KW-0489)										protein	taxon:192222	20250429	InterPro
I5Q61_RS05370	NZ_CP065357.1	1084935..1085615	-11.2565	-3.49269	1.05e-21	1.2e-19	-12.2088	-3.60985	4.99e-05	0.00105	-39670.3	-15.2758	0.886961	0.976554
I5Q61_RS05375	NZ_CP065357.1	1085608..1086537	-1.12009	-0.163609	0.598614	0.715518	-3.47195	-1.79575	0.224387	0.625949	-3765.66	-11.8787	0.911982	0.976554
I5Q61_RS05380	NZ_CP065357.1	1086531..1087337	1.25794	0.331059	0.598459	0.715518	-22.9718	-4.52179	0.838767	NaN	-102.706	-6.68238	0.950417	0.976554
I5Q61_RS05385	NZ_CP065357.1	1087347..1088549	1.35392	0.437139	0.148781	0.256048	-5.75702	-2.52532	0.0837792	0.352269	-6146.92	-12.5856	0.906767	0.976554
I5Q61_RS05390	NZ_CP065357.1	1088553..1089800	1.26029	0.333755	0.250478	0.378525	1.96387	0.973701	0.193324	0.57317	-2755.26	-11.428	0.915309	0.976554
I5Q61_RS05395	NZ_CP065357.1	1089800..1090138	-7.89621	-2.98116	0.281451	NaN	-3.1481	-1.65448	0.940703	NaN	-14.1034	-3.81797	0.97166	0.976554
trxA	NZ_CP065357.1	1090195..1090509	-4.3213	-2.11146	8.23e-09	1.41e-07	-6.24573	-2.64287	7.1e-06	0.000215	-54079.8	-15.7228	0.883676	0.976554	0045454 // cell redox homeostasis (GO_REF:0000118 [IEA] PANTHER:PTN000047549)										protein	taxon:192222	20250429	InterPro
trxB	NZ_CP065357.1	1090640..1091578	-1.59182	-0.670679	0.0931046	0.181059	-5.23524	-2.38825	0.0012	0.0164161	-28585.9	-14.803	0.890437	0.976554	0019430 // removal of superoxide radicals (GO_REF:0000002 [IEA] InterPro:IPR005982) /// 0019430 // removal of superoxide radicals (GO_REF:0000104 [IEA] UniRule:UR000000749)										protein	taxon:192222	20250428	UniProt
I5Q61_RS05410	NZ_CP065357.1	complement(1091617..1093398)	-1.81193	-0.857528	0.0296976	0.0763892	-1.20463	-0.268593	0.857724	0.898858	-1292.27	-10.3357	0.923377	0.976554
I5Q61_RS05415	NZ_CP065357.1	1093650..1094522	-1.29345	-0.371222	0.309728	0.445579	-476.475	-8.89626	0.68887	0.861127	-2155.15	-11.0736	0.917926	0.976554
I5Q61_RS05420	NZ_CP065357.1	1094531..1095385	-3.17753	-1.6679	3.57e-05	0.000256	-1.37121	-0.455451	0.760567	0.861127	-1495.9	-10.5468	0.921817	0.976554
I5Q61_RS05425	NZ_CP065357.1	1095378..1096184	-1.5833	-0.662934	0.113989	0.209209	-169.257	-7.40307	0.738996	0.861127	-764.055	-9.57753	0.928983	0.976554
uraH	NZ_CP065357.1	1096348..1096761	1.01899	0.0271436	0.936775	0.963881	-1.31562	-0.395745	0.614262	0.861127	-5667.73	-12.4686	0.90763	0.976554
rimP	NZ_CP065357.1	complement(1096787..1097209)	1.1958	0.257973	0.564198	0.68635	-132.971	-7.05497	0.750844	0.861127	-599.994	-9.2288	0.931562	0.976554	0042274 // ribosomal small subunit biogenesis (GO_REF:0000104 [IEA] UniRule:UR000001430) /// 0000028 // ribosomal small subunit assembly (GO_REF:0000118 [IEA] PANTHER:PTN002853709) /// 0042254 // ribosome biogenesis (GO_REF:0000043 [IEA] UniProtKB-KW:KW-0690) /// 0006412 // translation (GO_REF:0000118 [IEA] PANTHER:PTN002853709) /// 0042274 // ribosomal small subunit biogenesis (GO_REF:0000002 [I…										protein	taxon:192222	20250429	TreeGrafter
rbfA	NZ_CP065357.1	complement(1097199..1097561)	1.00499	0.00718	0.987245	0.991585	-59.664	-5.89879	0.790651	0.861127	-271.769	-8.08624	0.940018	0.976554	0042254 // ribosome biogenesis (GO_REF:0000043 [IEA] UniProtKB-KW:KW-0690) /// 0030490 // maturation of SSU-rRNA (GO_REF:0000104 [IEA] UniRule:UR000001238) /// 0006364 // rRNA processing (GO_REF:0000002 [IEA] InterPro:IPR000238|InterPro:IPR020053)										protein	taxon:192222	20250429	InterPro
infB	NZ_CP065357.1	complement(1097558..1100167)	1.8024	0.849919	0.010656	0.0338963	-1.87891	-0.909892	0.20909	0.600307	-10317.1	-13.3328	0.90126	0.976554	0006413 // translational initiation (GO_REF:0000043 [IEA] UniProtKB-KW:KW-0396) /// 0006413 // translational initiation (GO_REF:0000104 [IEA] UniRule:UR000076451) /// 0006413 // translational initiation (GO_REF:0000118 [IEA] PANTHER:PTN002880387) /// 0006412 // translation (GO_REF:0000043 [IEA] UniProtKB-KW:KW-0648) /// 0006413 // translational initiation (GO_REF:0000002 [IEA] InterPro:IPR000178)										protein	taxon:192222	20250428	UniProt
I5Q61_RS05450	NZ_CP065357.1	complement(1100154..1100411)	-2.13537	-1.09448	0.31751	0.452972	-14.2855	-3.83648	0.862982	NaN	-64.0613	-6.00138	0.955465	0.976554
thrB	NZ_CP065357.1	complement(1100436..1101314)	-1.60179	-0.679682	0.119383	0.217075	-145.554	-7.18541	0.7464	0.861127	-662.855	-9.37255	0.930499	0.976554	0008652 // cellular amino acid biosynthetic process (GO_REF:0000043 [IEA] UniProtKB-KW:KW-0028) /// 0009088 // threonine biosynthetic process (GO_REF:0000117 [IEA] ARBA:ARBA00050073) /// 0006566 // threonine metabolic process (GO_REF:0000002 [IEA] InterPro:IPR000870) /// 0009088 // threonine biosynthetic process (GO_REF:0000041 [IEA] UniPathway:UPA00050) /// 0009088 // threonine biosynthetic proc…										protein	taxon:192222	20250428	UniProt
I5Q61_RS05460	NZ_CP065357.1	complement(1101323..1101724)	-1.98868	-0.991813	0.569137	NaN	-3.1481	-1.65448	0.940703	NaN	-14.1034	-3.81797	0.97166	0.976554
lpxC	NZ_CP065357.1	complement(1101763..1102647)	1.07848	0.108994	0.774917	0.855403	-1.15371	-0.206286	0.823284	0.871278	-3651.37	-11.8342	0.91231	0.976554	0009245 // lipid A biosynthetic process (GO_REF:0000002 [IEA] InterPro:IPR004463|InterPro:IPR011334|InterPro:IPR015870) /// 0006629 // lipid metabolic process (GO_REF:0000043 [IEA] UniProtKB-KW:KW-0443) /// 1901135 // carbohydrate derivative metabolic process (GO_REF:0000117 [IEA] ARBA:ARBA00026297) /// 0006796 // phosphate-containing compound metabolic process (GO_REF:0000117 [IEA] ARBA:ARBA0002…										protein	taxon:192222	20250428	UniProt
I5Q61_RS05470	NZ_CP065357.1	complement(1102647..1104011)	-1.1269	-0.172355	0.625982	0.741124	1.98338	0.987958	0.0749774	0.332607	1.12535	0.170371	0.908286	0.976554
I5Q61_RS05475	NZ_CP065357.1	complement(1104075..1104902)	1.20199	0.26542	0.379491	0.516265	1.38476	0.469635	0.609722	0.861127	-2327.21	-11.1844	0.917107	0.976554
bamA	NZ_CP065357.1	1104980..1107199	2.21408	1.14671	0.000129	0.000749	4.76145	2.2514	2.44e-05	0.000587	1.76403	0.818879	0.57937	0.976554
accD	NZ_CP065357.1	1107350..1108192	-5.046	-2.33514	1.11e-14	5.27e-13	-11.2593	-3.49305	0.017437	0.118935	-12179.7	-13.5722	0.899496	0.976554	0006631 // fatty acid metabolic process (GO_REF:0000043 [IEA] UniProtKB-KW:KW-0276) /// 2001295 // malonyl-CoA biosynthetic process (GO_REF:0000118 [IEA] PANTHER:PTN002873919) /// 0006629 // lipid metabolic process (GO_REF:0000043 [IEA] UniProtKB-KW:KW-0443) /// 0006633 // fatty acid biosynthetic process (GO_REF:0000118 [IEA] PANTHER:PTN002873919) /// 2001295 // malonyl-CoA biosynthetic process (…										protein	taxon:192222	20250428	UniProt
I5Q61_RS05490	NZ_CP065357.1	1108194..1108643	-1.67967	-0.748181	0.178219	0.292971	-44.6013	-5.47901	0.805272	0.861127	-199.39	-7.63945	0.943327	0.976554
dksA	NZ_CP065357.1	1108655..1109017	-1.25543	-0.328178	0.591091	0.708999	-48.581	-5.60232	0.800968	0.861127	-222.189	-7.79564	0.94217	0.976554
I5Q61_RS05500	NZ_CP065357.1	1109007..1109990	3.31598	1.72943	0.0891486	0.175104	-6.75409	-2.75576	0.901331	NaN	-30.2209	-4.91747	0.963502	0.976554
I5Q61_RS05505	NZ_CP065357.1	1109987..1110904	-1.23691	-0.306741	0.52116	0.647789	2.61402	1.38627	0.36382	0.827673	-408.591	-8.67451	0.935663	0.976554
ybeY	NZ_CP065357.1	complement(1110922..1111326)	1.02032	0.0290276	0.962439	0.976785	-35.8102	-5.1623	0.816339	NaN	-161.32	-7.33378	0.945591	0.976554	0042254 // ribosome biogenesis (GO_REF:0000043 [IEA] UniProtKB-KW:KW-0690) /// 0006364 // rRNA processing (GO_REF:0000002 [IEA] InterPro:IPR002036) /// 0006364 // rRNA processing (GO_REF:0000043 [IEA] UniProtKB-KW:KW-0698) /// 0006364 // rRNA processing (GO_REF:0000104 [IEA] UniRule:UR000007664) /// 0042254 // ribosome biogenesis (GO_REF:0000104 [IEA] UniRule:UR000007664)										protein	taxon:192222	20250429	InterPro
recO	NZ_CP065357.1	complement(1111323..1111937)	-1.79148	-0.841156	0.179283	0.294016	4.87055	2.28408	0.142975	0.47524	-222.551	-7.79799	0.942153	0.976554
I5Q61_RS05520	NZ_CP065357.1	complement(1111937..1112458)	2.27883	1.18829	0.0173157	0.048948	-31.9885	-4.99948	0.821997	NaN	-143.018	-7.16005	0.946877	0.976554
I5Q61_RS05525	NZ_CP065357.1	complement(1112464..1113219)	1.06605	0.0922741	0.819347	0.884662	2.0548	1.039	0.211893	0.606877	-2106.16	-11.0404	0.918171	0.976554
I5Q61_RS05530	NZ_CP065357.1	complement(1113216..1113905)	1.13402	0.181444	0.548274	0.671745	-474.307	-8.88968	0.689091	0.861127	-2134.66	-11.0598	0.918028	0.976554
I5Q61_RS05535	NZ_CP065357.1	complement(1113899..1114774)	-1.24029	-0.310683	0.503382	0.629767	-1.97735	-0.983568	0.154875	0.500397	-12256	-13.5812	0.89943	0.976554
I5Q61_RS05540	NZ_CP065357.1	complement(1114822..1115370)	-1.16527	-0.220659	0.492429	0.620487	-9.13176	-3.19089	0.0305655	0.180336	-9790.78	-13.2572	0.901816	0.976554
I5Q61_RS05545	NZ_CP065357.1	complement(1115386..1116321)	1.09631	0.13266	0.725835	0.823093	1.08346	0.115644	0.916295	0.945484	-1960.74	-10.9372	0.918933	0.976554
pal	NZ_CP065357.1	complement(1116325..1116822)	-3.02205	-1.59553	0.00018	0.000999	-10.4655	-3.38756	1.88e-09	2.22e-07	-7.60183	-2.92635	0.00202	0.0911132	0051301 // cell division (GO_REF:0000043 [IEA] UniProtKB-KW:KW-0132) /// 0051301 // cell division (GO_REF:0000002 [IEA] InterPro:IPR039001)										protein	taxon:192222	20250429	InterPro
tolB	NZ_CP065357.1	complement(1116898..1118106)	1.80907	0.855251	0.0218697	0.058948	1.53931	0.622283	0.582414	0.861127	-1403.43	-10.4547	0.922498	0.976554	0017038 // protein import (GO_REF:0000002 [IEA] InterPro:IPR014167) /// 0051301 // cell division (GO_REF:0000043 [IEA] UniProtKB-KW:KW-0132)										protein	taxon:192222	20250429	InterPro
I5Q61_RS05560	NZ_CP065357.1	complement(1118115..1118882)	1.48327	0.568778	0.199899	0.318456	-64.2704	-6.00608	0.786944	0.861127	-301.193	-8.23454	0.93892	0.976554
I5Q61_RS05565	NZ_CP065357.1	complement(1118885..1119274)	2.53277	1.34072	0.0394108	0.094297	-19.0128	-4.2489	0.848406	NaN	-85.4789	-6.4175	0.95238	0.976554
I5Q61_RS05570	NZ_CP065357.1	complement(1119285..1119839)	1.84767	0.885704	0.0432003	0.101417	4.37497	2.12927	0.0223624	0.139617	-734.772	-9.52115	0.9294	0.976554
atpC	NZ_CP065357.1	complement(1119839..1120228)	1.61318	0.689905	0.0435872	0.101976	2.13867	1.09671	0.136321	0.466259	2.20265	1.13924	0.441693	0.976554	0015986 // ATP synthesis coupled proton transport (GO_REF:0000104 [IEA] UniRule:UR000037425) /// 0006754 // ATP biosynthetic process (GO_REF:0000043 [IEA] UniProtKB-KW:KW-0066) /// 0006811 // ion transport (GO_REF:0000043 [IEA] UniProtKB-KW:KW-0406) /// 0015986 // ATP synthesis coupled proton transport (GO_REF:0000118 [IEA] PANTHER:PTN000352454) /// 0015986 // ATP synthesis coupled proton transpo…										protein	taxon:192222	20250428	UniProt
atpD	NZ_CP065357.1	complement(1120232..1121629)	1.7221	0.784166	0.0353633	0.0864225	1.69849	0.764255	0.0889687	0.365795	-13230.7	-13.6916	0.898616	0.976554	0015986 // ATP synthesis coupled proton transport (GO_REF:0000104 [IEA] UniRule:UR000101855) /// 1902600 // hydrogen ion transmembrane transport (GO_REF:0000002 [IEA] InterPro:IPR004100|InterPro:IPR036121) /// 0015986 // ATP synthesis coupled proton transport (GO_REF:0000002 [IEA] InterPro:IPR005722) /// 0046034 // ATP metabolic process (GO_REF:0000002 [IEA] InterPro:IPR004100|InterPro:IPR036121)…										protein	taxon:192222	20250428	UniProt
atpG	NZ_CP065357.1	complement(1121653..1122537)	1.33413	0.4159	0.249918	0.378456	2.91045	1.54124	0.10927	0.422748	-1116.34	-10.1246	0.924938	0.976554	0015986 // ATP synthesis coupled proton transport (GO_REF:0000118 [IEA] PANTHER:PTN002618761) /// 0015986 // ATP synthesis coupled proton transport (GO_REF:0000002 [IEA] InterPro:IPR000131|InterPro:IPR035968) /// 0006754 // ATP biosynthetic process (GO_REF:0000043 [IEA] UniProtKB-KW:KW-0066) /// 0006811 // ion transport (GO_REF:0000043 [IEA] UniProtKB-KW:KW-0406) /// 0042777 // plasma membrane AT…										protein	taxon:192222	20250428	UniProt
atpA	NZ_CP065357.1	complement(1122546..1124051)	-1.04065	-0.0574798	0.873867	0.918275	-1.3233	-0.404143	0.431589	0.861127	-1.1831	-0.242567	0.786663	0.976554	0015986 // ATP synthesis coupled proton transport (GO_REF:0000002 [IEA] InterPro:IPR000793|InterPro:IPR005294) /// 0015986 // ATP synthesis coupled proton transport (GO_REF:0000104 [IEA] UniRule:UR000101844) /// 1902600 // hydrogen ion transmembrane transport (GO_REF:0000002 [IEA] InterPro:IPR004100|InterPro:IPR036121) /// 0046034 // ATP metabolic process (GO_REF:0000002 [IEA] InterPro:IPR004100|…										protein	taxon:192222	20250428	UniProt
I5Q61_RS05595	NZ_CP065357.1	complement(1124065..1124586)	-5.16165	-2.36783	0.0536692	0.118297	-12.1624	-3.60436	0.871172	NaN	-54.3949	-5.7654	0.957214	0.976554
I5Q61_RS05600	NZ_CP065357.1	complement(1124590..1125102)	-1.17636	-0.234334	0.586674	0.704935	-263.966	-8.04421	0.717342	0.861127	-1182.98	-10.2082	0.92432	0.976554
I5Q61_RS05605	NZ_CP065357.1	complement(1125111..1125536)	-2.40389	-1.26537	0.00116	0.00513	-618.047	-9.27157	0.67648	0.861127	-2763.09	-11.4321	0.915279	0.976554
I5Q61_RS05610	NZ_CP065357.1	complement(1125595..1126431)	-1.23673	-0.306535	0.544188	0.667934	2.59948	1.37822	0.386517	0.848356	-397.546	-8.63498	0.935956	0.976554
I5Q61_RS05615	NZ_CP065357.1	complement(1126436..1127221)	-2.00969	-1.00698	0.00247	0.00964	-6.28196	-2.65121	0.0702021	0.316177	-6726.98	-12.7157	0.905807	0.976554
I5Q61_RS05620	NZ_CP065357.1	complement(1127218..1127871)	2.51897	1.33283	0.203996	0.322955	-7.93866	-2.9889	0.893044	NaN	-35.582	-5.15308	0.961755	0.976554
fmt	NZ_CP065357.1	complement(1127834..1128751)	1.35748	0.440935	0.269294	0.397847	1.7229	0.784842	0.599069	0.861127	-617.814	-9.27103	0.931249	0.976554	0071951 // conversion of methionyl-tRNA to N-formyl-methionyl-tRNA (GO_REF:0000118 [IEA] PANTHER:PTN002596652) /// 0006413 // translational initiation (GO_REF:0000108 [IEA] GO:0004479) /// 0071951 // conversion of methionyl-tRNA to N-formyl-methionyl-tRNA (GO_REF:0000002 [IEA] InterPro:IPR005794) /// 0019988 // charged-tRNA amino acid modification (GO_REF:0000104 [IEA] UniRule:UR000001456) /// 00…										protein	taxon:192222	20250429	InterPro
I5Q61_RS05635	NZ_CP065357.1	1130000..1130236	1.5742	0.654617	0.139954	0.245366	-115.176	-6.8477	0.757939	0.861127	-521.577	-9.02674	0.933057	0.976554
I5Q61_RS05645	NZ_CP065357.1	1132019..1132276	-1.13708	-0.185331	0.904143	NaN	-3.14789	-1.65438	0.940706	NaN	-14.1021	-3.81784	0.97166	0.976554
I5Q61_RS05650	NZ_CP065357.1	1132389..1133108	-3.2576	-1.70381	3.67e-05	0.000262	1.54003	0.622954	0.678463	0.861127	-691.354	-9.43328	0.930049	0.976554
I5Q61_RS07850	NZ_CP065357.1	1133093..1133251	-24.6631	-4.62428	0.0750023	NaN	-8.55985	-3.09759	0.889163	NaN	-38.2931	-5.25901	0.960969	0.976554
I5Q61_RS05655	NZ_CP065357.1	complement(1133491..1134624)	-2.53272	-1.34069	0.00208	0.00841	-113.048	-6.82079	0.758854	0.861127	-505.423	-8.98135	0.933393	0.976554
I5Q61_RS07705	NZ_CP065357.1	complement(1134647..1134967)	-9.19074	-3.20018	0.00501	0.0174694	-21.1886	-4.40521	0.842866	NaN	-94.746	-6.56599	0.951279	0.976554
I5Q61_RS07710	NZ_CP065357.1	complement(1134976..1135296)	-10.432	-3.38295	0.0195341	0.0538858	-13.9688	-3.80413	0.864094	NaN	-62.4693	-5.96508	0.955734	0.976554
I5Q61_RS07715	NZ_CP065357.1	complement(1135269..1136081)	-5.28557	-2.40206	0.000116	0.000688	-81.0486	-6.34071	0.775389	0.861127	-378.493	-8.56412	0.936481	0.976554
obgE	NZ_CP065357.1	complement(1137752..1138795)	-2.33039	-1.22057	0.00214	0.00859	-1.67798	-0.746722	0.350667	0.809759	-7270.99	-12.8279	0.90498	0.976554
rpmA	NZ_CP065357.1	complement(1138897..1139151)	-6.61858	-2.72652	2.58e-14	1.07e-12	-3.16295	-1.66127	0.0239475	0.148726	-17516.5	-14.0964	0.895636	0.976554	0006412 // translation (GO_REF:0000104 [IEA] UniRule:UR000030614) /// 0006412 // translation (GO_REF:0000002 [IEA] InterPro:IPR001684|InterPro:IPR018261)										protein	taxon:192222	20250429	InterPro
rplU	NZ_CP065357.1	complement(1139162..1139470)	-4.57105	-2.19253	7.14e-08	1e-06	-3.04022	-1.60418	0.0466679	0.242591	-2.44657	-1.29076	0.391888	0.976554	0006412 // translation (GO_REF:0000002 [IEA] InterPro:IPR001787|InterPro:IPR018258) /// 0006412 // translation (GO_REF:0000104 [IEA] UniRule:UR000101954)										protein	taxon:192222	20250429	InterPro
lpoB	NZ_CP065357.1	complement(1139680..1140303)	2.44815	1.29169	0.000161	0.000911	1.56718	0.648171	0.467468	0.861127	-2113.3	-11.0453	0.918135	0.976554
I5Q61_RS05690	NZ_CP065357.1	complement(1140320..1140682)	-1.3601	-0.443711	0.716349	NaN	-4.951	-2.30772	0.917327	NaN	-22.1615	-4.46998	0.966822	0.976554
I5Q61_RS05695	NZ_CP065357.1	complement(1140697..1142043)	1.24333	0.314207	0.362601	0.499925	2.25116	1.17067	0.308034	0.75038	-933.874	-9.86708	0.926842	0.976554
I5Q61_RS05700	NZ_CP065357.1	complement(1142141..1143481)	1.36387	0.447707	0.405584	0.543555	-1.23715	-0.307018	0.455161	0.861127	-4.05173	-2.01854	0.00898	0.285154
aspA	NZ_CP065357.1	complement(1143499..1144905)	1.36432	0.448185	0.419155	0.555083	-1.82829	-0.870496	0.0307244	0.180372	-3.33447	-1.73746	0.0189665	0.482915	0006531 // aspartate metabolic process (GO_REF:0000118 [IEA] PANTHER:PTN002869970) /// 0006531 // aspartate metabolic process (GO_REF:0000002 [IEA] InterPro:IPR004708) /// 0006099 // tricarboxylic acid cycle (GO_REF:0000002 [IEA] InterPro:IPR018951) /// 0006520 // cellular amino acid metabolic process (GO_REF:0000104 [IEA] UniRule:UR001995999)										protein	taxon:192222	20250429	InterPro
ung	NZ_CP065357.1	1145172..1145867	1.16689	0.222669	0.46689	0.598789	-236.014	-7.88273	0.722757	0.861127	-1055.89	-10.0442	0.925532	0.976554	0006281 // DNA repair (GO_REF:0000002 [IEA] InterPro:IPR002043|InterPro:IPR018085) /// 0006284 // base-excision repair (GO_REF:0000002 [IEA] InterPro:IPR002043) /// 0097510 // base-excision repair, AP site formation via deaminated base removal (GO_REF:0000118 [IEA] PANTHER:PTN002601032) /// 0006284 // base-excision repair (GO_REF:0000104 [IEA] UniRule:UR000001447) /// 0006974 // cellular response…										protein	taxon:192222	20250429	InterPro
cydB	NZ_CP065357.1	complement(1146173..1147297)	-1.77471	-0.82758	0.0904968	0.176992	-146.615	-7.19589	0.746067	0.861127	-658.093	-9.36215	0.930576	0.976554	0019646 // aerobic electron transport chain (GO_REF:0000118 [IEA] PANTHER:PTN001251638)										protein	taxon:192222	20250429	TreeGrafter
I5Q61_RS05720	NZ_CP065357.1	complement(1147325..1148854)	-4.00535	-2.00193	2.81e-07	3.44e-06	3.53671	1.82241	0.00746	0.0649182	-2143.26	-11.0656	0.917985	0.976554
I5Q61_RS05725	NZ_CP065357.1	complement(1148847..1149098)	NaN	NaN	NaN	NaN	NaN	NaN	NaN	NaN	NaN	NaN	NaN	NaN
I5Q61_RS05730	NZ_CP065357.1	1149515..1151197	-1.71296	-0.776493	0.0445907	0.103092	-1.20215	-0.265622	0.508995	0.861127	-1.90512	-0.929879	0.260296	0.976554
I5Q61_RS05735	NZ_CP065357.1	1151326..1152063	2.13649	1.09524	0.00263	0.0101425	-1.10305	-0.141502	0.92457	0.950028	-1174.67	-10.198	0.924395	0.976554
I5Q61_RS05740	NZ_CP065357.1	1152060..1153499	2.03503	1.02505	0.00128	0.00562	-4.7231	-2.23973	0.129812	0.46071	4.40323	2.13856	0.00659	0.242251
I5Q61_RS05745	NZ_CP065357.1	1153492..1154148	1.67205	0.741614	0.0506741	0.11352	1.07698	0.106993	0.943476	0.963064	-988.882	-9.94965	0.926231	0.976554
sppA	NZ_CP065357.1	complement(1154256..1155146)	4.00015	2.00005	8.19e-10	1.75e-08	1.26052	0.334021	0.820471	0.869081	-844.785	-9.72244	0.927911	0.976554
I5Q61_RS05755	NZ_CP065357.1	complement(1155134..1156363)	-1.35094	-0.433968	0.238349	0.366753	-140.236	-7.13172	0.748259	0.861127	-629.733	-9.2986	0.931046	0.976554
aroQ	NZ_CP065357.1	1156456..1156935	-2.52897	-1.33855	0.000468	0.00228	-4.68023	-2.22658	3.21e-05	0.000715	-2.60384	-1.38064	0.0954484	0.976554	0008652 // cellular amino acid biosynthetic process (GO_REF:0000043 [IEA] UniProtKB-KW:KW-0028) /// 0019631 // quinate catabolic process (GO_REF:0000118 [IEA] PANTHER:PTN002723595) /// 0009073 // aromatic amino acid family biosynthetic process (GO_REF:0000043 [IEA] UniProtKB-KW:KW-0057) /// 0009423 // chorismate biosynthetic process (GO_REF:0000041 [IEA] UniPathway:UPA00053) /// 0009423 // choris…										protein	taxon:192222	20250429	InterPro
folK	NZ_CP065357.1	1156938..1157411	-1.2621	-0.335824	0.383519	0.520024	-192.375	-7.58778	0.732706	0.861127	-860.351	-9.74878	0.927716	0.976554	0009396 // folic acid-containing compound biosynthetic process (GO_REF:0000002 [IEA] InterPro:IPR000550) /// 0046654 // tetrahydrofolate biosynthetic process (GO_REF:0000041 [IEA] UniPathway:UPA00077) /// 0046656 // folic acid biosynthetic process (GO_REF:0000043 [IEA] UniProtKB-KW:KW-0289)										protein	taxon:192222	20250428	UniProt
flhF	NZ_CP065357.1	1157421..1158848	1.31879	0.399215	0.21344	0.335195	-2.59946	-1.37821	0.193016	0.57317	-5630.8	-12.4591	0.9077	0.976554	0006614 // SRP-dependent cotranslational protein targeting to membrane (GO_REF:0000002 [IEA] InterPro:IPR000897) /// 0044781 // bacterial-type flagellum organization (GO_REF:0000043 [IEA] UniProtKB-KW:KW-1005) /// 0044781 // bacterial-type flagellum organization (GO_REF:0000002 [IEA] InterPro:IPR020006) /// 0015031 // protein transport (GO_REF:0000043 [IEA] UniProtKB-KW:KW-0653) /// 0006605 // pr…										protein	taxon:192222	20250428	UniProt
flhG	NZ_CP065357.1	1158841..1159707	1.94259	0.957982	0.00451	0.0160162	1.39429	0.479533	0.557659	0.861127	-3114.18	-11.6046	0.914005	0.976554
I5Q61_RS05780	NZ_CP065357.1	1159726..1160082	1.14068	0.189893	0.778939	0.85846	-19.3711	-4.27583	0.847433	NaN	-86.6122	-6.4365	0.952239	0.976554
I5Q61_RS05785	NZ_CP065357.1	1160063..1160755	1.64769	0.720441	0.054554	0.11967	7.07633	2.823	0.000122	0.00222	-903.023	-9.81862	0.9272	0.976554
fliM	NZ_CP065357.1	1160755..1161834	1.2948	0.372728	0.266116	0.395281	3.25523	1.70276	0.0330689	0.187744	-1304.56	-10.3494	0.923276	0.976554	0097588 // archaeal or bacterial-type flagellum-dependent cell motility (GO_REF:0000043 [IEA] UniProtKB-KW:KW-0283) /// 0050918 // positive chemotaxis (GO_REF:0000118 [IEA] PANTHER:PTN002824036) /// 0071978 // bacterial-type flagellum-dependent swarming motility (GO_REF:0000118 [IEA] PANTHER:PTN002824036) /// 0006935 // chemotaxis (GO_REF:0000043 [IEA] UniProtKB-KW:KW-0145) /// 0071973 // bacteri…										protein	taxon:192222	20250429	InterPro
fliY	NZ_CP065357.1	1161831..1162670	3.00039	1.58515	1.54e-05	0.000125	2.18511	1.12771	0.310476	0.753832	-972.476	-9.92552	0.926409	0.976554	0071973 // bacterial-type flagellum-dependent cell motility (GO_REF:0000002 [IEA] InterPro:IPR001172|InterPro:IPR012826) /// 0006935 // chemotaxis (GO_REF:0000002 [IEA] InterPro:IPR001172|InterPro:IPR012826) /// 0097588 // archaeal or bacterial-type flagellum-dependent cell motility (GO_REF:0000043 [IEA] UniProtKB-KW:KW-0283) /// 0006935 // chemotaxis (GO_REF:0000043 [IEA] UniProtKB-KW:KW-0145)										protein	taxon:192222	20250429	InterPro
I5Q61_RS05800	NZ_CP065357.1	1162739..1163344	-22.5285	-4.49368	2.65e-38	1.21e-35	-3.78616	-1.92073	0.00361	0.0370164	-24859.4	-14.6015	0.891919	0.976554
mnmA	NZ_CP065357.1	1163344..1164360	-6.38949	-2.6757	1.32e-14	6.04e-13	-1.70761	-0.771981	0.281634	0.712312	-9220.63	-13.1706	0.902454	0.976554	0008033 // tRNA processing (GO_REF:0000002 [IEA] InterPro:IPR004506) /// 0006400 // tRNA modification (GO_REF:0000104 [IEA] UniRule:UR000078525) /// 0008033 // tRNA processing (GO_REF:0000043 [IEA] UniProtKB-KW:KW-0819) /// 0002143 // tRNA wobble position uridine thiolation (GO_REF:0000118 [IEA] PANTHER:PTN002631147)										protein	taxon:192222	20250428	UniProt
ffs	NZ_CP065357.1	complement(1164677..1164775)	NaN	NaN	NaN	NaN	NaN	NaN	NaN	NaN	NaN	NaN	NaN	NaN
I5Q61_RS05815	NZ_CP065357.1	1165101..1166870	1.13549	0.183311	0.737542	0.827596	-33.7929	-5.07865	0.819204	NaN	-151.081	-7.23918	0.946291	0.976554
I5Q61_RS05820	NZ_CP065357.1	complement(1166872..1168509)	3.90495	1.9653	1.61e-10	4.18e-09	1.13155	0.178304	0.904412	0.936146	-940.981	-9.87802	0.92676	0.976554
I5Q61_RS05825	NZ_CP065357.1	complement(1168513..1169364)	5.25377	2.39335	2.67e-07	3.3e-06	-134.779	-7.07445	0.750181	0.861127	-621.964	-9.28069	0.931178	0.976554
I5Q61_RS05830	NZ_CP065357.1	complement(1169421..1171325)	1.7431	0.801659	0.260375	0.388015	-15.7701	-3.97912	0.857905	NaN	-70.5219	-6.14	0.954437	0.976554
I5Q61_RS05835	NZ_CP065357.1	complement(1171343..1171666)	NaN	NaN	NaN	NaN	NaN	NaN	NaN	NaN	NaN	NaN	NaN	NaN
typA	NZ_CP065357.1	1171788..1173596	2.62895	1.39449	0.000155	0.000882	1.72986	0.790654	0.379364	0.843134	-1869.08	-10.8681	0.919443	0.976554	0042254 // ribosome biogenesis (GO_REF:0000043 [IEA] UniProtKB-KW:KW-0690) /// 0000027 // ribosomal large subunit assembly (GO_REF:0000104 [IEA] UniRule:UR001389904) /// 0010467 // gene expression (GO_REF:0000117 [IEA] ARBA:ARBA00028330) /// 0009409 // response to cold (GO_REF:0000117 [IEA] ARBA:ARBA00028088) /// 0042254 // ribosome biogenesis (GO_REF:0000117 [IEA] ARBA:ARBA00026817) /// 0045727 …										protein	taxon:192222	20250428	UniProt
I5Q61_RS05845	NZ_CP065357.1	1173597..1174241	NaN	NaN	NaN	NaN	NaN	NaN	NaN	NaN	NaN	NaN	NaN	NaN
I5Q61_RS05850	NZ_CP065357.1	complement(1174313..1175668)	1.9842	0.988561	0.0148346	0.0437381	-294.128	-8.2003	0.712075	0.861127	-1336.09	-10.3838	0.923022	0.976554
I5Q61_RS05855	NZ_CP065357.1	1175774..1176979	-1.69543	-0.761649	0.0260047	0.0680389	-339.546	-8.40747	0.705147	0.861127	3.65313	1.86913	0.207682	0.976554
I5Q61_RS05860	NZ_CP065357.1	1176986..1177687	1.19186	0.253218	0.539649	0.664178	-7.48824	-2.90463	0.00159	0.0199518	-2.2714	-1.18358	0.292107	0.976554
ggt	NZ_CP065357.1	1177900..1179570	-1.70145	-0.766768	0.0216557	0.0586758	-6.7663	-2.75837	0.00881	0.0729684	-14979.9	-13.8707	0.897297	0.976554
I5Q61_RS07855	NZ_CP065357.1	complement(1180111..1180233)	NaN	NaN	NaN	NaN	NaN	NaN	NaN	NaN	NaN	NaN	NaN	NaN
rrf_3	NZ_CP065357.1	complement(1180721..1180837)	-4.63749	-2.21335	0.00754	0.0250946	-4.30449	-2.10584	2.93e-07	1.51e-05	-6.8164	-2.76901	4.45e-10	1.04e-07
I5Q61_RS05875	NZ_CP065357.1	complement(1181124..1184157)	-2.1656	-1.11477	0.134028	0.23735	-1.37468	-0.459095	0.288699	0.718703	-7.62749	-2.93121	1.75e-09	2.72e-07
I5Q61_RS05880	NZ_CP065357.1	complement(1184868..1184944)	NaN	NaN	NaN	NaN	NaN	NaN	NaN	NaN	NaN	NaN	NaN	NaN
I5Q61_RS05885	NZ_CP065357.1	complement(1184951..1185026)	NaN	NaN	NaN	NaN	NaN	NaN	NaN	NaN	NaN	NaN	NaN	NaN
I5Q61_RS05890	NZ_CP065357.1	complement(1185146..1186659)	-2.15179	-1.10553	0.0868287	0.171284	-1.41597	-0.501792	0.198972	0.579892	-8.41929	-3.0737	1.52e-10	4.25e-08
I5Q61_RS05895	NZ_CP065357.1	complement(1187680..1188669)	-2.1436	-1.10004	0.00469	0.0165966	-11.4376	-3.51572	8.09e-05	0.00159	-6.8273	-2.77132	0.064106	0.976554
recJ	NZ_CP065357.1	complement(1188820..1190391)	1.27457	0.350005	0.249725	0.378456	-1.40274	-0.488248	0.589448	0.861127	-4522.69	-12.143	0.910032	0.976554	0006281 // DNA repair (GO_REF:0000002 [IEA] InterPro:IPR004610) /// 0006310 // DNA recombination (GO_REF:0000002 [IEA] InterPro:IPR004610)										protein	taxon:192222	20250429	InterPro
I5Q61_RS05905	NZ_CP065357.1	complement(1190378..1192009)	-1.22685	-0.294961	0.37995	0.516265	-5.46737	-2.45085	0.00599	0.0551947	-3.24131	-1.69658	0.253708	0.976554
thyX	NZ_CP065357.1	1192128..1192751	1.32622	0.407323	0.261051	0.3886	-2.72711	-1.44737	0.328784	0.77931	1.8396	0.879391	0.553742	0.976554	0006231 // dTMP biosynthetic process (GO_REF:0000002 [IEA] InterPro:IPR003669|InterPro:IPR036098) /// 0006235 // dTTP biosynthetic process (GO_REF:0000104 [IEA] UniRule:UR000076367) /// 0006235 // dTTP biosynthetic process (GO_REF:0000041 [IEA] UniPathway:UPA00575) /// 0006231 // dTMP biosynthetic process (GO_REF:0000118 [IEA] PANTHER:PTN002858608) /// 0006231 // dTMP biosynthetic process (GO_REF…										protein	taxon:192222	20250429	TreeGrafter
I5Q61_RS05915	NZ_CP065357.1	1192854..1194239	1.5698	0.650582	0.0366285	0.0891965	-2.42695	-1.27914	0.15074	0.488663	-1.41701	-0.502846	0.734914	0.976554
I5Q61_RS05920	NZ_CP065357.1	complement(1194280..1196649)	1.15461	0.207404	0.560093	0.683174	1.17322	0.230476	0.666934	0.861127	-1.83572	-0.876348	0.556468	0.976554
purB_2	NZ_CP065357.1	complement(1196665..1197993)	-1.65055	-0.72295	0.0385383	0.0926947	-5.97447	-2.57881	0.0775819	0.337683	-6548.95	-12.677	0.906093	0.976554
I5Q61_RS05930	NZ_CP065357.1	1198071..1198979	1.1302	0.176584	0.666553	0.775759	-112.403	-6.81253	0.759148	0.861127	-514.473	-9.00695	0.933203	0.976554
dba	NZ_CP065357.1	1199349..1199516	1.94786	0.961888	0.0177813	0.0497515	-84.2619	-6.39681	0.773442	0.861127	-376.71	-8.55731	0.936531	0.976554											protein	taxon:192222	20250428	UniProt
I5Q61_RS05940	NZ_CP065357.1	1199529..1201055	4.0946	2.03372	4.23e-08	6.44e-07	-2.30082	-1.20215	0.129316	0.46071	-1.80891	-0.855123	0.56446	0.976554
queC	NZ_CP065357.1	complement(1201076..1201753)	-1.35513	-0.438435	0.25097	0.378525	-241.303	-7.9147	0.721684	0.861127	-1091.57	-10.0922	0.925177	0.976554	0008616 // queuosine biosynthetic process (GO_REF:0000104 [IEA] UniRule:UR000081052) /// 0008616 // queuosine biosynthetic process (GO_REF:0000043 [IEA] UniProtKB-KW:KW-0671)										protein	taxon:192222	20250428	UniProt
I5Q61_RS05950	NZ_CP065357.1	1201829..1203055	1.02193	0.0312911	0.923076	0.952248	-1.71938	-0.781884	0.375639	0.84109	1.96378	0.973634	0.360359	0.976554
ilvD	NZ_CP065357.1	complement(1203094..1204770)	1.57899	0.658998	0.0743853	0.152897	1.00651	0.00937	0.985176	0.9919	1.55707	0.638835	0.424162	0.976554	0008652 // cellular amino acid biosynthetic process (GO_REF:0000043 [IEA] UniProtKB-KW:KW-0028) /// 0009099 // valine biosynthetic process (GO_REF:0000041 [IEA] UniPathway:UPA00049) /// 0009082 // branched-chain amino acid biosynthetic process (GO_REF:0000002 [IEA] InterPro:IPR004404) /// 0009082 // branched-chain amino acid biosynthetic process (GO_REF:0000117 [IEA] ARBA:ARBA00028438) /// 000909…										protein	taxon:192222	20250428	UniProt
I5Q61_RS05960	NZ_CP065357.1	1204935..1205510	-1.96627	-0.975462	0.0790625	0.16011	-57.1898	-5.83769	0.792776	0.861127	-255.652	-7.99804	0.940671	0.976554
I5Q61_RS05965	NZ_CP065357.1	complement(1205511..1206755)	1.58467	0.664185	0.0352443	0.0862857	-977.908	-9.93355	0.654798	0.861127	3.7017	1.88819	0.0353309	0.796085
gltB	NZ_CP065357.1	complement(1206758..1211242)	2.54575	1.34809	0.000518	0.0025	-2.52092	-1.33395	0.0506463	0.258713	-1.4869	-0.572303	0.600085	0.976554	0008652 // cellular amino acid biosynthetic process (GO_REF:0000043 [IEA] UniProtKB-KW:KW-0028) /// 0006537 // glutamate biosynthetic process (GO_REF:0000118 [IEA] PANTHER:PTN002278349) /// 0019676 // ammonia assimilation cycle (GO_REF:0000118 [IEA] PANTHER:PTN002278349) /// 0006537 // glutamate biosynthetic process (GO_REF:0000043 [IEA] UniProtKB-KW:KW-0314) /// 0006537 // glutamate biosynthetic…										protein	taxon:192222	20250428	UniProt
I5Q61_RS05975	NZ_CP065357.1	complement(1211392..1212669)	1.47339	0.559136	0.278406	0.407275	-70.142	-6.13221	0.782596	0.861127	-315.5	-8.30149	0.938425	0.976554
I5Q61_RS07860	NZ_CP065357.1	complement(1214715..1215035)	-4.39631	-2.13629	9.22e-07	1.04e-05	-400.043	-8.64401	0.697235	0.861127	-1810.24	-10.822	0.919784	0.976554
I5Q61_RS07865	NZ_CP065357.1	complement(1215047..1215472)	-2.10277	-1.07229	0.0475305	0.108389	-53.6563	-5.74568	0.795969	0.861127	-239.912	-7.90636	0.94135	0.976554
glpK	NZ_CP065357.1	complement(1215515..1216963)	-1.07798	-0.108326	0.750891	0.838332	-143.841	-7.16833	0.74697	0.861127	-643.257	-9.32925	0.930819	0.976554
I5Q61_RS07870	NZ_CP065357.1	complement(1217075..1218163)	-3.49667	-1.80598	8.54e-05	0.000525	1.8432	0.882216	0.554542	0.861127	-577.577	-9.17387	0.931968	0.976554
I5Q61_RS07875	NZ_CP065357.1	complement(1218184..1218468)	-1.87424	-0.906304	0.0677313	0.141996	-155.606	-7.28176	0.743147	0.861127	-712.372	-9.47649	0.92973	0.976554
gyrB	NZ_CP065357.1	complement(1218717..1221026)	1.58584	0.66525	0.0329393	0.0817041	-1.05193	-0.0730427	0.892305	0.927936	-2.04523	-1.03226	0.484132	0.976554	0006261 // DNA-dependent DNA replication (GO_REF:0000104 [IEA] UniRule:UR000056593) /// 0006265 // DNA topological change (GO_REF:0000118 [IEA] PANTHER:PTN002912730) /// 0006265 // DNA topological change (GO_REF:0000002 [IEA] InterPro:IPR000565|InterPro:IPR001241|InterPro:IPR002288|InterPro:IPR011557|InterPro:IPR013506|InterPro:IPR013759|InterPro:IPR018522) /// 0006265 // DNA topological change (…										protein	taxon:192222	20250428	UniProt
dnaN	NZ_CP065357.1	complement(1221048..1222115)	1.46362	0.549541	0.139807	0.245366	-306.725	-8.2608	0.710081	0.861127	-1371.74	-10.4218	0.922741	0.976554	0006260 // DNA replication (GO_REF:0000002 [IEA] InterPro:IPR001001|InterPro:IPR022634|InterPro:IPR022635|InterPro:IPR022637) /// 0006271 // DNA strand elongation involved in DNA replication (GO_REF:0000118 [IEA] PANTHER:PTN002825647) /// 0071897 // DNA biosynthetic process (GO_REF:0000108 [IEA] GO:0003887) /// 0006260 // DNA replication (GO_REF:0000043 [IEA] UniProtKB-KW:KW-0235) /// 0006260 // …										protein	taxon:192222	20250429	InterPro
dnaA	NZ_CP065357.1	complement(1222276..1223598)	3.27813	1.71288	5.64e-07	6.56e-06	-567.008	-9.14722	0.680556	0.861127	2.13649	1.09524	0.459285	0.976554	0006270 // DNA replication initiation (GO_REF:0000104 [IEA] UniRule:UR000084164) /// 0006275 // regulation of DNA replication (GO_REF:0000002 [IEA] InterPro:IPR001957|InterPro:IPR013159|InterPro:IPR018312) /// 0006260 // DNA replication (GO_REF:0000043 [IEA] UniProtKB-KW:KW-0235) /// 0006275 // regulation of DNA replication (GO_REF:0000104 [IEA] UniRule:UR000084164) /// 0006260 // DNA replication…										protein	taxon:192222	20250428	UniProt
ruvC	NZ_CP065357.1	1223693..1224169	1.2552	0.327916	0.462545	0.595445	-68.6347	-6.10087	0.783652	0.861127	-314.345	-8.29621	0.938463	0.976554	0006310 // DNA recombination (GO_REF:0000043 [IEA] UniProtKB-KW:KW-0233) /// 0006281 // DNA repair (GO_REF:0000002 [IEA] InterPro:IPR002176) /// 0006974 // cellular response to DNA damage stimulus (GO_REF:0000117 [IEA] ARBA:ARBA00026271) /// 0006281 // DNA repair (GO_REF:0000104 [IEA] UniRule:UR000163880) /// 0006310 // DNA recombination (GO_REF:0000104 [IEA] UniRule:UR000163880) /// 0006974 // c…										protein	taxon:192222	20250428	UniProt
flgE	NZ_CP065357.1	1224269..1226830	3.97925	1.9925	8.32e-06	7.35e-05	2.51771	1.33211	0.027254	0.165771	1.17005	0.226568	0.880393	0.976554	0071973 // bacterial-type flagellum-dependent cell motility (GO_REF:0000104 [IEA] UniRule:UR000150958) /// 0071978 // bacterial-type flagellum-dependent swarming motility (GO_REF:0000118 [IEA] PANTHER:PTN000764839)										protein	taxon:192222	20250428	UniProt
I5Q61_RS06030	NZ_CP065357.1	1227225..1228496	-13.6937	-3.77544	3.86e-24	4.8e-22	-9.91167	-3.30913	0.0247938	0.153176	-10900.2	-13.4121	0.900676	0.976554
metA	NZ_CP065357.1	1228575..1229456	-5.49168	-2.45725	2.59e-10	6.24e-09	-1.92009	-0.941174	0.524211	0.861127	-2078.52	-11.0213	0.918312	0.976554
queF	NZ_CP065357.1	1229547..1229936	-1.81725	-0.861755	0.0153457	0.0448592	-201.278	-7.65305	0.730495	0.861127	-900.108	-9.81395	0.927234	0.976554	0008616 // queuosine biosynthetic process (GO_REF:0000041 [IEA] UniPathway:UPA00392) /// 0006400 // tRNA modification (GO_REF:0000104 [IEA] UniRule:UR000100271) /// 0008616 // queuosine biosynthetic process (GO_REF:0000043 [IEA] UniProtKB-KW:KW-0671) /// 0008616 // queuosine biosynthetic process (GO_REF:0000104 [IEA] UniRule:UR000100271) /// 0008616 // queuosine biosynthetic process (GO_REF:00000…										protein	taxon:192222	20250428	UniProt
I5Q61_RS06045	NZ_CP065357.1	1230062..1230715	-2.61052	-1.38434	2.11e-05	0.000163	-1.4607	-0.546663	0.447105	0.861127	-7826.31	-12.9341	0.904198	0.976554
I5Q61_RS06050	NZ_CP065357.1	complement(1230738..1231367)	-1.60355	-0.681267	0.081639	0.164357	-411.445	-8.68455	0.695883	0.861127	-1882.58	-10.8785	0.919367	0.976554
leuA	NZ_CP065357.1	1231710..1233245	-4.41102	-2.14111	2.8e-09	5.49e-08	-14.9284	-3.89999	0.008	0.0684403	-16451.5	-14.0059	0.896302	0.976554	0009098 // leucine biosynthetic process (GO_REF:0000117 [IEA] ARBA:ARBA00028468) /// 0009098 // leucine biosynthetic process (GO_REF:0000118 [IEA] PANTHER:PTN000814753) /// 0008652 // cellular amino acid biosynthetic process (GO_REF:0000043 [IEA] UniProtKB-KW:KW-0028) /// 0009098 // leucine biosynthetic process (GO_REF:0000043 [IEA] UniProtKB-KW:KW-0432) /// 0009098 // leucine biosynthetic proces…										protein	taxon:192222	20250429	InterPro
leuB	NZ_CP065357.1	1233242..1234318	-3.58771	-1.84306	6.52e-08	9.41e-07	-5.57706	-2.4795	0.0910809	0.373179	-6093.68	-12.5731	0.906859	0.976554	0008652 // cellular amino acid biosynthetic process (GO_REF:0000043 [IEA] UniProtKB-KW:KW-0028) /// 0009098 // leucine biosynthetic process (GO_REF:0000043 [IEA] UniProtKB-KW:KW-0432) /// 0009098 // leucine biosynthetic process (GO_REF:0000118 [IEA] PANTHER:PTN000217022) /// 0009098 // leucine biosynthetic process (GO_REF:0000041 [IEA] UniPathway:UPA00048) /// 0009082 // branched-chain amino acid…										protein	taxon:192222	20250429	InterPro
leuC	NZ_CP065357.1	1234311..1235717	-1.83729	-0.877576	0.0299422	0.0767305	-2.35288	-1.23443	0.16759	0.523164	-7819.42	-12.9328	0.904207	0.976554	0008652 // cellular amino acid biosynthetic process (GO_REF:0000043 [IEA] UniProtKB-KW:KW-0028) /// 0009098 // leucine biosynthetic process (GO_REF:0000043 [IEA] UniProtKB-KW:KW-0432) /// 0019752 // carboxylic acid metabolic process (GO_REF:0000117 [IEA] ARBA:ARBA00027276) /// 0009098 // leucine biosynthetic process (GO_REF:0000002 [IEA] InterPro:IPR004430) /// 0009098 // leucine biosynthetic pro…										protein	taxon:192222	20250429	InterPro
leuD	NZ_CP065357.1	1235720..1236322	-1.41119	-0.496909	0.127098	0.229277	-157.47	-7.29893	0.742545	0.861127	-714.545	-9.48088	0.929697	0.976554	0009098 // leucine biosynthetic process (GO_REF:0000117 [IEA] ARBA:ARBA00028468) /// 0008652 // cellular amino acid biosynthetic process (GO_REF:0000043 [IEA] UniProtKB-KW:KW-0028) /// 0009098 // leucine biosynthetic process (GO_REF:0000043 [IEA] UniProtKB-KW:KW-0432) /// 0009098 // leucine biosynthetic process (GO_REF:0000002 [IEA] InterPro:IPR004431) /// 0009098 // leucine biosynthetic process …										protein	taxon:192222	20250429	InterPro
I5Q61_RS06075	NZ_CP065357.1	complement(1237560..1237635)	NaN	NaN	NaN	NaN	NaN	NaN	NaN	NaN	NaN	NaN	NaN	NaN
I5Q61_RS06080	NZ_CP065357.1	complement(1237639..1237714)	NaN	NaN	NaN	NaN	NaN	NaN	NaN	NaN	NaN	NaN	NaN	NaN
I5Q61_RS06085	NZ_CP065357.1	complement(1237844..1237931)	NaN	NaN	NaN	NaN	NaN	NaN	NaN	NaN	NaN	NaN	NaN	NaN
I5Q61_RS06090	NZ_CP065357.1	1238056..1238132	NaN	NaN	NaN	NaN	NaN	NaN	NaN	NaN	NaN	NaN	NaN	NaN
I5Q61_RS07730	NZ_CP065357.1	complement(1238733..1238840)	NaN	NaN	NaN	NaN	NaN	NaN	NaN	NaN	NaN	NaN	NaN	NaN
rlmN	NZ_CP065357.1	complement(1238837..1239907)	1.3756	0.460063	0.221027	0.344742	-1.52172	-0.605703	0.682503	0.861127	-1625.56	-10.6667	0.920931	0.976554	0006364 // rRNA processing (GO_REF:0000002 [IEA] InterPro:IPR004383) /// 0070475 // rRNA base methylation (GO_REF:0000118 [IEA] PANTHER:PTN002826027) /// 0070475 // rRNA base methylation (GO_REF:0000002 [IEA] InterPro:IPR027492) /// 0030488 // tRNA methylation (GO_REF:0000002 [IEA] InterPro:IPR027492) /// 0030488 // tRNA methylation (GO_REF:0000104 [IEA] UniRule:UR000085133) /// 0030488 // tRNA m…										protein	taxon:192222	20250428	UniProt
I5Q61_RS06100	NZ_CP065357.1	complement(1239917..1240453)	-1.07839	-0.108881	0.73545	0.82759	1.82906	0.871105	0.431958	0.861127	-1205.72	-10.2357	0.924117	0.976554
rsmA	NZ_CP065357.1	1240531..1241319	-6.34025	-2.66454	3.95e-20	3.38e-18	-3.50045	-1.80754	0.0216997	0.137749	-15233.7	-13.895	0.897119	0.976554	0006364 // rRNA processing (GO_REF:0000002 [IEA] InterPro:IPR011530) /// 0000154 // rRNA modification (GO_REF:0000002 [IEA] InterPro:IPR020596|InterPro:IPR020598) /// 0006364 // rRNA processing (GO_REF:0000043 [IEA] UniProtKB-KW:KW-0698) /// 0031167 // rRNA methylation (GO_REF:0000118 [IEA] PANTHER:PTN002620403) /// 0032259 // methylation (GO_REF:0000043 [IEA] UniProtKB-KW:KW-0489) /// 0000154 //…										protein	taxon:192222	20250429	InterPro
I5Q61_RS06110	NZ_CP065357.1	1241300..1243288	1.31112	0.390795	0.25301	0.380347	2.34097	1.22711	0.00322	0.0342188	-10181.3	-13.3136	0.901401	0.976554
I5Q61_RS06115	NZ_CP065357.1	1243326..1244087	1.0502	0.0706641	0.857994	0.90942	1.41852	0.504391	0.736554	0.861127	-759.167	-9.56827	0.929051	0.976554
rpsJ	NZ_CP065357.1	1244345..1244656	-4.14429	-2.05113	1.91e-05	0.00015	-4.33183	-2.11498	0.0545579	0.269365	-9803.73	-13.2591	0.901803	0.976554	0006412 // translation (GO_REF:0000104 [IEA] UniRule:UR000037444) /// 0006412 // translation (GO_REF:0000002 [IEA] InterPro:IPR001848|InterPro:IPR018268)										protein	taxon:192222	20250428	UniProt
rplC	NZ_CP065357.1	1244666..1245241	-2.07214	-1.05112	0.0105782	0.0338057	-2.12659	-1.08854	0.11776	0.442536	-14727.5	-13.8462	0.897478	0.976554	0006412 // translation (GO_REF:0000002 [IEA] InterPro:IPR000597|InterPro:IPR019927)										protein	taxon:192222	20250428	UniProt
rplD	NZ_CP065357.1	1245238..1245852	-1.23606	-0.305749	0.43878	0.572376	-2.64024	-1.40067	0.123135	0.451571	-8897.47	-13.1192	0.902834	0.976554	0006412 // translation (GO_REF:0000002 [IEA] InterPro:IPR002136|InterPro:IPR023574) /// 0006412 // translation (GO_REF:0000104 [IEA] UniRule:UR000040407)										protein	taxon:192222	20250428	UniProt
I5Q61_RS06135	NZ_CP065357.1	1245855..1246136	2.79845	1.48463	4.44e-05	0.000309	-307.495	-8.26442	0.709929	0.861127	-1389.92	-10.4408	0.922601	0.976554
rplB	NZ_CP065357.1	1246138..1246968	1.87883	0.909836	0.045236	0.103884	-3.18946	-1.67331	0.0252235	0.155019	-3.20179	-1.67888	0.266977	0.976554	0006412 // translation (GO_REF:0000104 [IEA] UniRule:UR000101764) /// 0002181 // cytoplasmic translation (GO_REF:0000118 [IEA] PANTHER:PTN002671977) /// 0006412 // translation (GO_REF:0000002 [IEA] InterPro:IPR002171|InterPro:IPR005880|InterPro:IPR022666|InterPro:IPR022669|InterPro:IPR022671)										protein	taxon:192222	20250429	InterPro
rpsS	NZ_CP065357.1	1246970..1247251	3.9148	1.96894	0.000166	0.000926	-384.584	-8.58716	0.699141	0.861127	-1785.43	-10.8021	0.919931	0.976554	0000028 // ribosomal small subunit assembly (GO_REF:0000118 [IEA] PANTHER:PTN002627977) /// 0006412 // translation (GO_REF:0000104 [IEA] UniRule:UR000037413) /// 0006412 // translation (GO_REF:0000002 [IEA] InterPro:IPR002222|InterPro:IPR005732|InterPro:IPR023575)										protein	taxon:192222	20250429	InterPro
rplV	NZ_CP065357.1	1247261..1247653	3.53991	1.82371	1.51e-05	0.000124	2.81414	1.4927	0.0118718	0.0927727	-3810.62	-11.8958	0.911856	0.976554	0006412 // translation (GO_REF:0000002 [IEA] InterPro:IPR001063|InterPro:IPR005727|InterPro:IPR018260|InterPro:IPR036394|InterPro:IPR047867) /// 0006412 // translation (GO_REF:0000118 [IEA] PANTHER:PTN002669118) /// 0006412 // translation (GO_REF:0000104 [IEA] UniRule:UR000040414)										protein	taxon:192222	20250428	UniProt
rpsC	NZ_CP065357.1	1247653..1248354	3.74369	1.90446	3.72e-06	3.72e-05	-6.95456	-2.79796	0.0586927	0.281534	2.18307	1.12636	0.216811	0.976554	0006412 // translation (GO_REF:0000002 [IEA] InterPro:IPR001351|InterPro:IPR005704) /// 0006412 // translation (GO_REF:0000104 [IEA] UniRule:UR000068809)										protein	taxon:192222	20250429	InterPro
rplP	NZ_CP065357.1	1248357..1248782	4.18568	2.06546	8.49e-06	7.46e-05	-1.20305	-0.266693	0.743362	0.861127	1.04631	0.0653155	0.964989	0.976554	0006412 // translation (GO_REF:0000104 [IEA] UniRule:UR000041404) /// 0006412 // translation (GO_REF:0000002 [IEA] InterPro:IPR000114|InterPro:IPR016180|InterPro:IPR020798|InterPro:IPR036920)										protein	taxon:192222	20250428	UniProt
rpmC	NZ_CP065357.1	1248769..1248954	6.30429	2.65633	7.99e-05	0.000507	14.0619	3.81372	0.00187	NaN	-151.087	-7.23923	0.946291	0.976554	0006412 // translation (GO_REF:0000104 [IEA] UniRule:UR000035355) /// 0006412 // translation (GO_REF:0000002 [IEA] InterPro:IPR001854|InterPro:IPR018254|InterPro:IPR036049)										protein	taxon:192222	20250429	InterPro
rpsQ	NZ_CP065357.1	1248964..1249215	5.33434	2.41531	2.04e-07	2.61e-06	-147.749	-7.207	0.745664	0.861127	-665.33	-9.37793	0.930459	0.976554	0006412 // translation (GO_REF:0000104 [IEA] UniRule:UR000040441) /// 0006412 // translation (GO_REF:0000002 [IEA] InterPro:IPR000266|InterPro:IPR019979|InterPro:IPR019984)										protein	taxon:192222	20250428	UniProt
rplN	NZ_CP065357.1	1249215..1249583	3.55634	1.83039	4.83e-05	0.000333	-1.4575	-0.543494	0.624389	0.861127	1.71288	0.776421	0.60961	0.976554	0006412 // translation (GO_REF:0000002 [IEA] InterPro:IPR000218|InterPro:IPR005745|InterPro:IPR036853) /// 0006412 // translation (GO_REF:0000104 [IEA] UniRule:UR000102029)										protein	taxon:192222	20250428	UniProt
rplX	NZ_CP065357.1	1249583..1249816	3.43529	1.78043	7.38e-08	1.02e-06	1.00025	0.000361	0.999809	0.999809	-1073.29	-10.0678	0.925358	0.976554	0006412 // translation (GO_REF:0000002 [IEA] InterPro:IPR003256|InterPro:IPR005825) /// 0006412 // translation (GO_REF:0000104 [IEA] UniRule:UR000039431)										protein	taxon:192222	20250429	InterPro
rplE	NZ_CP065357.1	1249820..1250365	4.41499	2.14241	2.16e-06	2.24e-05	-1.02191	-0.0312694	0.96982	0.982306	2.48862	1.31535	0.232652	0.976554	0006412 // translation (GO_REF:0000002 [IEA] InterPro:IPR002132|InterPro:IPR020929|InterPro:IPR020930) /// 0006412 // translation (GO_REF:0000104 [IEA] UniRule:UR000101794)										protein	taxon:192222	20250428	UniProt
I5Q61_RS06190	NZ_CP065357.1	1250367..1250552	2.19772	1.13601	0.0170116	0.0482877	-90.1911	-6.49491	0.770079	0.861127	-425.832	-8.73414	0.935222	0.976554
rpsH	NZ_CP065357.1	1250562..1250957	3.65793	1.87103	7.5e-07	8.57e-06	1.46545	0.551339	0.62446	0.861127	-1471.61	-10.5232	0.921992	0.976554	0006412 // translation (GO_REF:0000104 [IEA] UniRule:UR000009915) /// 0006412 // translation (GO_REF:0000002 [IEA] InterPro:IPR000630|InterPro:IPR035987)										protein	taxon:192222	20250428	UniProt
rplF	NZ_CP065357.1	1251038..1251574	3.50808	1.81068	5.24e-06	4.96e-05	1.1706	0.227246	0.782049	0.861127	1.44592	0.531989	0.723761	0.976554	0002181 // cytoplasmic translation (GO_REF:0000118 [IEA] PANTHER:PTN002616773) /// 0006412 // translation (GO_REF:0000002 [IEA] InterPro:IPR000702|InterPro:IPR002358|InterPro:IPR019906|InterPro:IPR020040|InterPro:IPR036789) /// 0006412 // translation (GO_REF:0000104 [IEA] UniRule:UR000102013)										protein	taxon:192222	20250428	UniProt
rplR	NZ_CP065357.1	1251584..1251940	5.76083	2.52628	7.81e-10	1.73e-08	-1.61563	-0.692093	0.64005	0.861127	6.36683	2.67058	0.0125939	0.376265	0006412 // translation (GO_REF:0000104 [IEA] UniRule:UR000039440) /// 0006412 // translation (GO_REF:0000002 [IEA] InterPro:IPR004389|InterPro:IPR005484)										protein	taxon:192222	20250428	UniProt
rpsE	NZ_CP065357.1	1251952..1252395	2.72367	1.44555	0.00101	0.00455	-2.7444	-1.45649	0.185086	0.558277	-1.11231	-0.153557	0.919679	0.976554	0006412 // translation (GO_REF:0000104 [IEA] UniRule:UR000068720) /// 0006412 // translation (GO_REF:0000002 [IEA] InterPro:IPR000851|InterPro:IPR005324|InterPro:IPR005712|InterPro:IPR013810)										protein	taxon:192222	20250429	InterPro
rplO	NZ_CP065357.1	1252399..1252791	3.66793	1.87497	5.96e-05	0.000395	1.1545	0.207271	0.859853	0.89965	-1792.75	-10.808	0.919888	0.976554
secY	NZ_CP065357.1	1252791..1254056	3.00697	1.58831	4.46e-05	0.000309	-1.15895	-0.212818	0.753672	0.861127	-8564.5	-13.0642	0.903239	0.976554	0065002 // intracellular protein transmembrane transport (GO_REF:0000104 [IEA] UniRule:UR000054593) /// 0015031 // protein transport (GO_REF:0000043 [IEA] UniProtKB-KW:KW-0653|UniProtKB-KW:KW-0811) /// 0043952 // protein transport by the Sec complex (GO_REF:0000104 [IEA] UniRule:UR000054593) /// 0006605 // protein targeting (GO_REF:0000104 [IEA] UniRule:UR000054593) /// 0015031 // protein transpo…										protein	taxon:192222	20250428	UniProt
I5Q61_RS06225	NZ_CP065357.1	complement(1254172..1254897)	1.22942	0.297974	0.738704	0.828098	17.0508	4.09177	0.0108509	NaN	-62.4486	-5.9646	0.955737	0.976554
I5Q61_RS06230	NZ_CP065357.1	complement(1254875..1255213)	1.71923	0.78176	0.760846	NaN	NaN	NaN	NaN	NaN	NaN	NaN	NaN	NaN
I5Q61_RS06235	NZ_CP065357.1	complement(1255237..1255482)	NaN	NaN	NaN	NaN	NaN	NaN	NaN	NaN	NaN	NaN	NaN	NaN
I5Q61_RS07880	NZ_CP065357.1	complement(1255496..1256128)	-1.3879	-0.472904	0.606356	0.723511	22.978	4.52218	0.00432	NaN	-46.3457	-5.53436	0.958927	0.976554
I5Q61_RS07885	NZ_CP065357.1	complement(1256097..1256549)	-1.04645	-0.0655007	0.956438	0.973479	-4.95067	-2.30762	0.91733	NaN	-22.1595	-4.46985	0.966823	0.976554
I5Q61_RS06250	NZ_CP065357.1	complement(1256540..1256695)	NaN	NaN	NaN	NaN	NaN	NaN	NaN	NaN	NaN	NaN	NaN	NaN
I5Q61_RS07740	NZ_CP065357.1	complement(1256758..1257069)	-1.60624	-0.683692	0.489276	0.61874	-10.3588	-3.37279	0.879376	NaN	-46.3319	-5.53393	0.95893	0.976554
I5Q61_RS06260	NZ_CP065357.1	complement(1257297..1257893)	-5.96292	-2.57602	0.000164	0.000924	-59.5736	-5.8966	0.790729	0.861127	-268.615	-8.06939	0.940143	0.976554
I5Q61_RS07745	NZ_CP065357.1	complement(1257959..1258153)	NaN	NaN	NaN	NaN	NaN	NaN	NaN	NaN	NaN	NaN	NaN	NaN
I5Q61_RS06265	NZ_CP065357.1	complement(1258150..1259256)	-1.78406	-0.835164	0.122154	0.221526	-55.3182	-5.78968	0.794445	0.861127	-249.398	-7.96231	0.940936	0.976554
I5Q61_RS06270	NZ_CP065357.1	1259559..1263539	-219.175	-7.77594	0.00222	0.00883	-69.1137	-6.1109	0.783315	0.861127	-314.271	-8.29587	0.938466	0.976554
I5Q61_RS06275	NZ_CP065357.1	complement(1263594..1265678)	-1.83042	-0.872176	0.0212663	0.0578494	2.79556	1.48314	0.0657173	0.304103	-1519.22	-10.5691	0.921653	0.976554
I5Q61_RS06285	NZ_CP065357.1	1266380..1268200	4.88378	2.288	3.26e-06	3.28e-05	6.7965	2.76479	0.0161715	0.114266	17.4977	4.12909	0.00676	0.242251
I5Q61_RS06290	NZ_CP065357.1	1268327..1268881	2.96827	1.56962	0.00905	0.0294755	10.3651	3.37366	0.0307161	NaN	-102.706	-6.68238	0.950417	0.976554
I5Q61_RS06295	NZ_CP065357.1	1268942..1269031	NaN	NaN	NaN	NaN	NaN	NaN	NaN	NaN	NaN	NaN	NaN	NaN
I5Q61_RS06300	NZ_CP065357.1	complement(1269275..1273222)	244.497	7.93367	0.000454	0.00223	NaN	NaN	NaN	NaN	NaN	NaN	NaN	NaN
I5Q61_RS06305	NZ_CP065357.1	complement(1273457..1274233)	1.08783	0.121459	0.751973	0.838857	-118.392	-6.88743	0.756575	0.861127	-537.043	-9.06889	0.932745	0.976554
fliQ	NZ_CP065357.1	complement(1274230..1274499)	1.80956	0.855641	0.0639904	0.136466	-115.071	-6.84638	0.75799	0.861127	-528.166	-9.04485	0.932923	0.976554	0009306 // protein secretion (GO_REF:0000002 [IEA] InterPro:IPR002191) /// 0044780 // bacterial-type flagellum assembly (GO_REF:0000002 [IEA] InterPro:IPR006305)										protein	taxon:192222	20250429	InterPro
I5Q61_RS06315	NZ_CP065357.1	complement(1274511..1275371)	2.30865	1.20705	0.000102	0.000613	-727.733	-9.50727	0.668714	0.861127	-3343.35	-11.7071	0.913249	0.976554
recA	NZ_CP065357.1	1275483..1276517	-2.56621	-1.35964	0.00111	0.00496	-7.74858	-2.95393	6.5e-05	0.00134	-43417.3	-15.406	0.886004	0.976554	0006310 // DNA recombination (GO_REF:0000043 [IEA] UniProtKB-KW:KW-0233) /// 0009432 // SOS response (GO_REF:0000104 [IEA] UniRule:UR000083075) /// 0006974 // cellular response to DNA damage stimulus (GO_REF:0000104 [IEA] UniRule:UR000083075) /// 0009432 // SOS response (GO_REF:0000043 [IEA] UniProtKB-KW:KW-0742) /// 0006281 // DNA repair (PMID:19376866 [IMP]) /// 0006259 // DNA metabolic process…										protein	taxon:192222	20250428	UniProt
eno	NZ_CP065357.1	1276520..1277764	-1.21067	-0.275808	0.474327	0.606061	-15.6314	-3.96638	0.00722	0.0635504	-3.135	-1.64846	0.269026	0.976554	0006096 // glycolytic process (GO_REF:0000104 [IEA] UniRule:UR000083263) /// 0006096 // glycolytic process (GO_REF:0000118 [IEA] PANTHER:PTN002628494) /// 0006096 // glycolytic process (GO_REF:0000041 [IEA] UniPathway:UPA00109) /// 0006096 // glycolytic process (GO_REF:0000043 [IEA] UniProtKB-KW:KW-0324) /// 0006096 // glycolytic process (GO_REF:0000002 [IEA] InterPro:IPR000941)										protein	taxon:192222	20250429	InterPro
I5Q61_RS06330	NZ_CP065357.1	1277830..1278033	-5.96725	-2.57707	0.0299097	0.0767305	-13.968	-3.80405	0.8641	NaN	-62.4671	-5.96503	0.955734	0.976554
I5Q61_RS06335	NZ_CP065357.1	1278023..1278682	-1.0682	-0.0951758	0.841007	0.898691	1.11913	0.162374	0.91744	0.945484	-929.971	-9.86104	0.926887	0.976554
I5Q61_RS06340	NZ_CP065357.1	1278842..1278919	NaN	NaN	NaN	NaN	NaN	NaN	NaN	NaN	NaN	NaN	NaN	NaN
I5Q61_RS06345	NZ_CP065357.1	1278939..1279015	NaN	NaN	NaN	NaN	NaN	NaN	NaN	NaN	NaN	NaN	NaN	NaN
I5Q61_RS06350	NZ_CP065357.1	1279022..1279098	NaN	NaN	NaN	NaN	NaN	NaN	NaN	NaN	NaN	NaN	NaN	NaN
I5Q61_RS06355	NZ_CP065357.1	1279112..1279188	NaN	NaN	NaN	NaN	NaN	NaN	NaN	NaN	NaN	NaN	NaN	NaN
I5Q61_RS06360	NZ_CP065357.1	1279193..1279277	NaN	NaN	NaN	NaN	NaN	NaN	NaN	NaN	NaN	NaN	NaN	NaN
I5Q61_RS07750	NZ_CP065357.1	1279904..1280119	-7.89536	-2.98101	0.281481	NaN	-3.14789	-1.65438	0.940706	NaN	-14.1021	-3.81784	0.97166	0.976554
cas1	NZ_CP065357.1	1283345..1284247	-2.37974	-1.2508	0.0421275	0.0995808	-35.5907	-5.15343	0.816633	NaN	-159.112	-7.3139	0.945738	0.976554	0043571 // maintenance of CRISPR repeat elements (GO_REF:0000002 [IEA] InterPro:IPR002729|InterPro:IPR019855) /// 0051607 // defense response to virus (GO_REF:0000043 [IEA] UniProtKB-KW:KW-0051) /// 0051607 // defense response to virus (GO_REF:0000104 [IEA] UniRule:UR000078402) /// 0051607 // defense response to virus (GO_REF:0000002 [IEA] InterPro:IPR002729) /// 0043571 // maintenance of CRISPR …										protein	taxon:192222	20250429	InterPro
cas2	NZ_CP065357.1	1284252..1284659	-4.75944	-2.25079	0.0441793	0.102661	-15.362	-3.9413	0.859268	NaN	-69.1189	-6.11101	0.954652	0.976554	0043571 // maintenance of CRISPR repeat elements (GO_REF:0000002 [IEA] InterPro:IPR021127) /// 0051607 // defense response to virus (GO_REF:0000043 [IEA] UniProtKB-KW:KW-0051) /// 0051607 // defense response to virus (GO_REF:0000104 [IEA] UniRule:UR000078403) /// 0043571 // maintenance of CRISPR repeat elements (GO_REF:0000104 [IEA] UniRule:UR000078403)										protein	taxon:192222	20250428	UniProt
I5Q61_RS06390	NZ_CP065357.1	1286013..1286198	4.263	2.09187	0.129159	0.232689	-3.14789	-1.65438	0.940706	NaN	-14.1021	-3.81784	0.97166	0.976554
I5Q61_RS06395	NZ_CP065357.1	1286210..1286386	4.44451	2.15202	0.366915	NaN	NaN	NaN	NaN	NaN	NaN	NaN	NaN	NaN
I5Q61_RS06400	NZ_CP065357.1	1286355..1286801	1.83073	0.872421	0.064102	0.136466	-53.598	-5.74411	0.796032	0.861127	-239.607	-7.90453	0.941363	0.976554
I5Q61_RS07755	NZ_CP065357.1	complement(1286945..1287199)	-7.89621	-2.98116	0.281451	NaN	-3.1481	-1.65448	0.940703	NaN	-14.1034	-3.81797	0.97166	0.976554
I5Q61_RS06415	NZ_CP065357.1	complement(1290733..1291113)	1.15517	0.208106	0.747299	0.835683	-24.7945	-4.63195	0.834879	NaN	-110.865	-6.79266	0.949599	0.976554
I5Q61_RS06420	NZ_CP065357.1	complement(1291124..1291522)	1.5111	0.595597	0.381097	0.517311	-21.1751	-4.40429	0.842885	NaN	-94.6782	-6.56496	0.951287	0.976554
I5Q61_RS06425	NZ_CP065357.1	complement(1291526..1292119)	-1.28098	-0.357252	0.684005	0.791069	-15.765	-3.97866	0.857932	NaN	-70.4948	-6.13944	0.954441	0.976554
I5Q61_RS06430	NZ_CP065357.1	complement(1292129..1293091)	-2.35695	-1.23692	0.158932	0.268676	-26.5726	-4.73187	0.831387	NaN	-118.798	-6.89236	0.948861	0.976554
I5Q61_RS06435	NZ_CP065357.1	1293533..1294204	-2.50061	-1.32228	0.000195	0.00107	-408.583	-8.67449	0.696216	0.861127	2.96065	1.56591	0.289282	0.976554
I5Q61_RS06440	NZ_CP065357.1	complement(1294505..1294852)	-1.36039	-0.444024	0.733278	NaN	-4.951	-2.30772	0.917327	NaN	-22.1615	-4.46998	0.966822	0.976554
I5Q61_RS06445	NZ_CP065357.1	complement(1294924..1295250)	-1.98847	-0.991658	0.569208	NaN	-3.14789	-1.65438	0.940706	NaN	-14.1021	-3.81784	0.97166	0.976554
I5Q61_RS06450	NZ_CP065357.1	1296000..1296248	NaN	NaN	NaN	NaN	NaN	NaN	NaN	NaN	NaN	NaN	NaN	NaN
I5Q61_RS06455	NZ_CP065357.1	1296263..1296517	NaN	NaN	NaN	NaN	NaN	NaN	NaN	NaN	NaN	NaN	NaN	NaN
I5Q61_RS06460	NZ_CP065357.1	complement(1296611..1296874)	1.47672	0.5624	0.259894	0.387838	4.1594	2.05638	0.173855	0.538448	-255.945	-7.99969	0.940659	0.976554
I5Q61_RS06465	NZ_CP065357.1	complement(1296871..1297095)	-1.07038	-0.0981196	0.801772	0.872661	-326.951	-8.35293	0.706984	0.861127	-1487.54	-10.5387	0.921877	0.976554
I5Q61_RS06470	NZ_CP065357.1	1297273..1297497	1.84034	0.87997	0.0585469	0.126207	-163.233	-7.35079	0.740791	0.861127	-739.96	-9.5313	0.929325	0.976554
I5Q61_RS06475	NZ_CP065357.1	1297771..1297941	NaN	NaN	NaN	NaN	NaN	NaN	NaN	NaN	NaN	NaN	NaN	NaN
I5Q61_RS06480	NZ_CP065357.1	1298654..1299097	-4.65207	-2.21787	1.75e-08	2.85e-07	-1.01787	-0.0255585	0.981434	0.988977	-2174.59	-11.0865	0.91783	0.976554
I5Q61_RS06485	NZ_CP065357.1	1299214..1299393	-19.0518	-4.25185	1.4e-26	2.14e-24	-908.34	-9.82709	0.658271	0.861127	-4108.14	-12.0043	0.911055	0.976554
nhaA_1	NZ_CP065357.1	1299526..1300674	-1.60716	-0.684517	0.0300575	0.0767389	-1.40702	-0.492646	0.744217	0.861127	-1515.87	-10.5659	0.921676	0.976554
nhaA_2	NZ_CP065357.1	1300671..1301837	-1.23644	-0.306192	0.396719	0.535337	-134.167	-7.06789	0.75041	0.861127	-610.621	-9.25413	0.931375	0.976554
murI	NZ_CP065357.1	1302305..1303048	1.26446	0.338519	0.489802	0.61874	-64.4882	-6.01096	0.786756	0.861127	-288.338	-8.17162	0.939386	0.976554	0008360 // regulation of cell shape (GO_REF:0000043 [IEA] UniProtKB-KW:KW-0133) /// 0009252 // peptidoglycan biosynthetic process (GO_REF:0000104 [IEA] UniRule:UR000034419) /// 0009252 // peptidoglycan biosynthetic process (GO_REF:0000118 [IEA] PANTHER:PTN002722438) /// 0009252 // peptidoglycan biosynthetic process (GO_REF:0000041 [IEA] UniPathway:UPA00219) /// 0071555 // cell wall organization (…										protein	taxon:192222	20250429	InterPro
map	NZ_CP065357.1	1303060..1303821	-1.27765	-0.353496	0.316212	0.45159	-2.38163	-1.25195	0.243482	0.651944	-5254.1	-12.3592	0.908437	0.976554	0006508 // proteolysis (GO_REF:0000043 [IEA] UniProtKB-KW:KW-0645) /// 0006508 // proteolysis (GO_REF:0000002 [IEA] InterPro:IPR002467)										protein	taxon:192222	20250428	UniProt
I5Q61_RS06515	NZ_CP065357.1	complement(1304125..1304625)	3.96775	1.98832	0.000772	0.00365	-19.3737	-4.27603	0.847416	NaN	-86.6274	-6.43675	0.952237	0.976554
I5Q61_RS06520	NZ_CP065357.1	complement(1304684..1305283)	3.47983	1.79902	0.216429	0.339501	-3.1481	-1.65448	0.940703	NaN	-14.1034	-3.81797	0.97166	0.976554
I5Q61_RS06525	NZ_CP065357.1	complement(1305280..1306170)	-1.6933	-0.759834	0.0575968	0.124748	2.27976	1.18888	0.284961	0.716156	-932.189	-9.86448	0.926861	0.976554
I5Q61_RS06530	NZ_CP065357.1	complement(1306174..1306896)	1.64764	0.720405	0.177721	0.292504	-53.476	-5.74082	0.796156	0.861127	-240.153	-7.90781	0.941339	0.976554
I5Q61_RS06535	NZ_CP065357.1	complement(1306897..1308006)	1.92296	0.943331	0.10729	0.200948	15.9972	3.99975	0.00208	NaN	-143.428	-7.16418	0.946848	0.976554
tkt	NZ_CP065357.1	complement(1308010..1309908)	2.57351	1.36374	1.24e-05	0.000105	2.00844	1.00608	0.137041	0.467365	1.71866	0.781285	0.596202	0.976554	0006098 // pentose-phosphate shunt (GO_REF:0000118 [IEA] PANTHER:PTN002882373)										protein	taxon:192222	20250429	InterPro
I5Q61_RS06545	NZ_CP065357.1	complement(1309919..1310764)	2.33749	1.22496	0.000848	0.00396	1.11464	0.156574	0.917296	0.945484	-964.017	-9.91291	0.926503	0.976554
I5Q61_RS06550	NZ_CP065357.1	complement(1310761..1311849)	5.82692	2.54273	1.46e-15	7.99e-14	-350.61	-8.45372	0.703593	0.861127	3.53776	1.82284	0.21556	0.976554
I5Q61_RS06555	NZ_CP065357.1	complement(1311849..1312157)	1.44422	0.530286	0.184573	0.29933	3.72974	1.89908	0.0818683	0.348753	-569.663	-9.15397	0.932115	0.976554
I5Q61_RS06560	NZ_CP065357.1	complement(1312161..1313444)	2.13834	1.09649	0.000259	0.00136	-1.30646	-0.385661	0.798307	0.861127	3.90753	1.96626	0.190469	0.976554
I5Q61_RS06565	NZ_CP065357.1	complement(1313428..1313979)	-1.33558	-0.417464	0.559674	0.683174	-37.3079	-5.22141	0.814309	NaN	-165.743	-7.37281	0.945302	0.976554
I5Q61_RS06570	NZ_CP065357.1	complement(1313966..1314238)	-2.0981	-1.06908	0.000221	0.00118	-1.3857	-0.470615	0.599426	0.861127	-4422.29	-12.1106	0.910271	0.976554
dnaG	NZ_CP065357.1	complement(1314320..1316131)	-1.39339	-0.478603	0.120934	0.219604	-2.72649	-1.44705	0.170355	0.529643	-5892.61	-12.5247	0.907216	0.976554	0006260 // DNA replication (GO_REF:0000002 [IEA] InterPro:IPR002694|InterPro:IPR036977) /// 0006269 // DNA replication, synthesis of RNA primer (GO_REF:0000118 [IEA] PANTHER:PTN002824979) /// 0006269 // DNA replication, synthesis of RNA primer (GO_REF:0000043 [IEA] UniProtKB-KW:KW-0639) /// 0006260 // DNA replication (GO_REF:0000043 [IEA] UniProtKB-KW:KW-0235) /// 0006269 // DNA replication, synt…										protein	taxon:192222	20250429	InterPro
I5Q61_RS06580	NZ_CP065357.1	1316202..1317182	-1.89748	-0.924082	0.0834162	0.166617	-139.569	-7.12484	0.748503	0.861127	-623.355	-9.28391	0.931155	0.976554
rnhA	NZ_CP065357.1	1317169..1317609	-1.15821	-0.2119	0.668509	0.777376	2.81107	1.49112	0.332109	0.782656	-380.425	-8.57147	0.936426	0.976554	0006401 // RNA catabolic process (GO_REF:0000104 [IEA] UniRule:UR000075854) /// 0043137 // DNA replication, removal of RNA primer (GO_REF:0000118 [IEA] PANTHER:PTN002579168)										protein	taxon:192222	20250428	UniProt
rnc	NZ_CP065357.1	1317596..1318270	-1.069	-0.0962591	0.769166	0.850425	-365.262	-8.51279	0.701605	0.861127	3.39556	1.76365	0.22981	0.976554	0006397 // mRNA processing (GO_REF:0000043 [IEA] UniProtKB-KW:KW-0507) /// 0006364 // rRNA processing (GO_REF:0000104 [IEA] UniRule:UR000076502) /// 0006364 // rRNA processing (GO_REF:0000002 [IEA] InterPro:IPR011907) /// 0006396 // RNA processing (GO_REF:0000002 [IEA] InterPro:IPR000999|InterPro:IPR036389) /// 0010468 // regulation of gene expression (GO_REF:0000118 [IEA] PANTHER:PTN000129531) /…										protein	taxon:192222	20250429	InterPro
aroC	NZ_CP065357.1	1318272..1319375	1.30064	0.379225	0.176149	0.290614	-1.24437	-0.315417	0.770388	0.861127	-2672.93	-11.3842	0.915632	0.976554	0009073 // aromatic amino acid family biosynthetic process (GO_REF:0000118 [IEA] PANTHER:PTN002721129) /// 0008652 // cellular amino acid biosynthetic process (GO_REF:0000043 [IEA] UniProtKB-KW:KW-0028) /// 0009073 // aromatic amino acid family biosynthetic process (GO_REF:0000002 [IEA] InterPro:IPR000453|InterPro:IPR020541) /// 0009423 // chorismate biosynthetic process (GO_REF:0000104 [IEA] Uni…										protein	taxon:192222	20250429	InterPro
I5Q61_RS06605	NZ_CP065357.1	1322429..1325335	-1.11145	-0.152441	0.702915	0.807396	2.66812	1.41582	0.000118	0.00218	-26543.9	-14.6961	0.891223	0.976554
I5Q61_RS06610	NZ_CP065357.1	1325336..1326988	1.15538	0.208369	0.656176	0.767592	-145.07	-7.18061	0.746579	0.861127	-664.606	-9.37636	0.930471	0.976554
I5Q61_RS06620	NZ_CP065357.1	complement(1328117..1328755)	-3.90219	-1.96428	0.0411995	0.0978095	10.1163	3.33861	0.0354176	NaN	-106.066	-6.72882	0.950073	0.976554
exbD	NZ_CP065357.1	complement(1328755..1329141)	-19.0705	-4.25327	0.104679	NaN	-6.72448	-2.74942	0.901567	NaN	-30.3818	-4.92514	0.963445	0.976554
exbB	NZ_CP065357.1	complement(1329134..1329559)	-36.8143	-5.20219	4.94e-09	9.28e-08	-115.286	-6.84908	0.757886	0.861127	-527.342	-9.04259	0.932939	0.976554
I5Q61_RS06635	NZ_CP065357.1	1329711..1330454	2.89969	1.5359	0.00013	0.000751	2.20783	1.14263	0.245588	0.655642	-1483.61	-10.5349	0.921906	0.976554
I5Q61_RS06640	NZ_CP065357.1	1330516..1330935	4.16626	2.05875	1.35e-09	2.77e-08	-1.81938	-0.863447	0.560916	0.861127	-1976.7	-10.9489	0.918847	0.976554
I5Q61_RS06645	NZ_CP065357.1	1331220..1332542	1.27389	0.349238	0.387918	0.52501	-5.05464	-2.33761	0.00296	0.032097	-4.0307	-2.01103	0.175706	0.976554
I5Q61_RS06650	NZ_CP065357.1	1332552..1333916	1.85613	0.892298	0.0124749	0.0383478	-2.20038	-1.13775	0.0483727	0.248746	-19033.2	-14.2162	0.894754	0.976554
I5Q61_RS06655	NZ_CP065357.1	complement(1333913..1334422)	-1.98868	-0.991813	0.569137	NaN	-3.1481	-1.65448	0.940703	NaN	-14.1034	-3.81797	0.97166	0.976554
ribD	NZ_CP065357.1	complement(1334403..1335383)	-2.1	-1.07039	0.00251	0.00976	-1590.33	-10.6351	0.632163	0.861127	-1.29646	-0.374583	0.801427	0.976554	0009231 // riboflavin biosynthetic process (GO_REF:0000041 [IEA] UniPathway:UPA00275) /// 0009231 // riboflavin biosynthetic process (GO_REF:0000002 [IEA] InterPro:IPR004794)										protein	taxon:192222	20250429	InterPro
I5Q61_RS06665	NZ_CP065357.1	complement(1335500..1335587)	NaN	NaN	NaN	NaN	NaN	NaN	NaN	NaN	NaN	NaN	NaN	NaN
I5Q61_RS06670	NZ_CP065357.1	complement(1335609..1335682)	NaN	NaN	NaN	NaN	NaN	NaN	NaN	NaN	NaN	NaN	NaN	NaN
I5Q61_RS06675	NZ_CP065357.1	complement(1335699..1335787)	NaN	NaN	NaN	NaN	NaN	NaN	NaN	NaN	NaN	NaN	NaN	NaN
I5Q61_RS06680	NZ_CP065357.1	complement(1335797..1335871)	NaN	NaN	NaN	NaN	NaN	NaN	NaN	NaN	NaN	NaN	NaN	NaN
I5Q61_RS06685	NZ_CP065357.1	complement(1335942..1336688)	2.76818	1.46894	0.0109557	0.0344501	-39.2029	-5.29289	0.811768	NaN	-175.273	-7.45346	0.944704	0.976554
mutY	NZ_CP065357.1	1336762..1337781	-1.25291	-0.325281	0.402155	0.539486	-235.892	-7.88198	0.722791	0.861127	-1058.45	-10.0477	0.925506	0.976554	0006950 // response to stress (GO_REF:0000117 [IEA] ARBA:ARBA00026300) /// 0006281 // DNA repair (GO_REF:0000002 [IEA] InterPro:IPR011257) /// 0006298 // mismatch repair (GO_REF:0000118 [IEA] PANTHER:PTN002873407) /// 0006284 // base-excision repair (GO_REF:0000118 [IEA] PANTHER:PTN002873407) /// 0006974 // cellular response to DNA damage stimulus (GO_REF:0000043 [IEA] UniProtKB-KW:KW-0227) /// 0…										protein	taxon:192222	20250428	UniProt
I5Q61_RS06695	NZ_CP065357.1	complement(1337767..1339026)	1.08592	0.118915	0.745993	0.834903	-2.65405	-1.40819	0.130505	0.46071	-8709.46	-13.0884	0.903061	0.976554
I5Q61_RS06705	NZ_CP065357.1	complement(1340048..1340854)	-1.16339	-0.218329	0.640318	0.754189	12.4004	3.63232	5.56e-07	2.34e-05	-513.311	-9.00369	0.933227	0.976554
I5Q61_RS06715	NZ_CP065357.1	complement(1341626..1342612)	-2.66836	-1.41596	0.00624	0.0211827	31.3627	4.97098	5.14e-13	1.01e-10	-304.255	-8.24914	0.938812	0.976554
I5Q61_RS06720	NZ_CP065357.1	complement(1342587..1344707)	-29.0189	-4.85892	2.02e-18	1.63e-16	6.72677	2.74991	2.71e-05	0.000633	-1817.49	-10.8277	0.919742	0.976554
I5Q61_RS06725	NZ_CP065357.1	1344903..1345655	-4.25274	-2.08839	4.26e-11	1.22e-09	-2.49013	-1.31622	0.0215959	0.137749	-2.16154	-1.11206	0.30124	0.976554
prfA	NZ_CP065357.1	complement(1345667..1346734)	-2.15898	-1.11035	0.00185	0.00762	1.84115	0.880604	0.28527	0.716156	2.37841	1.25	0.401794	0.976554	0006412 // translation (GO_REF:0000043 [IEA] UniProtKB-KW:KW-0648) /// 0006415 // translational termination (GO_REF:0000002 [IEA] InterPro:IPR000352|InterPro:IPR004373|InterPro:IPR005139) /// 0006415 // translational termination (GO_REF:0000104 [IEA] UniRule:UR000001252)										protein	taxon:192222	20250429	InterPro
rpsT	NZ_CP065357.1	complement(1346750..1347013)	-1.69808	-0.763907	0.0245976	0.0647279	-460.923	-8.84838	0.690428	0.861127	-2062.83	-11.0104	0.918392	0.976554	0006412 // translation (GO_REF:0000104 [IEA] UniRule:UR000030811) /// 0006412 // translation (GO_REF:0000002 [IEA] InterPro:IPR002583|InterPro:IPR036510)										protein	taxon:192222	20250429	InterPro
I5Q61_RS06740	NZ_CP065357.1	complement(1347092..1347592)	2.17794	1.12296	0.0211334	0.0576477	-46.8381	-5.54961	0.802816	0.861127	-211.375	-7.72366	0.942703	0.976554
I5Q61_RS06745	NZ_CP065357.1	complement(1347595..1348752)	2.56106	1.35674	1.2e-05	0.000102	-279.293	-8.12564	0.714586	0.861127	4.39753	2.13669	0.15083	0.976554
I5Q61_RS06750	NZ_CP065357.1	complement(1348730..1349617)	1.65504	0.726864	0.37423	0.511535	-16.8363	-4.07351	0.854601	NaN	-75.8896	-6.24583	0.953653	0.976554
I5Q61_RS06755	NZ_CP065357.1	complement(1349614..1350729)	1.43895	0.525014	0.158134	0.267752	-2.72805	-1.44787	0.33152	0.782656	-2978.32	-11.5403	0.91448	0.976554
I5Q61_RS06760	NZ_CP065357.1	1350853..1351962	1.12001	0.163506	0.599607	0.716081	-2.66507	-1.41417	0.116204	0.439489	-8732.36	-13.0922	0.903033	0.976554
I5Q61_RS06765	NZ_CP065357.1	1351987..1353147	1.5287	0.612307	0.090284	0.176992	-7.70643	-2.94606	0.0451762	0.239049	-8339.33	-13.0257	0.903523	0.976554
hisIE	NZ_CP065357.1	complement(1353239..1353862)	1.5875	0.666758	0.241219	0.36951	-49.9662	-5.64288	0.799565	0.861127	-224.704	-7.81188	0.94205	0.976554
hisF	NZ_CP065357.1	complement(1353864..1354631)	1.60619	0.683639	0.0998504	0.190132	4.13346	2.04735	0.0562623	0.274337	-514.064	-9.0058	0.933212	0.976554
hisA	NZ_CP065357.1	complement(1354613..1355341)	1.57832	0.658386	0.0781327	0.159168	5.98573	2.58153	0.0311854	0.181275	-353.925	-8.4673	0.937197	0.976554	0000105 // histidine biosynthetic process (GO_REF:0000041 [IEA] UniPathway:UPA00031) /// 0000105 // histidine biosynthetic process (GO_REF:0000104 [IEA] UniRule:UR000100403) /// 0000105 // histidine biosynthetic process (GO_REF:0000043 [IEA] UniProtKB-KW:KW-0368) /// 0008652 // cellular amino acid biosynthetic process (GO_REF:0000043 [IEA] UniProtKB-KW:KW-0028) /// 0000105 // histidine biosynthet…										protein	taxon:192222	20250429	InterPro
hisH_2	NZ_CP065357.1	complement(1355338..1355925)	3.48654	1.8018	0.000145	0.000828	-42.8129	-5.41997	0.807326	NaN	-191.406	-7.58049	0.943763	0.976554
I5Q61_RS06790	NZ_CP065357.1	complement(1356019..1356504)	10.7233	3.42267	0.142208	0.247734	NaN	NaN	NaN	NaN	NaN	NaN	NaN	NaN
hisB	NZ_CP065357.1	complement(1356501..1357559)	1.55433	0.636291	0.109137	0.203022	3.43979	1.78232	0.117515	0.442536	-630.55	-9.30047	0.931032	0.976554	0000105 // histidine biosynthetic process (GO_REF:0000041 [IEA] UniPathway:UPA00031) /// 0000105 // histidine biosynthetic process (GO_REF:0000118 [IEA] PANTHER:PTN000566246) /// 0000105 // histidine biosynthetic process (GO_REF:0000043 [IEA] UniProtKB-KW:KW-0368) /// 0008652 // cellular amino acid biosynthetic process (GO_REF:0000043 [IEA] UniProtKB-KW:KW-0028) /// 0000105 // histidine biosynthe…										protein	taxon:192222	20250428	UniProt
hisD	NZ_CP065357.1	complement(1357556..1358842)	1.31151	0.391231	0.289012	0.419741	-1.74823	-0.805898	0.586776	0.861127	-1878	-10.875	0.919393	0.976554	0000105 // histidine biosynthetic process (GO_REF:0000041 [IEA] UniPathway:UPA00031) /// 0000105 // histidine biosynthetic process (GO_REF:0000104 [IEA] UniRule:UR000100501) /// 0000105 // histidine biosynthetic process (GO_REF:0000043 [IEA] UniProtKB-KW:KW-0368) /// 0008652 // cellular amino acid biosynthetic process (GO_REF:0000043 [IEA] UniProtKB-KW:KW-0028) /// 0000105 // histidine biosynthet…										protein	taxon:192222	20250429	InterPro
hisG	NZ_CP065357.1	complement(1358850..1359749)	-1.72444	-0.786131	0.0697956	0.145425	-1.04511	-0.0636491	0.966112	0.980234	-1125.89	-10.1368	0.924847	0.976554	0000105 // histidine biosynthetic process (GO_REF:0000041 [IEA] UniPathway:UPA00031) /// 0000105 // histidine biosynthetic process (GO_REF:0000002 [IEA] InterPro:IPR001348|InterPro:IPR013115|InterPro:IPR013820|InterPro:IPR020621) /// 0000105 // histidine biosynthetic process (GO_REF:0000043 [IEA] UniProtKB-KW:KW-0368) /// 0008652 // cellular amino acid biosynthetic process (GO_REF:0000043 [IEA] U…										protein	taxon:192222	20250428	UniProt
rplQ	NZ_CP065357.1	complement(1359918..1360271)	1.39237	0.477545	0.155293	0.26514	-2.27473	-1.1857	0.282819	0.713091	1.10966	0.150118	0.920991	0.976554	0006412 // translation (GO_REF:0000002 [IEA] InterPro:IPR000456|InterPro:IPR036373) /// 0006412 // translation (GO_REF:0000104 [IEA] UniRule:UR000102038)										protein	taxon:192222	20250429	InterPro
I5Q61_RS06815	NZ_CP065357.1	complement(1360276..1361289)	1.97709	0.98338	0.0130894	0.0397905	-2.47542	-1.30767	0.148451	0.486591	-1.4408	-0.526873	0.723531	0.976554
rpsD	NZ_CP065357.1	complement(1361302..1361928)	-1.357	-0.440422	0.225785	0.350568	-1.92067	-0.941609	0.140875	0.470912	-14961.1	-13.8689	0.897311	0.976554	0006412 // translation (GO_REF:0000104 [IEA] UniRule:UR000068715) /// 0042274 // ribosomal small subunit biogenesis (GO_REF:0000118 [IEA] PANTHER:PTN002625673) /// 0006412 // translation (GO_REF:0000002 [IEA] InterPro:IPR005709)										protein	taxon:192222	20250429	InterPro
rpsK	NZ_CP065357.1	complement(1361956..1362348)	-1.98392	-0.988353	0.0121835	0.0375362	-1.93479	-0.95218	0.377775	0.842674	-4193.5	-12.0339	0.910836	0.976554	0006412 // translation (GO_REF:0000104 [IEA] UniRule:UR000032398) /// 0006412 // translation (GO_REF:0000002 [IEA] InterPro:IPR001971|InterPro:IPR019981|InterPro:IPR036967)										protein	taxon:192222	20250428	UniProt
rpsM	NZ_CP065357.1	complement(1362358..1362723)	-3.67904	-1.87933	7.17e-08	1e-06	-2.3932	-1.25894	0.399152	0.861127	-2664.45	-11.3796	0.915666	0.976554	0006412 // translation (GO_REF:0000002 [IEA] InterPro:IPR001892|InterPro:IPR018269|InterPro:IPR019980) /// 0006412 // translation (GO_REF:0000104 [IEA] UniRule:UR000033369)										protein	taxon:192222	20250428	UniProt
rpmJ	NZ_CP065357.1	complement(1362726..1362839)	-1.32621	-0.407309	0.618449	0.736018	-17.5697	-4.13502	0.852409	NaN	-78.5615	-6.29575	0.953282	0.976554	0006412 // translation (GO_REF:0000002 [IEA] InterPro:IPR000473|InterPro:IPR035977) /// 0006412 // translation (GO_REF:0000104 [IEA] UniRule:UR000036414)										protein	taxon:192222	20250429	InterPro
infA	NZ_CP065357.1	complement(1363018..1363236)	-3.29032	-1.71823	2.42e-06	2.47e-05	-414.344	-8.69468	0.695547	0.861127	-1903.85	-10.8947	0.919247	0.976554	0006413 // translational initiation (GO_REF:0000043 [IEA] UniProtKB-KW:KW-0396) /// 0006413 // translational initiation (GO_REF:0000002 [IEA] InterPro:IPR004368|InterPro:IPR006196) /// 0006412 // translation (GO_REF:0000043 [IEA] UniProtKB-KW:KW-0648) /// 0006413 // translational initiation (GO_REF:0000104 [IEA] UniRule:UR000076323)										protein	taxon:192222	20250429	InterPro
I5Q61_RS06845	NZ_CP065357.1	1363599..1364906	-2.63338	-1.39692	2.38e-06	2.46e-05	-1.60161	-0.679527	0.45263	0.861127	-5196.17	-12.3432	0.908555	0.976554
I5Q61_RS06850	NZ_CP065357.1	1364926..1366554	-2.56345	-1.35809	0.00897	0.0292695	2.69699	1.43135	0.350518	0.809759	-397.271	-8.63398	0.935963	0.976554
I5Q61_RS06855	NZ_CP065357.1	1366595..1366966	-2.74729	-1.45801	7.34e-06	6.66e-05	-1.39251	-0.477689	0.661437	0.861127	-2971.4	-11.5369	0.914505	0.976554
cgb	NZ_CP065357.1	complement(1366984..1367418)	-5.81137	-2.53888	3.38e-05	0.000245	16.5454	4.04836	1.4e-07	7.87e-06	-384.549	-8.58702	0.936311	0.976554	0046210 // nitric oxide catabolic process (GO_REF:0000118 [IEA] PANTHER:PTN000531886) /// 0015671 // oxygen transport (GO_REF:0000043 [IEA] UniProtKB-KW:KW-0561) /// 0071500 // cellular response to nitrosative stress (GO_REF:0000118 [IEA] PANTHER:PTN000531886)										protein	taxon:192222	20250428	UniProt
I5Q61_RS06865	NZ_CP065357.1	1367763..1369298	2.90944	1.54074	2.11e-05	0.000163	-2.27786	-1.18768	0.185461	0.558277	1.46348	0.549403	0.613404	0.976554
I5Q61_RS06870	NZ_CP065357.1	1369302..1370246	2.4953	1.31921	0.00193	0.00791	-68.0508	-6.08854	0.784096	0.861127	-315.037	-8.29938	0.93844	0.976554
I5Q61_RS06875	NZ_CP065357.1	1370239..1371027	4.36463	2.12586	9.31e-05	0.000566	9.60606	3.26394	0.0329359	NaN	-110.818	-6.79205	0.949604	0.976554
I5Q61_RS06880	NZ_CP065357.1	1371024..1371734	7.35925	2.87956	2.68e-08	4.27e-07	4.61627	2.20673	0.166276	0.520438	-230.174	-7.84658	0.941793	0.976554
I5Q61_RS06885	NZ_CP065357.1	1371727..1372392	8.77029	3.13262	6.86e-09	1.21e-07	-31.9943	-4.99975	0.821983	NaN	-143.04	-7.16028	0.946876	0.976554
I5Q61_RS06890	NZ_CP065357.1	1372501..1372890	1.05726	0.0803238	0.866223	0.91283	-64.398	-6.00895	0.786832	0.861127	-287.878	-8.16931	0.939403	0.976554
I5Q61_RS06895	NZ_CP065357.1	1372872..1373375	1.41791	0.503765	0.132427	0.236573	-2.52405	-1.33574	0.216137	0.614494	-1.0008	-0.00116	0.999377	0.999377
I5Q61_RS06900	NZ_CP065357.1	1373372..1374166	2.34917	1.23215	2.75e-05	0.000204	-1028.85	-10.0068	0.652415	0.861127	1.20316	0.266834	0.85636	0.976554
nuoD	NZ_CP065357.1	1374168..1375394	2.46595	1.30214	0.000438	0.00217	-1.40482	-0.490383	0.380629	0.844253	-2.50348	-1.32394	0.370066	0.976554											protein	taxon:192222	20250429	InterPro
I5Q61_RS06910	NZ_CP065357.1	1375391..1375618	1.94734	0.961508	0.0687869	0.143706	-64.4267	-6.00959	0.786813	0.861127	-294.884	-8.204	0.939146	0.976554
I5Q61_RS06915	NZ_CP065357.1	1375615..1376304	2.86894	1.52052	0.000218	0.00117	2.2892	1.19484	0.430728	0.861127	-464.967	-8.86098	0.934283	0.976554
I5Q61_RS06920	NZ_CP065357.1	1376301..1378751	2.13973	1.09743	0.00176	0.00731	1.01798	0.0257159	0.969307	0.982306	-1.14078	-0.190015	0.897338	0.976554
nuoH	NZ_CP065357.1	1378756..1379754	3.38029	1.75715	1.8e-07	2.36e-06	-1.56518	-0.64633	0.663137	0.861127	-1691.41	-10.724	0.920508	0.976554	0009060 // aerobic respiration (GO_REF:0000118 [IEA] PANTHER:PTN002605880)										protein	taxon:192222	20250429	TreeGrafter
nuoI	NZ_CP065357.1	1379764..1380393	3.80098	1.92637	4.64e-09	8.96e-08	-1.36959	-0.453745	0.674924	0.861127	-2967.31	-11.5349	0.914519	0.976554	0009060 // aerobic respiration (GO_REF:0000118 [IEA] PANTHER:PTN002586417)										protein	taxon:192222	20250429	TreeGrafter
I5Q61_RS06935	NZ_CP065357.1	1380390..1380905	1.96766	0.97648	0.340639	0.479408	-7.93866	-2.9889	0.893053	NaN	-35.582	-5.15308	0.961755	0.976554
nuoK	NZ_CP065357.1	1380905..1381201	3.38602	1.75959	5.43e-05	0.000372	-68.1089	-6.08977	0.784028	0.861127	-304.551	-8.25054	0.938801	0.976554	0042773 // ATP synthesis coupled electron transport (GO_REF:0000002 [IEA] InterPro:IPR001133)										protein	taxon:192222	20250428	UniProt
nuoL	NZ_CP065357.1	1381204..1382994	2.66349	1.41332	5.57e-06	5.23e-05	1.82005	0.863981	0.240254	0.650229	-2988.03	-11.545	0.914445	0.976554	0015990 // electron transport coupled proton transport (GO_REF:0000118 [IEA] PANTHER:PTN002871542) /// 0042773 // ATP synthesis coupled electron transport (GO_REF:0000002 [IEA] InterPro:IPR003945|InterPro:IPR018393)										protein	taxon:192222	20250429	TreeGrafter
I5Q61_RS06950	NZ_CP065357.1	1382996..1384483	4.24048	2.08423	7.86e-05	0.000504	3.86332	1.94984	0.220869	0.619061	-270.512	-8.07955	0.940068	0.976554
I5Q61_RS06955	NZ_CP065357.1	1384473..1385861	4.56622	2.191	5.47e-07	6.41e-06	-127.945	-6.99938	0.752746	0.861127	-601.408	-9.2322	0.931537	0.976554
I5Q61_RS06960	NZ_CP065357.1	1385883..1388249	-1.18411	-0.243804	0.504806	0.630892	-1.41282	-0.49858	0.647018	0.861127	-3112.85	-11.604	0.914009	0.976554
I5Q61_RS07895	NZ_CP065357.1	complement(1388602..1390341)	-1.03368	-0.0477949	0.881602	0.923359	2.18662	1.1287	0.034954	0.195477	-4977.81	-12.2813	0.909011	0.976554
I5Q61_RS06980	NZ_CP065357.1	complement(1394058..1394567)	-1.05935	-0.0831759	0.884687	0.923705	-46.4329	-5.53707	0.803262	0.861127	-207.596	-7.69763	0.942896	0.976554
I5Q61_RS06985	NZ_CP065357.1	complement(1394567..1395094)	-5.24998	-2.39231	5.49e-05	0.000374	-197.471	-7.6255	0.731504	0.861127	-872.042	-9.76825	0.927573	0.976554
I5Q61_RS06990	NZ_CP065357.1	complement(1395105..1396187)	1.13281	0.179903	0.566442	0.687692	-1.0718	-0.100031	0.871198	0.908942	-9144.48	-13.1587	0.902543	0.976554
ilvE	NZ_CP065357.1	complement(1396198..1397112)	-3.22086	-1.68745	2.38e-07	2.96e-06	-2.56597	-1.3595	0.0283549	0.170126	-3.4728	-1.7961	0.224135	0.976554	0008652 // cellular amino acid biosynthetic process (GO_REF:0000117 [IEA] ARBA:ARBA00027355) /// 0046394 // carboxylic acid biosynthetic process (GO_REF:0000117 [IEA] ARBA:ARBA00027883) /// 0008652 // cellular amino acid biosynthetic process (GO_REF:0000043 [IEA] UniProtKB-KW:KW-0028) /// 0009099 // valine biosynthetic process (GO_REF:0000041 [IEA] UniPathway:UPA00049) /// 0009081 // branched-cha…										protein	taxon:192222	20250429	InterPro
I5Q61_RS07000	NZ_CP065357.1	1397346..1397552	1.30208	0.380818	0.703158	0.807396	-10.3588	-3.37279	0.879376	NaN	-46.3319	-5.53393	0.95893	0.976554
bcp	NZ_CP065357.1	1397549..1398001	-1.43129	-0.51732	0.227773	0.352854	-199.332	-7.63903	0.730998	0.861127	-901.654	-9.81643	0.927216	0.976554
I5Q61_RS07010	NZ_CP065357.1	1398002..1399093	-1.65969	-0.730917	0.0329558	0.0817041	-1.46939	-0.555219	0.709006	0.861127	-1588.66	-10.6336	0.921176	0.976554
fabZ	NZ_CP065357.1	1399182..1399622	-2.21336	-1.14624	0.00131	0.00574	-2.1381	-1.09633	0.315145	0.762031	2.36121	1.23953	0.255434	0.976554	0009245 // lipid A biosynthetic process (GO_REF:0000104 [IEA] UniRule:UR000085106) /// 0006629 // lipid metabolic process (GO_REF:0000043 [IEA] UniProtKB-KW:KW-0443) /// 0006633 // fatty acid biosynthetic process (GO_REF:0000002 [IEA] InterPro:IPR010084) /// 0006633 // fatty acid biosynthetic process (GO_REF:0000104 [IEA] UniRule:UR000085106) /// 0009245 // lipid A biosynthetic process (GO_REF:00…										protein	taxon:192222	20250428	UniProt
lpxA	NZ_CP065357.1	1399622..1400407	-2.12278	-1.08596	0.00512	0.0178135	-2.07424	-1.05258	0.229506	0.631559	-6846.05	-12.7411	0.905621	0.976554	0006629 // lipid metabolic process (GO_REF:0000043 [IEA] UniProtKB-KW:KW-0443) /// 0008610 // lipid biosynthetic process (GO_REF:0000002 [IEA] InterPro:IPR010137) /// 0009245 // lipid A biosynthetic process (GO_REF:0000104 [IEA] UniRule:UR000035374) /// 0009245 // lipid A biosynthetic process (GO_REF:0000043 [IEA] UniProtKB-KW:KW-0441)										protein	taxon:192222	20250429	InterPro
clpX	NZ_CP065357.1	1400407..1401630	1.05321	0.0747868	0.81284	0.880255	-1.67186	-0.741457	0.314504	0.762031	-8968.34	-13.1306	0.902749	0.976554	0006457 // protein folding (GO_REF:0000002 [IEA] InterPro:IPR004487) /// 0051603 // proteolysis involved in cellular protein catabolic process (GO_REF:0000118 [IEA] PANTHER:PTN000137358) /// 0006457 // protein folding (GO_REF:0000104 [IEA] UniRule:UR000001454) /// 0051301 // cell division (GO_REF:0000118 [IEA] PANTHER:PTN000137358)										protein	taxon:192222	20250428	UniProt
I5Q61_RS07030	NZ_CP065357.1	1401641..1402681	1.67652	0.745471	0.0182922	0.0507663	1.11193	0.153066	0.811316	0.861955	-1.22695	-0.295073	0.84176	0.976554
mreC	NZ_CP065357.1	1402671..1403420	-1.97884	-0.984653	0.00586	0.0200492	-1.95866	-0.969868	0.520316	0.861127	-2100.42	-11.0365	0.9182	0.976554	0008360 // regulation of cell shape (GO_REF:0000002 [IEA] InterPro:IPR007221) /// 0008360 // regulation of cell shape (GO_REF:0000118 [IEA] PANTHER:PTN008024957)										protein	taxon:192222	20250429	InterPro
carB	NZ_CP065357.1	1403577..1406849	-1.27338	-0.348658	0.355265	0.494154	-7.45007	-2.89725	2.38e-06	8.24e-05	-10.2634	-3.35943	0.0237756	0.578388	0006526 // arginine biosynthetic process (GO_REF:0000041 [IEA] UniPathway:UPA00068) /// 0008652 // cellular amino acid biosynthetic process (GO_REF:0000043 [IEA] UniProtKB-KW:KW-0028) /// 0044205 // 'de novo' UMP biosynthetic process (GO_REF:0000041 [IEA] UniPathway:UPA00070) /// 0006526 // arginine biosynthetic process (GO_REF:0000104 [IEA] UniRule:UR000101215) /// 0006526 // arginine biosynthet…										protein	taxon:192222	20250428	UniProt
I5Q61_RS07045	NZ_CP065357.1	1407236..1407658	-3.04316	-1.60557	0.108966	0.203022	-18.4507	-4.20561	0.849933	NaN	-82.7768	-6.37116	0.952724	0.976554
I5Q61_RS07050	NZ_CP065357.1	complement(1407655..1408623)	2.48099	1.31092	0.000204	0.00111	1.25434	0.326933	0.766421	0.861127	3.27811	1.71286	0.248453	0.976554
serB	NZ_CP065357.1	complement(1408625..1409248)	1.08291	0.114909	0.734314	0.827234	-2.73396	-1.45099	0.327997	0.77931	-3029.31	-11.5648	0.914299	0.976554	0006564 // L-serine biosynthetic process (GO_REF:0000118 [IEA] PANTHER:PTN002879865) /// 0008652 // cellular amino acid biosynthetic process (GO_REF:0000043 [IEA] UniProtKB-KW:KW-0028) /// 0006564 // L-serine biosynthetic process (GO_REF:0000043 [IEA] UniProtKB-KW:KW-0718) /// 0006564 // L-serine biosynthetic process (GO_REF:0000002 [IEA] InterPro:IPR004469)										protein	taxon:192222	20250429	TreeGrafter
I5Q61_RS07060	NZ_CP065357.1	complement(1409248..1409769)	1.68269	0.750766	0.0384807	0.0926947	-1.72959	-0.790431	0.315957	0.762432	1.4354	0.52145	0.631667	0.976554
I5Q61_RS07065	NZ_CP065357.1	complement(1409774..1412077)	1.51776	0.601941	0.198918	0.317481	-5.23622	-2.38852	1.83e-05	0.000492	-2.9326	-1.55218	0.0626793	0.976554
I5Q61_RS07070	NZ_CP065357.1	complement(1412081..1413037)	-2.9096	-1.54082	0.00158	0.00669	-39.5857	-5.30691	2.01e-08	1.58e-06	-23.4177	-4.54953	0.00284	0.120359
I5Q61_RS07075	NZ_CP065357.1	complement(1413030..1413788)	-2.54987	-1.35043	0.00318	0.0120061	-192.457	-7.5884	0.732682	0.861127	-860.702	-9.74937	0.927712	0.976554
greA	NZ_CP065357.1	complement(1413798..1414283)	-3.41333	-1.77118	4.67e-06	4.5e-05	-1718.23	-10.7467	0.628587	0.861127	-8013.62	-12.9682	0.903946	0.976554	0006351 // transcription, DNA-templated (GO_REF:0000117 [IEA] ARBA:ARBA00028134) /// 0006354 // DNA-templated transcription, elongation (GO_REF:0000118 [IEA] PANTHER:PTN002825465) /// 0032784 // regulation of DNA-templated transcription, elongation (GO_REF:0000117 [IEA] ARBA:ARBA00027284) /// 0032784 // regulation of DNA-templated transcription, elongation (GO_REF:0000104 [IEA] UniRule:UR00005044…										protein	taxon:192222	20250429	InterPro
lpxB	NZ_CP065357.1	complement(1414293..1415390)	-1.02906	-0.0413235	0.947471	0.96867	-42.5256	-5.41026	0.807686	0.861127	-191.108	-7.57825	0.94378	0.976554	0009245 // lipid A biosynthetic process (GO_REF:0000041 [IEA] UniPathway:UPA00973) /// 0009245 // lipid A biosynthetic process (GO_REF:0000118 [IEA] PANTHER:PTN002825224) /// 0006629 // lipid metabolic process (GO_REF:0000043 [IEA] UniProtKB-KW:KW-0443) /// 0009245 // lipid A biosynthetic process (GO_REF:0000104 [IEA] UniRule:UR000035397) /// 0009245 // lipid A biosynthetic process (GO_REF:000000…										protein	taxon:192222	20250429	TreeGrafter
surE	NZ_CP065357.1	1415672..1416448	-2.43805	-1.28573	5.73e-05	0.000385	-594.664	-9.21593	0.678287	0.861127	-2705.65	-11.4018	0.915502	0.976554											protein	taxon:192222	20250428	UniProt
I5Q61_RS07095	NZ_CP065357.1	1416438..1417100	1.70232	0.767501	0.0570829	0.124026	-172.206	-7.428	0.738144	0.861127	-793.941	-9.63289	0.928573	0.976554
I5Q61_RS07105	NZ_CP065357.1	complement(1418181..1419059)	1.15124	0.203183	0.822071	0.884662	-15.5553	-3.95933	0.858654	NaN	-69.4153	-6.11718	0.954607	0.976554
modB	NZ_CP065357.1	complement(1419056..1419730)	-1.59365	-0.672331	0.0950113	0.183984	-192.047	-7.58531	0.732791	0.861127	-859.172	-9.7468	0.927731	0.976554	0055085 // transmembrane transport (GO_REF:0000002 [IEA] InterPro:IPR000515) /// 0015689 // molybdate ion transport (GO_REF:0000002 [IEA] InterPro:IPR011867)										protein	taxon:192222	20250429	InterPro
I5Q61_RS07115	NZ_CP065357.1	complement(1419740..1420024)	NaN	NaN	NaN	NaN	NaN	NaN	NaN	NaN	NaN	NaN	NaN	NaN
modA	NZ_CP065357.1	complement(1420021..1420770)	3.83983	1.94104	8.65e-05	0.000529	5.08428	2.34604	0.0196992	0.128425	-612.752	-9.25916	0.931338	0.976554	0015689 // molybdate ion transport (GO_REF:0000118 [IEA] PANTHER:PTN002826540) /// 0015689 // molybdate ion transport (GO_REF:0000002 [IEA] InterPro:IPR005950)										protein	taxon:192222	20250429	TreeGrafter
I5Q61_RS07125	NZ_CP065357.1	complement(1420823..1421509)	-2.22636	-1.15469	0.0338758	0.0836824	-55.0248	-5.78201	0.794717	0.861127	-263.651	-8.04249	0.940342	0.976554
I5Q61_RS07130	NZ_CP065357.1	complement(1421506..1422117)	8.89558	3.15309	0.188378	0.303485	NaN	NaN	NaN	NaN	NaN	NaN	NaN	NaN
I5Q61_RS07135	NZ_CP065357.1	complement(1422114..1423256)	-1.44256	-0.528628	0.344829	0.483396	-53.6011	-5.74419	0.796024	0.861127	-239.616	-7.90458	0.941363	0.976554
I5Q61_RS07140	NZ_CP065357.1	1423324..1424607	1.07132	0.0993857	0.755637	0.841574	-2.10091	-1.07101	0.323456	0.775106	-4545.45	-12.1502	0.909979	0.976554
bioD	NZ_CP065357.1	complement(1424594..1425199)	2.15181	1.10555	0.0177314	0.0497515	2.41339	1.27106	0.406849	0.861127	-441.123	-8.78504	0.934845	0.976554	0009102 // biotin biosynthetic process (GO_REF:0000002 [IEA] InterPro:IPR004472) /// 0009102 // biotin biosynthetic process (GO_REF:0000041 [IEA] UniPathway:UPA00078) /// 0009102 // biotin biosynthetic process (GO_REF:0000117 [IEA] ARBA:ARBA00027561) /// 0009102 // biotin biosynthetic process (GO_REF:0000043 [IEA] UniProtKB-KW:KW-0093) /// 0009102 // biotin biosynthetic process (GO_REF:0000118 [I…										protein	taxon:192222	20250428	UniProt
I5Q61_RS07150	NZ_CP065357.1	1425473..1426009	-2.21358	-1.14638	0.000125	0.000733	-3.82635	-1.93597	0.0135936	0.099773	-2.97288	-1.57186	0.288282	0.976554
pth	NZ_CP065357.1	1426006..1426551	-2.06102	-1.04336	0.00428	0.015323	-442.068	-8.78813	0.692435	0.861127	-2010.17	-10.9731	0.918668	0.976554	0006515 // misfolded or incompletely synthesized protein catabolic process (GO_REF:0000104 [IEA] UniRule:UR000037500) /// 0072344 // rescue of stalled ribosome (GO_REF:0000104 [IEA] UniRule:UR000037500)										protein	taxon:192222	20250428	UniProt
I5Q61_RS07160	NZ_CP065357.1	1426553..1427611	-1.65244	-0.724601	0.14841	0.255937	4.59398	2.19974	0.149942	0.488331	-231.697	-7.8561	0.941722	0.976554
lysA	NZ_CP065357.1	1427644..1428852	1.09925	0.136514	0.704612	0.808323	3.44813	1.78582	0.0319969	0.183283	-1254.89	-10.2933	0.92369	0.976554	0009085 // lysine biosynthetic process (GO_REF:0000043 [IEA] UniProtKB-KW:KW-0457) /// 0008652 // cellular amino acid biosynthetic process (GO_REF:0000043 [IEA] UniProtKB-KW:KW-0028) /// 0009089 // lysine biosynthetic process via diaminopimelate (GO_REF:0000104 [IEA] UniRule:UR000160031) /// 0009089 // lysine biosynthetic process via diaminopimelate (GO_REF:0000118 [IEA] PANTHER:PTN002886047) ///…										protein	taxon:192222	20250429	InterPro
I5Q61_RS07170	NZ_CP065357.1	1428854..1429621	1.12329	0.167736	0.744214	0.833592	8.52408	3.09154	0.00704	0.0624281	-255.006	-7.99439	0.940698	0.976554
pheA	NZ_CP065357.1	1429609..1430682	1.41825	0.504107	0.112547	0.207261	2.43123	1.28169	0.159821	0.508326	-1310.27	-10.3557	0.92323	0.976554	0009094 // L-phenylalanine biosynthetic process (GO_REF:0000043 [IEA] UniProtKB-KW:KW-0584) /// 0046417 // chorismate metabolic process (GO_REF:0000002 [IEA] InterPro:IPR002701|InterPro:IPR036263|InterPro:IPR036979) /// 0008652 // cellular amino acid biosynthetic process (GO_REF:0000043 [IEA] UniProtKB-KW:KW-0028) /// 0009094 // L-phenylalanine biosynthetic process (GO_REF:0000118 [IEA] PANTHER:P…										protein	taxon:192222	20250428	UniProt
hisC	NZ_CP065357.1	1430672..1431769	1.09081	0.125394	0.782995	0.861546	-253.992	-7.98864	0.719227	0.861127	-1127.52	-10.1389	0.924832	0.976554	0000105 // histidine biosynthetic process (GO_REF:0000041 [IEA] UniPathway:UPA00031) /// 0000105 // histidine biosynthetic process (GO_REF:0000043 [IEA] UniProtKB-KW:KW-0368) /// 0008652 // cellular amino acid biosynthetic process (GO_REF:0000043 [IEA] UniProtKB-KW:KW-0028) /// 0000105 // histidine biosynthetic process (GO_REF:0000002 [IEA] InterPro:IPR005861) /// 0000105 // histidine biosyntheti…										protein	taxon:192222	20250429	InterPro
fliF	NZ_CP065357.1	1431819..1433501	1.03395	0.0481702	0.884826	0.923705	2.16997	1.11768	0.0284024	0.170126	-7030.51	-12.7794	0.905338	0.976554	0071973 // bacterial-type flagellum-dependent cell motility (GO_REF:0000002 [IEA] InterPro:IPR000067)										protein	taxon:192222	20250429	InterPro
fliG	NZ_CP065357.1	1433501..1434529	2.70278	1.43444	6.01e-06	5.59e-05	2.22414	1.15325	0.122649	0.451571	-2446.6	-11.2566	0.916575	0.976554	0006935 // chemotaxis (GO_REF:0000002 [IEA] InterPro:IPR000090) /// 0071973 // bacterial-type flagellum-dependent cell motility (GO_REF:0000002 [IEA] InterPro:IPR000090) /// 0097588 // archaeal or bacterial-type flagellum-dependent cell motility (GO_REF:0000043 [IEA] UniProtKB-KW:KW-0283) /// 0006935 // chemotaxis (GO_REF:0000043 [IEA] UniProtKB-KW:KW-0145) /// 0071973 // bacterial-type flagellum…										protein	taxon:192222	20250429	InterPro
fliH	NZ_CP065357.1	1434539..1435360	2.96278	1.56695	2.26e-05	0.000172	-220.724	-7.7861	0.726024	0.861127	-990.652	-9.95224	0.926212	0.976554	0044781 // bacterial-type flagellum organization (GO_REF:0000043 [IEA] UniProtKB-KW:KW-1005) /// 0015031 // protein transport (GO_REF:0000043 [IEA] UniProtKB-KW:KW-0653)										protein	taxon:192222	20250428	UniProt
dxs	NZ_CP065357.1	1435353..1437197	2.40752	1.26755	7.38e-06	6.66e-05	1.86531	0.899412	0.217857	0.616477	-2900.09	-11.5019	0.914763	0.976554	0009228 // thiamine biosynthetic process (GO_REF:0000043 [IEA] UniProtKB-KW:KW-0784) /// 0019288 // isopentenyl diphosphate biosynthetic process, methylerythritol 4-phosphate pathway (GO_REF:0000118 [IEA] PANTHER:PTN002879289) /// 0008299 // isoprenoid biosynthetic process (GO_REF:0000043 [IEA] UniProtKB-KW:KW-0414) /// 0009228 // thiamine biosynthetic process (GO_REF:0000104 [IEA] UniRule:UR0000…										protein	taxon:192222	20250428	UniProt
perR	NZ_CP065357.1	1437284..1437694	-3.48537	-1.80131	2.75e-05	0.000204	-1.33512	-0.41697	0.782436	0.861127	-1451.51	-10.5033	0.922139	0.976554	0045892 // negative regulation of transcription, DNA-templated (GO_REF:0000118 [IEA] PANTHER:PTN002112387) /// 0006355 // regulation of transcription, DNA-templated (GO_REF:0000002 [IEA] InterPro:IPR002481) /// 1900376 // regulation of secondary metabolite biosynthetic process (GO_REF:0000118 [IEA] PANTHER:PTN002112387)										protein	taxon:192222	20250429	TreeGrafter
ubiE	NZ_CP065357.1	1437914..1438621	-1.44741	-0.533472	0.116345	0.212869	-1.86663	-0.900433	0.541183	0.861127	-2009.16	-10.9724	0.918673	0.976554	0042181 // ketone biosynthetic process (GO_REF:0000117 [IEA] ARBA:ARBA00027493) /// 0009234 // menaquinone biosynthetic process (GO_REF:0000104 [IEA] UniRule:UR000030800) /// 0009234 // menaquinone biosynthetic process (GO_REF:0000043 [IEA] UniProtKB-KW:KW-0474) /// 0006744 // ubiquinone biosynthetic process (GO_REF:0000043 [IEA] UniProtKB-KW:KW-0831) /// 0009234 // menaquinone biosynthetic proce…										protein	taxon:192222	20250429	InterPro
I5Q61_RS07215	NZ_CP065357.1	complement(1438618..1440111)	1.39429	0.479527	0.156098	0.265521	-1.86589	-0.899866	0.401416	0.861127	-4009.26	-11.9691	0.911315	0.976554
I5Q61_RS07220	NZ_CP065357.1	complement(1440121..1440576)	1.1597	0.213746	0.785777	0.861983	-15.768	-3.97893	0.857906	NaN	-70.5095	-6.13975	0.954439	0.976554
I5Q61_RS07225	NZ_CP065357.1	complement(1440573..1441538)	1.1632	0.2181	0.574862	0.696086	-9.31889	-3.22016	0.0314781	0.182079	1.04972	0.0700108	0.950205	0.976554
xseA	NZ_CP065357.1	1441712..1442875	-2.51228	-1.329	0.00203	0.00822	-131.809	-7.04231	0.751281	0.861127	-609.531	-9.25156	0.931394	0.976554	0006308 // DNA catabolic process (GO_REF:0000002 [IEA] InterPro:IPR003753) /// 0006308 // DNA catabolic process (GO_REF:0000104 [IEA] UniRule:UR000001439)										protein	taxon:192222	20250429	InterPro
serC	NZ_CP065357.1	1442886..1443962	-1.29239	-0.370041	0.357933	0.496687	-327.819	-8.35676	0.706851	0.861127	-1525.41	-10.575	0.921609	0.976554	0006564 // L-serine biosynthetic process (GO_REF:0000104 [IEA] UniRule:UR000079133) /// 0006564 // L-serine biosynthetic process (GO_REF:0000118 [IEA] PANTHER:PTN000475656) /// 0008615 // pyridoxine biosynthetic process (GO_REF:0000043 [IEA] UniProtKB-KW:KW-0664) /// 0006563 // L-serine metabolic process (GO_REF:0000117 [IEA] ARBA:ARBA00044408) /// 0008652 // cellular amino acid biosynthetic proc…										protein	taxon:192222	20250429	InterPro
I5Q61_RS07240	NZ_CP065357.1	complement(1444005..1444979)	-1.33312	-0.414805	0.1968	0.315237	-1.41655	-0.502385	0.642743	0.861127	1.77944	0.831421	0.576097	0.976554
plsX	NZ_CP065357.1	complement(1444972..1445958)	-1.6063	-0.683745	0.0596198	0.128318	-5.94618	-2.57196	0.0783414	0.338619	-1.16024	-0.21442	0.884096	0.976554	0006629 // lipid metabolic process (GO_REF:0000043 [IEA] UniProtKB-KW:KW-0443) /// 0006633 // fatty acid biosynthetic process (GO_REF:0000002 [IEA] InterPro:IPR003664|InterPro:IPR012281) /// 0006633 // fatty acid biosynthetic process (GO_REF:0000104 [IEA] UniRule:UR000037494) /// 0008654 // phospholipid biosynthetic process (GO_REF:0000043 [IEA] UniProtKB-KW:KW-0594) /// 0006644 // phospholipid m…										protein	taxon:192222	20250429	InterPro
rpmF	NZ_CP065357.1	complement(1445964..1446110)	-1.90345	-0.928616	0.0160491	0.0465186	-2.79916	-1.485	0.319441	0.767699	-3062.13	-11.5803	0.914184	0.976554	0006412 // translation (GO_REF:0000002 [IEA] InterPro:IPR002677|InterPro:IPR011332) /// 0006412 // translation (GO_REF:0000104 [IEA] UniRule:UR000036455)										protein	taxon:192222	20250429	InterPro
I5Q61_RS07255	NZ_CP065357.1	complement(1446138..1446491)	-4.03765	-2.01352	6.44e-09	1.16e-07	-835.647	-9.70675	0.662201	0.861127	-3752.73	-11.8737	0.912019	0.976554
ndk	NZ_CP065357.1	complement(1446497..1446910)	-2.19511	-1.1343	0.00132	0.00574	-1516.57	-10.5666	0.634341	0.861127	-6975.76	-12.7681	0.905421	0.976554	0006241 // CTP biosynthetic process (GO_REF:0000002 [IEA] InterPro:IPR001564) /// 0009117 // nucleotide metabolic process (GO_REF:0000043 [IEA] UniProtKB-KW:KW-0546) /// 0006228 // UTP biosynthetic process (GO_REF:0000104 [IEA] UniRule:UR000089065) /// 0006228 // UTP biosynthetic process (GO_REF:0000002 [IEA] InterPro:IPR001564) /// 0006183 // GTP biosynthetic process (GO_REF:0000002 [IEA] InterP…										protein	taxon:192222	20250428	UniProt
I5Q61_RS07265	NZ_CP065357.1	complement(1447023..1447307)	-1.76049	-0.815976	0.0218851	0.058948	-1.84224	-0.881463	0.551245	0.861127	-2058.99	-11.0077	0.918412	0.976554
I5Q61_RS07270	NZ_CP065357.1	1447476..1448072	-2.80945	-1.49029	9.98e-06	8.66e-05	-4291.17	-12.0672	0.587017	0.861127	-19635.6	-14.2612	0.894423	0.976554
flhB	NZ_CP065357.1	1448178..1449275	-1.41135	-0.497077	0.171795	0.285146	-1.06468	-0.0904155	0.951414	0.969266	-1133.83	-10.147	0.924772	0.976554	0009306 // protein secretion (GO_REF:0000002 [IEA] InterPro:IPR006135) /// 1902210 // positive regulation of bacterial-type flagellum assembly (PMID:12055288 [IMP]) /// 0044781 // bacterial-type flagellum organization (GO_REF:0000043 [IEA] UniProtKB-KW:KW-1005) /// 0044780 // bacterial-type flagellum assembly (GO_REF:0000002 [IEA] InterPro:IPR006136) /// 0015031 // protein transport (GO_REF:00000…										protein	taxon:192222	20250429	InterPro
motB	NZ_CP065357.1	complement(1449272..1450015)	1.99858	0.998972	0.00166	0.00699	2.61709	1.38796	0.0863025	0.361124	-1661.49	-10.6983	0.920698	0.976554											protein	taxon:192222	20250426	IntAct
motA	NZ_CP065357.1	complement(1450018..1450794)	1.36263	0.446392	0.186881	0.302139	-1.6418	-0.71528	0.355828	0.81982	-7236.99	-12.8212	0.90503	0.976554	0071978 // bacterial-type flagellum-dependent swarming motility (GO_REF:0000118 [IEA] PANTHER:PTN002825428) /// 0097588 // archaeal or bacterial-type flagellum-dependent cell motility (GO_REF:0000043 [IEA] UniProtKB-KW:KW-0283) /// 0006935 // chemotaxis (GO_REF:0000002 [IEA] InterPro:IPR047055) /// 0071978 // bacterial-type flagellum-dependent swarming motility (GO_REF:0000002 [IEA] InterPro:IPR0…										protein	taxon:192222	20250429	InterPro
polA	NZ_CP065357.1	complement(1450810..1453449)	1.18838	0.248995	0.469844	0.602015	1.23985	0.310167	0.697782	0.861127	-3462.72	-11.7577	0.912875	0.976554	0006260 // DNA replication (GO_REF:0000002 [IEA] InterPro:IPR001098|InterPro:IPR018320|InterPro:IPR019760) /// 0006261 // DNA-dependent DNA replication (GO_REF:0000002 [IEA] InterPro:IPR002298) /// 0006261 // DNA-dependent DNA replication (GO_REF:0000104 [IEA] UniRule:UR000001104) /// 0006139 // nucleobase-containing compound metabolic process (GO_REF:0000002 [IEA] InterPro:IPR002562) /// 0071897…										protein	taxon:192222	20250429	InterPro
I5Q61_RS07295	NZ_CP065357.1	complement(1453585..1454028)	-4.15285	-2.0541	0.0118702	0.0369865	-33.7884	-5.07846	0.819222	NaN	-151.055	-7.23893	0.946293	0.976554
uvrA	NZ_CP065357.1	complement(1454035..1456860)	1.50464	0.589414	0.0783172	0.159307	-2.57634	-1.36532	0.0537687	0.268843	-1.26618	-0.340485	0.751006	0.976554	0006281 // DNA repair (GO_REF:0000043 [IEA] UniProtKB-KW:KW-0228|UniProtKB-KW:KW-0234) /// 0006974 // cellular response to DNA damage stimulus (GO_REF:0000117 [IEA] ARBA:ARBA00026271) /// 0006289 // nucleotide-excision repair (GO_REF:0000002 [IEA] InterPro:IPR004602) /// 0006974 // cellular response to DNA damage stimulus (GO_REF:0000043 [IEA] UniProtKB-KW:KW-0227)										protein	taxon:192222	20250428	UniProt
I5Q61_RS07305	NZ_CP065357.1	complement(1456948..1457733)	-13.6876	-3.7748	1.37e-20	1.25e-18	2.0534	1.03801	0.249466	0.662994	-1570.71	-10.6172	0.921297	0.976554
I5Q61_RS07310	NZ_CP065357.1	1458132..1459391	-1.67774	-0.746521	0.157562	0.267348	-59.0512	-5.88389	0.791153	0.861127	-264.018	-8.04449	0.940327	0.976554
trpD	NZ_CP065357.1	1459375..1460976	-1.65679	-0.728387	0.0400312	0.0954483	2.37569	1.24835	0.180761	0.55085	-1350.12	-10.3989	0.92291	0.976554
I5Q61_RS07320	NZ_CP065357.1	1460963..1461562	-2.62287	-1.39115	0.0725549	0.150261	-26.5913	-4.73288	0.831329	NaN	-118.893	-6.89352	0.948852	0.976554
trpB	NZ_CP065357.1	1461559..1462737	-1.68723	-0.754661	0.0444221	0.10305	1.14673	0.197522	0.829541	0.876328	-2843.04	-11.4732	0.914975	0.976554	0000162 // tryptophan biosynthetic process (GO_REF:0000118 [IEA] PANTHER:PTN005133908) /// 0006568 // tryptophan metabolic process (GO_REF:0000002 [IEA] InterPro:IPR006653|InterPro:IPR006654) /// 0008652 // cellular amino acid biosynthetic process (GO_REF:0000043 [IEA] UniProtKB-KW:KW-0028) /// 0009073 // aromatic amino acid family biosynthetic process (GO_REF:0000043 [IEA] UniProtKB-KW:KW-0057) …										protein	taxon:192222	20250429	InterPro
trpA	NZ_CP065357.1	1462730..1463479	1.37074	0.45496	0.427839	0.562924	7.80141	2.96373	0.0578891	NaN	-138.06	-7.10915	0.947255	0.976554	0006568 // tryptophan metabolic process (GO_REF:0000002 [IEA] InterPro:IPR002028) /// 0008652 // cellular amino acid biosynthetic process (GO_REF:0000043 [IEA] UniProtKB-KW:KW-0028) /// 0009073 // aromatic amino acid family biosynthetic process (GO_REF:0000043 [IEA] UniProtKB-KW:KW-0057) /// 0000162 // tryptophan biosynthetic process (GO_REF:0000117 [IEA] ARBA:ARBA00029204) /// 0000162 // tryptop…										protein	taxon:192222	20250429	InterPro
I5Q61_RS07335	NZ_CP065357.1	1463553..1463975	1.47522	0.560934	0.107084	0.200838	-394.637	-8.62438	0.697888	0.861127	-1794.09	-10.809	0.91988	0.976554
fliN	NZ_CP065357.1	1463975..1464280	-1.21046	-0.275553	0.501817	0.629451	-204.914	-7.67888	0.729626	0.861127	-953.434	-9.89699	0.92662	0.976554	0006935 // chemotaxis (GO_REF:0000002 [IEA] InterPro:IPR001172) /// 0071973 // bacterial-type flagellum-dependent cell motility (GO_REF:0000002 [IEA] InterPro:IPR001172) /// 0097588 // archaeal or bacterial-type flagellum-dependent cell motility (GO_REF:0000043 [IEA] UniProtKB-KW:KW-0283) /// 0006935 // chemotaxis (GO_REF:0000043 [IEA] UniProtKB-KW:KW-0145)										protein	taxon:192222	20250429	InterPro
I5Q61_RS07345	NZ_CP065357.1	1464280..1465074	-1.94328	-0.958497	0.0645022	0.136865	-55.0248	-5.78201	0.794718	0.861127	-263.651	-8.04249	0.940342	0.976554
I5Q61_RS07350	NZ_CP065357.1	complement(1465071..1466531)	-1.89093	-0.9191	0.00848	0.0278726	-1.31323	-0.393117	0.722044	0.861127	-2784.04	-11.443	0.915198	0.976554
I5Q61_RS07355	NZ_CP065357.1	complement(1466531..1466776)	-1.85568	-0.891951	0.0319147	0.079991	-493.277	-8.94626	0.687193	0.861127	2.45937	1.29829	0.382705	0.976554
hsrA	NZ_CP065357.1	complement(1466880..1467551)	-1.44357	-0.529638	0.111326	0.205698	-2.25477	-1.17298	0.0449743	0.239049	-3.92931	-1.97427	0.182942	0.976554
I5Q61_RS07365	NZ_CP065357.1	complement(1467629..1467946)	1.71923	0.78176	0.760846	NaN	NaN	NaN	NaN	NaN	NaN	NaN	NaN	NaN
plsY	NZ_CP065357.1	complement(1467931..1468539)	-6.15757	-2.62236	2.02e-10	5.03e-09	-939.173	-9.87525	0.656724	0.861127	1.30819	0.387575	0.796633	0.976554	0008654 // phospholipid biosynthetic process (GO_REF:0000104 [IEA] UniRule:UR000100543) /// 0008654 // phospholipid biosynthetic process (GO_REF:0000002 [IEA] InterPro:IPR003811) /// 0006629 // lipid metabolic process (GO_REF:0000043 [IEA] UniProtKB-KW:KW-0443) /// 0008654 // phospholipid biosynthetic process (GO_REF:0000043 [IEA] UniProtKB-KW:KW-0594) /// 0006644 // phospholipid metabolic proces…										protein	taxon:192222	20250428	UniProt
I5Q61_RS07375	NZ_CP065357.1	1468732..1469757	-1.24343	-0.314327	0.459022	0.591927	-19.5812	-4.29139	7.14e-08	4.43e-06	-7.76763	-2.95747	0.0072	0.248163
glmM	NZ_CP065357.1	1469844..1471181	-1.32827	-0.409548	0.199993	0.318456	-1.84353	-0.882472	0.308419	0.75038	-5970.97	-12.5438	0.907076	0.976554	0006048 // UDP-N-acetylglucosamine biosynthetic process (GO_REF:0000118 [IEA] PANTHER:PTN002873456) /// 0009252 // peptidoglycan biosynthetic process (GO_REF:0000118 [IEA] PANTHER:PTN002873456) /// 0005975 // carbohydrate metabolic process (GO_REF:0000002 [IEA] InterPro:IPR005841|InterPro:IPR005844|InterPro:IPR005845|InterPro:IPR005846|InterPro:IPR006352|InterPro:IPR016055)										protein	taxon:192222	20250429	InterPro
lspA	NZ_CP065357.1	1471174..1471647	-1.13825	-0.186823	0.768964	0.850425	-30.1976	-4.91636	0.824897	NaN	-135.016	-7.07699	0.947493	0.976554	0006508 // proteolysis (GO_REF:0000043 [IEA] UniProtKB-KW:KW-0645) /// 0006508 // proteolysis (GO_REF:0000002 [IEA] InterPro:IPR001872)										protein	taxon:192222	20250429	InterPro
hemJ	NZ_CP065357.1	1471631..1472080	-2.64286	-1.4021	1.06e-05	9.12e-05	-7.90654	-2.98305	0.0432084	0.232501	-8606.23	-13.0712	0.903188	0.976554
I5Q61_RS07395	NZ_CP065357.1	complement(1472095..1473432)	2.38885	1.25632	0.00365	0.0134026	3.74557	1.90519	0.227653	0.630791	-285.237	-8.15602	0.939502	0.976554
cmeU	NZ_CP065357.1	1473561..1473812	-3.30509	-1.72469	0.0383284	0.0925144	-30.1859	-4.9158	0.824928	NaN	-134.953	-7.07631	0.947498	0.976554
cmeB	NZ_CP065357.1	complement(1475294..1478416)	-1.23157	-0.300498	0.419745	0.555083	-1.97512	-0.981937	0.0340155	0.191134	-2.35472	-1.23555	0.179279	0.976554	0055085 // transmembrane transport (GO_REF:0000002 [IEA] InterPro:IPR001036) /// 0055085 // transmembrane transport (GO_REF:0000117 [IEA] ARBA:ARBA00027679) /// 0042908 // xenobiotic transport (GO_REF:0000002 [IEA] InterPro:IPR004764) /// 0042908 // xenobiotic transport (GO_REF:0000117 [IEA] ARBA:ARBA00034183) /// 0009636 // response to toxic substance (GO_REF:0000117 [IEA] ARBA:ARBA00026669)										protein	taxon:192222	20250429	InterPro
I5Q61_RS07415	NZ_CP065357.1	complement(1478416..1479519)	-1.30655	-0.385762	0.35175	0.490589	-2.08408	-1.05941	0.067437	0.308853	-4.73575	-2.24359	0.136487	0.976554
I5Q61_RS07420	NZ_CP065357.1	complement(1479630..1480268)	7.26838	2.86163	1.28e-10	3.44e-09	-50.0335	-5.64482	0.799475	0.861127	-223.706	-7.80546	0.942097	0.976554
ccoG	NZ_CP065357.1	complement(1480268..1481632)	1.07592	0.105566	0.730841	0.824677	-1.33227	-0.41389	0.705178	0.861127	-2860.52	-11.4821	0.91491	0.976554
rpsU	NZ_CP065357.1	1481800..1482012	-8.54397	-3.09491	4.62e-17	3.33e-15	-15.3816	-3.94314	9.5e-06	0.00028	-50323.9	-15.619	0.884439	0.976554	0006412 // translation (GO_REF:0000104 [IEA] UniRule:UR000035393) /// 0006412 // translation (GO_REF:0000002 [IEA] InterPro:IPR001911)										protein	taxon:192222	20250429	InterPro
I5Q61_RS07435	NZ_CP065357.1	1482135..1482740	-3.07871	-1.62233	3.94e-06	3.86e-05	-4.37959	-2.13079	0.0165592	0.115621	-14514.6	-13.8252	0.897633	0.976554
I5Q61_RS07440	NZ_CP065357.1	1482750..1483919	-1.54952	-0.631817	0.0983123	0.187986	-3.38886	-1.7608	0.0120376	0.0934495	-18429.4	-14.1697	0.895096	0.976554
I5Q61_RS07445	NZ_CP065357.1	1483922..1484857	1.17495	0.232596	0.437764	0.571595	-2.19824	-1.13635	0.201091	0.581585	-7048.62	-12.7831	0.905311	0.976554
I5Q61_RS07455	NZ_CP065357.1	1485337..1485813	NaN	NaN	NaN	NaN	NaN	NaN	NaN	NaN	NaN	NaN	NaN	NaN
I5Q61_RS07460	NZ_CP065357.1	1485824..1486642	2.00805	1.00579	0.464734	0.597701	-3.1481	-1.65448	0.940703	NaN	-14.1034	-3.81797	0.97166	0.976554
I5Q61_RS07465	NZ_CP065357.1	1486642..1488354	-1.05858	-0.0821291	0.863036	0.911752	1.63641	0.710531	0.640972	0.861127	-660.095	-9.36653	0.930543	0.976554
I5Q61_RS07470	NZ_CP065357.1	complement(1488313..1488891)	-2.40824	-1.26798	0.11066	0.205021	-28.5151	-4.83366	0.827858	NaN	-126.255	-6.9802	0.948211	0.976554
msrP	NZ_CP065357.1	complement(1488891..1489784)	-6.17312	-2.626	5.74e-13	2.02e-11	-2.69098	-1.42813	0.110997	0.428028	-8701.16	-13.087	0.903071	0.976554	0030091 // protein repair (GO_REF:0000104 [IEA] UniRule:UR000101154) /// 0030091 // protein repair (GO_REF:0000002 [IEA] InterPro:IPR022867)										protein	taxon:192222	20250428	UniProt
nusB	NZ_CP065357.1	complement(1490682..1491080)	-1.01236	-0.0177266	0.966971	0.979835	1.20651	0.270837	0.855091	0.897693	-887.565	-9.79371	0.927384	0.976554	0006353 // DNA-templated transcription, termination (GO_REF:0000002 [IEA] InterPro:IPR011605) /// 0031564 // transcription antitermination (GO_REF:0000043 [IEA] UniProtKB-KW:KW-0889) /// 0006355 // regulation of transcription, DNA-templated (GO_REF:0000002 [IEA] InterPro:IPR006027) /// 0006353 // DNA-templated transcription, termination (GO_REF:0000104 [IEA] UniRule:UR000037471)										protein	taxon:192222	20250429	InterPro
ribH	NZ_CP065357.1	complement(1491080..1491544)	1.42478	0.510742	0.0980414	0.18773	-6.6726	-2.73825	0.0621968	0.291239	-7284.38	-12.8306	0.904961	0.976554	0009231 // riboflavin biosynthetic process (GO_REF:0000118 [IEA] PANTHER:PTN002720944) /// 0009231 // riboflavin biosynthetic process (GO_REF:0000002 [IEA] InterPro:IPR002180|InterPro:IPR034964|InterPro:IPR036467) /// 0009231 // riboflavin biosynthetic process (GO_REF:0000041 [IEA] UniPathway:UPA00275) /// 0009231 // riboflavin biosynthetic process (GO_REF:0000104 [IEA] UniRule:UR000001265) /// 0…										protein	taxon:192222	20250429	InterPro
kdsA	NZ_CP065357.1	complement(1491547..1492359)	-1.54708	-0.629546	0.107815	0.201658	-2.37683	-1.24904	0.0193783	0.127745	-5.1521	-2.36516	0.11225	0.976554	0019294 // keto-3-deoxy-D-manno-octulosonic acid biosynthetic process (GO_REF:0000104 [IEA] UniRule:UR000038406) /// 0009103 // lipopolysaccharide biosynthetic process (GO_REF:0000041 [IEA] UniPathway:UPA00030) /// 0009103 // lipopolysaccharide biosynthetic process (GO_REF:0000104 [IEA] UniRule:UR000038406) /// 0009103 // lipopolysaccharide biosynthetic process (GO_REF:0000043 [IEA] UniProtKB-KW:…										protein	taxon:192222	20250429	InterPro
I5Q61_RS07500	NZ_CP065357.1	complement(1492356..1493288)	-1.19952	-0.262456	0.582602	0.701271	2.30344	1.20379	0.427215	0.861127	-467.398	-8.86851	0.934228	0.976554
der	NZ_CP065357.1	1493390..1494772	-1.47852	-0.564155	0.0952099	0.184108	-2.61138	-1.38481	0.189187	0.5666	-1.00285	-0.0041	0.997773	0.999204	0042254 // ribosome biogenesis (GO_REF:0000043 [IEA] UniProtKB-KW:KW-0690)										protein	taxon:192222	20250428	UniProt
I5Q61_RS07510	NZ_CP065357.1	1494759..1495256	2.01556	1.01118	0.0971768	0.186596	-22.1177	-4.46713	0.840703	NaN	-99.7519	-6.64027	0.950729	0.976554
trpS	NZ_CP065357.1	1495253..1496212	1.29396	0.371798	0.265878	0.395281	-1.81773	-0.862141	0.269469	0.694264	-7764.64	-12.9227	0.904282	0.976554	0006418 // tRNA aminoacylation for protein translation (GO_REF:0000002 [IEA] InterPro:IPR001412|InterPro:IPR002305) /// 0006436 // tryptophanyl-tRNA aminoacylation (GO_REF:0000002 [IEA] InterPro:IPR002306) /// 0006436 // tryptophanyl-tRNA aminoacylation (GO_REF:0000118 [IEA] PANTHER:PTN000006540) /// 0006412 // translation (GO_REF:0000043 [IEA] UniProtKB-KW:KW-0648) /// 0006436 // tryptophanyl-tR…										protein	taxon:192222	20250429	InterPro
serS	NZ_CP065357.1	1496223..1497458	1.47377	0.559509	0.0864117	0.170953	-1.39399	-0.479224	0.52662	0.861127	-6079.41	-12.5697	0.906884	0.976554	0006418 // tRNA aminoacylation for protein translation (GO_REF:0000002 [IEA] InterPro:IPR002314) /// 0016260 // selenocysteine biosynthetic process (GO_REF:0000104 [IEA] UniRule:UR000079193) /// 0006412 // translation (GO_REF:0000043 [IEA] UniProtKB-KW:KW-0648) /// 0006434 // seryl-tRNA aminoacylation (GO_REF:0000104 [IEA] UniRule:UR000079193) /// 0006434 // seryl-tRNA aminoacylation (GO_REF:0000…										protein	taxon:192222	20250429	InterPro
I5Q61_RS07525	NZ_CP065357.1	1497467..1499929	-1.50163	-0.586529	0.0842177	0.16758	-1.38918	-0.474238	0.665805	0.861127	-2947.94	-11.5255	0.914589	0.976554
I5Q61_RS07530	NZ_CP065357.1	complement(1499959..1500534)	-14.0526	-3.81277	6.98e-27	1.2e-24	-1072.27	-10.0665	0.650487	0.861127	-4806.63	-12.2308	0.909384	0.976554
pyk	NZ_CP065357.1	complement(1500620..1502062)	1.08448	0.117	0.737653	0.827596	1.4063	0.491904	0.491719	0.861127	1.46774	0.553598	0.707859	0.976554	0006096 // glycolytic process (GO_REF:0000002 [IEA] InterPro:IPR001697|InterPro:IPR015793|InterPro:IPR015806) /// 0006096 // glycolytic process (GO_REF:0000041 [IEA] UniPathway:UPA00109) /// 0006096 // glycolytic process (GO_REF:0000043 [IEA] UniProtKB-KW:KW-0324)										protein	taxon:192222	20250428	UniProt
I5Q61_RS07540	NZ_CP065357.1	complement(1502104..1503450)	-1.14375	-0.193768	0.578336	0.69888	1.25303	0.325421	0.615834	0.861127	1.07685	0.106822	0.942457	0.976554
I5Q61_RS07545	NZ_CP065357.1	complement(1503572..1504201)	-1.32498	-0.40597	0.411303	0.549072	-71.1621	-6.15304	0.781857	0.861127	-321.165	-8.32717	0.938234	0.976554
I5Q61_RS07550	NZ_CP065357.1	complement(1504451..1505452)	2.41144	1.26989	0.00415	0.0150017	1.08818	0.121917	0.935969	0.957886	-991.067	-9.95284	0.926208	0.976554
I5Q61_RS07555	NZ_CP065357.1	complement(1505449..1506027)	-3.2093	-1.68226	0.0428014	0.100999	-43.4996	-5.44293	0.806597	0.861127	-198.075	-7.6299	0.943398	0.976554
gatC	NZ_CP065357.1	1506161..1506445	-1.13925	-0.18809	0.696942	0.801601	-127.947	-6.9994	0.752761	0.861127	-578.348	-9.17579	0.931954	0.976554	0070681 // glutaminyl-tRNAGln biosynthesis via transamidation (GO_REF:0000118 [IEA] PANTHER:PTN000385050) /// 0006450 // regulation of translational fidelity (GO_REF:0000002 [IEA] InterPro:IPR003837|InterPro:IPR036113) /// 0006412 // translation (GO_REF:0000043 [IEA] UniProtKB-KW:KW-0648) /// 0006412 // translation (GO_REF:0000104 [IEA] UniRule:UR000033428)										protein	taxon:192222	20250428	UniProt
I5Q61_RS07565	NZ_CP065357.1	1506513..1507070	-1.47705	-0.562716	0.258758	0.387289	7.63583	2.93279	0.00234	0.0271028	-416.996	-8.70389	0.935446	0.976554
I5Q61_RS07570	NZ_CP065357.1	1507072..1507548	1.07585	0.105477	0.720874	0.818144	1.26799	0.342542	0.605694	0.861127	-5035.66	-12.298	0.908888	0.976554
lysS	NZ_CP065357.1	1507549..1509042	1.65063	0.723021	0.0196541	0.0541079	1.91759	0.939297	0.0701768	0.316177	-1.0111	-0.015925	0.991345	0.995622	0006418 // tRNA aminoacylation for protein translation (GO_REF:0000002 [IEA] InterPro:IPR004364) /// 0006430 // lysyl-tRNA aminoacylation (GO_REF:0000104 [IEA] UniRule:UR000083062) /// 0006430 // lysyl-tRNA aminoacylation (GO_REF:0000118 [IEA] PANTHER:PTN002873072) /// 0006412 // translation (GO_REF:0000043 [IEA] UniProtKB-KW:KW-0648) /// 0006430 // lysyl-tRNA aminoacylation (GO_REF:0000002 [IEA]…										protein	taxon:192222	20250429	TreeGrafter
I5Q61_RS07580	NZ_CP065357.1	1509054..1510298	2.99452	1.58232	3.06e-05	0.000226	2.35256	1.23423	0.00148	0.0190223	2.13253	1.09257	0.125998	0.976554
I5Q61_RS07585	NZ_CP065357.1	1510295..1510840	1.21358	0.279272	0.466366	0.598678	2.51853	1.33258	0.0996613	0.397298	-1758.14	-10.7798	0.920095	0.976554
I5Q61_RS07590	NZ_CP065357.1	1510854..1511621	2.18254	1.12601	0.000318	0.00165	1.354	0.437233	0.461419	0.861127	-1.00099	-0.00142	0.999228	0.999377
I5Q61_RS07595	NZ_CP065357.1	1511618..1512409	1.6736	0.742959	0.109982	0.204316	-88.0919	-6.46094	0.771285	0.861127	-390.241	-8.60822	0.936154	0.976554
lgt	NZ_CP065357.1	1513323..1514138	1.71609	0.779123	0.0483127	0.109482	2.7241	1.44578	0.179085	0.54746	-780.238	-9.60777	0.928759	0.976554	0042158 // lipoprotein biosynthetic process (GO_REF:0000002 [IEA] InterPro:IPR001640) /// 0042158 // lipoprotein biosynthetic process (GO_REF:0000104 [IEA] UniRule:UR000071004)										protein	taxon:192222	20250429	InterPro
I5Q61_RS07615	NZ_CP065357.1	1514973..1516964	1.33905	0.421211	0.494014	0.620801	-4.90739	-2.29496	1.82e-07	9.76e-06	-4.29976	-2.10426	0.00163	0.0761033
I5Q61_RS07620	NZ_CP065357.1	1516957..1517682	1.26441	0.338464	0.41073	0.548841	-2.76636	-1.46799	0.00153	0.0194593	-1.11445	-0.15633	0.806858	0.976554
I5Q61_RS07625	NZ_CP065357.1	1517707..1519893	1.72369	0.785501	0.0285486	0.0738492	1.95917	0.970241	0.398604	0.861127	-1071.31	-10.0652	0.925377	0.976554
