# Supplementary material for: Campylobacter hepaticus Transcriptomics Identified Genes Involved in Spotty Liver Disease (SLD) Pathogenesis
Source: Pathogens. 2025 Oct 17;14(10):1048. doi: 10.3390/pathogens14101048 (PMC12567157; doi:10.3390/pathogens14101048)
Supplement: Supplementary file 1 [file pathogens-14-01048-s001.zip › Supplementary File S2.xlsx]

## Sheet: Sheet1
Name	Chromosome	Region	Identifier	Bile vs. control - Max group means	Bile vs. control - Fold change	Bile vs. control - Log fold change	Bile vs. control - P-value	Bile vs. control - FDR p-value	Bile vs. control - Bonferroni	LMH vs. control - Max group means	LMH vs. control - Fold change	LMH vs. control - Log fold change	LMH vs. control - P-value	LMH vs. control - FDR p-value	LMH vs. control - Bonferroni	Liver vs. control - Max group means	Liver vs. control - Fold change	Liver vs. control - Log fold change	Liver vs. control - P-value	Liver vs. control - FDR p-value	Liver vs. control - Bonferroni	Feature ID	Database	Database identifier	Database symbol	Qualifier	GO biological process	GO cellular component	GO molecular function
A2J15_RS00010	NZ_CP031611.1	1818..2180	https://www.ncbi.nlm.nih.gov/entrez/query.fcgi?db=gene&cmd=Retrieve&dopt=full_report&list_uids=44003884	0.404879	-1.01938	-0.0276897	0.971474	0.978123	1	0.109195	-17.4698	-4.12679	0.852825	0.943313	1	0.109195	-81.1946	-6.34331	0.952912	0.977621	1
A2J15_RS00015	NZ_CP031611.1	2255..2827	https://www.ncbi.nlm.nih.gov/entrez/query.fcgi?db=gene&cmd=Retrieve&dopt=full_report&list_uids=44003885	33.2326	-1.60983	-0.686906	0.0268658	0.0681373	1	19.8123	-2.17703	-1.12236	0.106473	0.428592	1	28.3233	-2.6204	-1.38979	0.352452	0.977621	1
A2J15_RS00020	NZ_CP031611.1	complement(2831..3787)	https://www.ncbi.nlm.nih.gov/entrez/query.fcgi?db=gene&cmd=Retrieve&dopt=full_report&list_uids=44003886	0.233515	-2.55354	-1.3525	0.0113954	0.0339524	1	0.160553	-58.3906	-5.86766	0.791897	0.943313	1	0.160553	-271.528	-8.08496	0.940004	0.977621	1
A2J15_RS00025	NZ_CP031611.1	4136..5713	https://www.ncbi.nlm.nih.gov/entrez/query.fcgi?db=gene&cmd=Retrieve&dopt=full_report&list_uids=44003887	19.2331	-6.27222	-2.64898	1.75e-16	1.07e-14	2.58e-13	19.2331	-6.68086	-2.74003	8.68e-05	0.00208	0.126967	19.2331	-43994.6	-15.425	0.88582	0.977621	1
A2J15_RS00030	NZ_CP031611.1	5706..6038	https://www.ncbi.nlm.nih.gov/entrez/query.fcgi?db=gene&cmd=Retrieve&dopt=full_report&list_uids=44003888	3.15017	-1.246	-0.3173	0.410493	0.546952	1	1.29511	-151.459	-7.24278	0.744656	0.943313	1	1.29511	-702.202	-9.45574	0.929856	0.977621	1
A2J15_RS00035	NZ_CP031611.1	complement(6111..6695)	https://www.ncbi.nlm.nih.gov/entrez/query.fcgi?db=gene&cmd=Retrieve&dopt=full_report&list_uids=44003889	2.1299	1.08191	0.113585	0.757574	0.828589	1	0.614756	-123.774	-6.95157	0.754583	0.943313	1	0.614756	-575.541	-9.16877	0.93198	0.977621	1
A2J15_RS00040	NZ_CP031611.1	6897..8123	https://www.ncbi.nlm.nih.gov/entrez/query.fcgi?db=gene&cmd=Retrieve&dopt=full_report&list_uids=44003890	0.0490427	-2.43331	-1.28292	0.107351	0.197571	1	0.0490427	-20.8448	-4.38161	0.843822	0.943313	1	0.0490427	-96.9518	-6.5992	0.951014	0.977621	1
A2J15_RS00045	NZ_CP031611.1	8116..8853	https://www.ncbi.nlm.nih.gov/entrez/query.fcgi?db=gene&cmd=Retrieve&dopt=full_report&list_uids=44003891	0.63862	-1.36794	-0.452005	0.33357	0.466428	1	0.24788	-66.5659	-6.05671	0.78536	0.943313	1	0.24788	-309.111	-8.27198	0.938619	0.977621	1
A2J15_RS00050	NZ_CP031611.1	9262..10775	https://www.ncbi.nlm.nih.gov/entrez/query.fcgi?db=gene&cmd=Retrieve&dopt=full_report&list_uids=44003892	15236	-2.0193	-1.01385	0.120198	0.215887	1	17351.2	-1.30149	-0.380168	0.421233	0.943313	1	14639.6	-3.96295	-1.98657	0.000222	0.0162476	0.324952
A2J15_RS00055	NZ_CP031611.1	10895..10970	https://www.ncbi.nlm.nih.gov/entrez/query.fcgi?db=gene&cmd=Retrieve&dopt=full_report&list_uids=44003893	0	NaN	NaN	NaN	NaN	NaN	0	NaN	NaN	NaN	NaN	NaN	0	NaN	NaN	NaN	NaN	NaN
A2J15_RS00060	NZ_CP031611.1	10977..11053	https://www.ncbi.nlm.nih.gov/entrez/query.fcgi?db=gene&cmd=Retrieve&dopt=full_report&list_uids=44003894	0	NaN	NaN	NaN	NaN	NaN	0	NaN	NaN	NaN	NaN	NaN	0	NaN	NaN	NaN	NaN	NaN
A2J15_RS00065	NZ_CP031611.1	11813..13417	https://www.ncbi.nlm.nih.gov/entrez/query.fcgi?db=gene&cmd=Retrieve&dopt=full_report&list_uids=44003895	50.8274	1.83083	0.872502	0.0461141	0.103563	1	8.64314	-9.03611	-3.1757	0.00365	0.0434452	1	8.64314	-20360.9	-14.3135	0.893997	0.977621	1
A2J15_RS00070	NZ_CP031611.1	13426..14253	https://www.ncbi.nlm.nih.gov/entrez/query.fcgi?db=gene&cmd=Retrieve&dopt=full_report&list_uids=44003896	7.01642	1.01827	0.0261169	0.939199	0.958087	1	2.16019	-557.793	-9.12359	0.681581	0.943313	1	2.16019	-2588.6	-11.338	0.915941	0.977621	1
A2J15_RS07920	NZ_CP031611.1	14225..14380	https://www.ncbi.nlm.nih.gov/entrez/query.fcgi?db=gene&cmd=Retrieve&dopt=full_report&list_uids=99613824	0	NaN	NaN	NaN	NaN	NaN	0	NaN	NaN	NaN	NaN	NaN	0	NaN	NaN	NaN	NaN	NaN
A2J15_RS00075	NZ_CP031611.1	14389..15213	https://www.ncbi.nlm.nih.gov/entrez/query.fcgi?db=gene&cmd=Retrieve&dopt=full_report&list_uids=44003897	0.647995	-2.10533	-1.07405	0.0189194	0.0508783	1	2.44508	2.12619	1.08827	0.472595	0.943313	1	0.387187	-521.515	-9.02656	0.933032	0.977621	1
A2J15_RS07655	NZ_CP031611.1	15213..15350	https://www.ncbi.nlm.nih.gov/entrez/query.fcgi?db=gene&cmd=Retrieve&dopt=full_report&list_uids=62975017	0.0449118	-13.116	-3.71325	0.162006	0.2705	1	0.0449118	-4.49022	-2.16679	0.922425	0.949313	1	0.0449118	-20.9089	-4.38604	0.967432	0.977621	1
A2J15_RS00080	NZ_CP031611.1	15352..16152	https://www.ncbi.nlm.nih.gov/entrez/query.fcgi?db=gene&cmd=Retrieve&dopt=full_report&list_uids=44003898	0.617254	-2.05623	-1.04	0.00918	0.0283211	1	0.366447	-104.117	-6.70206	0.763123	0.943313	1	0.366447	-484.136	-8.91927	0.933826	0.977621	1
A2J15_RS07925	NZ_CP031611.1	16173..16322	https://www.ncbi.nlm.nih.gov/entrez/query.fcgi?db=gene&cmd=Retrieve&dopt=full_report&list_uids=99613825	0.0413188	-3.30319	-1.72386	0.276962	0.408227	1	0.0413188	-4.49022	-2.16679	0.922425	0.949313	1	0.0413188	-20.9089	-4.38604	0.967432	0.977621	1
A2J15_RS00085	NZ_CP031611.1	16319..17227	https://www.ncbi.nlm.nih.gov/entrez/query.fcgi?db=gene&cmd=Retrieve&dopt=full_report&list_uids=44003899	0.423045	-3.71818	-1.8946	3.9e-05	0.000238	0.0573398	2.21913	1.82963	0.871555	0.562794	0.943313	1	0.423045	-606.453	-9.24425	0.931421	0.977621	1
A2J15_RS07690	NZ_CP031611.1	17394..17693	https://www.ncbi.nlm.nih.gov/entrez/query.fcgi?db=gene&cmd=Retrieve&dopt=full_report&list_uids=70973597	0	NaN	NaN	NaN	NaN	NaN	0	NaN	NaN	NaN	NaN	NaN	0	NaN	NaN	NaN	NaN	NaN
A2J15_RS07815	NZ_CP031611.1	17729..17842	https://www.ncbi.nlm.nih.gov/entrez/query.fcgi?db=gene&cmd=Retrieve&dopt=full_report&list_uids=79318183	0	NaN	NaN	NaN	NaN	NaN	0	NaN	NaN	NaN	NaN	NaN	0	NaN	NaN	NaN	NaN	NaN
A2J15_RS00095	NZ_CP031611.1	18513..21546	https://www.ncbi.nlm.nih.gov/entrez/query.fcgi?db=gene&cmd=Retrieve&dopt=full_report&list_uids=44003901	153979	-2.00432	-1.00312	0.180861	0.293649	1	174122	-1.30483	-0.383862	0.456999	0.943313	1	91615.7	-7.76165	-2.95636	6.97e-09	1.46e-06	1.02e-05
rrf_1	NZ_CP031611.1	21833..21949	https://www.ncbi.nlm.nih.gov/entrez/query.fcgi?db=gene&cmd=Retrieve&dopt=full_report&list_uids=44003902	220036	-4.57663	-2.19428	0.00795	0.0250549	1	220036	-3.71595	-1.89373	3.23e-05	0.000907	0.0471795	230653	-6.09317	-2.60719	9.23e-09	1.69e-06	1.35e-05
A2J15_RS07820	NZ_CP031611.1	22437..22559	https://www.ncbi.nlm.nih.gov/entrez/query.fcgi?db=gene&cmd=Retrieve&dopt=full_report&list_uids=79318184	0	NaN	NaN	NaN	NaN	NaN	0	NaN	NaN	NaN	NaN	NaN	0	NaN	NaN	NaN	NaN	NaN
A2J15_RS07560	NZ_CP031611.1	22804..22962	https://www.ncbi.nlm.nih.gov/entrez/query.fcgi?db=gene&cmd=Retrieve&dopt=full_report&list_uids=44005387	0.732232	-2.7234	-1.44541	0.0641627	0.133518	1	0.628384	-29.6535	-4.89013	0.82598	0.943313	1	0.628384	-137.493	-7.10321	0.947278	0.977621	1
A2J15_RS00105	NZ_CP031611.1	22940..23530	https://www.ncbi.nlm.nih.gov/entrez/query.fcgi?db=gene&cmd=Retrieve&dopt=full_report&list_uids=44003903	2.46284	-3.80304	-1.92715	5.96e-08	7.69e-07	8.77e-05	3.06699	-2.04424	-1.03157	0.487095	0.943313	1	2.46284	-2283.28	-11.1569	0.917279	0.977621	1
A2J15_RS07565	NZ_CP031611.1	23706..23858	https://www.ncbi.nlm.nih.gov/entrez/query.fcgi?db=gene&cmd=Retrieve&dopt=full_report&list_uids=44005388	0	NaN	NaN	NaN	NaN	NaN	0	NaN	NaN	NaN	NaN	NaN	0	NaN	NaN	NaN	NaN	NaN
A2J15_RS00115	NZ_CP031611.1	complement(24034..24294)	https://www.ncbi.nlm.nih.gov/entrez/query.fcgi?db=gene&cmd=Retrieve&dopt=full_report&list_uids=44003904	0.0376481	-1.93445	-0.951922	0.584775	0.697869	1	0.0118732	-2.85516	-1.51357	0.945791	0.957581	1	0.0118732	-13.3063	-3.73404	0.972271	0.977621	1
murD	NZ_CP031611.1	complement(24707..25915)	https://www.ncbi.nlm.nih.gov/entrez/query.fcgi?db=gene&cmd=Retrieve&dopt=full_report&list_uids=44003905	2.66807	-1.33354	-0.41526	0.30118	0.434349	1	5.99635	2.11807	1.08275	0.19272	0.616669	1	1.08177	-2053.8	-11.0041	0.918408	0.977621	1	murD	UniProtKB	Q9PI73	murD	enables	0008360 // regulation of cell shape (GO_REF:0000043 [IEA] UniProtKB-KW:KW-0133) /// 0009252 // peptidoglycan biosynthetic process (GO_REF:0000104 [IEA] UniRule:UR000098256) /// 0009252 // peptidoglycan biosynthetic process (GO_REF:0000041 [IEA] UniPathway:UPA00219) /// 0008360 // regulation of cell shape (GO_REF:0000002 [IEA] InterPro:IPR005762) /// 0051301 // cell division (GO_REF:0000002 [IEA] …	0005737 // cytoplasm (GO_REF:0000104 [IEA] UniRule:UR000098256) /// 0005737 // cytoplasm (GO_REF:0000044 [IEA] UniProtKB-SubCell:SL-0086) /// 0005737 // cytoplasm (GO_REF:0000002 [IEA] InterPro:IPR005762) /// 0005737 // cytoplasm (GO_REF:0000043 [IEA] UniProtKB-KW:KW-0963)	0016874 // ligase activity (GO_REF:0000043 [IEA] UniProtKB-KW:KW-0436) /// 0008764 // UDP-N-acetylmuramoylalanine-D-glutamate ligase activity (GO_REF:0000104 [IEA] UniRule:UR000098256) /// 0008764 // UDP-N-acetylmuramoylalanine-D-glutamate ligase activity (GO_REF:0000002 [IEA] InterPro:IPR005762) /// 0005524 // ATP binding (GO_REF:0000002 [IEA] InterPro:IPR005762|InterPro:IPR013221|InterPro:IPR03…
mraY	NZ_CP031611.1	complement(25915..26976)	https://www.ncbi.nlm.nih.gov/entrez/query.fcgi?db=gene&cmd=Retrieve&dopt=full_report&list_uids=44003906	2.0508	-1.24216	-0.312852	0.370433	0.508308	1	1.89943	-1.25738	-0.330421	0.822234	0.943313	1	0.830229	-1391.21	-10.4421	0.922561	0.977621	1	mraY	UniProtKB	Q9PI72	mraY	enables	0008360 // regulation of cell shape (GO_REF:0000043 [IEA] UniProtKB-KW:KW-0133) /// 0071555 // cell wall organization (GO_REF:0000118 [IEA] PANTHER:PTN004580813) /// 0009252 // peptidoglycan biosynthetic process (GO_REF:0000041 [IEA] UniPathway:UPA00219) /// 0044038 // cell wall macromolecule biosynthetic process (GO_REF:0000118 [IEA] PANTHER:PTN004580813) /// 0051301 // cell division (GO_REF:000…	0016020 // membrane (GO_REF:0000002 [IEA] InterPro:IPR000715|InterPro:IPR003524) /// 0005886 // plasma membrane (GO_REF:0000104 [IEA] UniRule:UR000050410) /// 0005886 // plasma membrane (GO_REF:0000044 [IEA] UniProtKB-SubCell:SL-0037) /// 0005886 // plasma membrane (GO_REF:0000118 [IEA] PANTHER:PTN004580813) /// 0016020 // membrane (GO_REF:0000043 [IEA] UniProtKB-KW:KW-0472) /// 0005886 // plasma…	0008963 // phospho-N-acetylmuramoyl-pentapeptide-transferase activity (GO_REF:0000002 [IEA] InterPro:IPR003524) /// 0016780 // phosphotransferase activity, for other substituted phosphate groups (GO_REF:0000002 [IEA] InterPro:IPR000715) /// 0051992 // UDP-N-acetylmuramoyl-L-alanyl-D-glutamyl-meso-2,6-diaminopimelyl-D-alanyl-D-alanine:undecaprenyl-phosphate transferase activity (GO_REF:0000116 [IE…
gpmI	NZ_CP031611.1	27057..28535	https://www.ncbi.nlm.nih.gov/entrez/query.fcgi?db=gene&cmd=Retrieve&dopt=full_report&list_uids=44003907	3.05505	-1.73577	-0.795579	0.00889	0.0275743	1	1.66526	-3.21938	-1.68679	0.253694	0.73156	1	1.66526	-3569.3	-11.8014	0.912518	0.977621	1	gpmI	UniProtKB	Q9PI71	gpmI	enables	0006096 // glycolytic process (GO_REF:0000041 [IEA] UniPathway:UPA00109) /// 0006096 // glycolytic process (GO_REF:0000104 [IEA] UniRule:UR000100531) /// 0006096 // glycolytic process (GO_REF:0000043 [IEA] UniProtKB-KW:KW-0324) /// 0005975 // carbohydrate metabolic process (GO_REF:0000118 [IEA] PANTHER:PTN002836239) /// 0006007 // glucose catabolic process (GO_REF:0000002 [IEA] InterPro:IPR005995…	0005737 // cytoplasm (GO_REF:0000002 [IEA] InterPro:IPR011258|InterPro:IPR036646) /// 0005829 // cytosol (GO_REF:0000118 [IEA] PANTHER:PTN002836239)	0004619 // phosphoglycerate mutase activity (GO_REF:0000002 [IEA] InterPro:IPR005995|InterPro:IPR011258|InterPro:IPR036646) /// 0030145 // manganese ion binding (GO_REF:0000104 [IEA] UniRule:UR000100531) /// 0004619 // phosphoglycerate mutase activity (GO_REF:0000003 [IEA] EC:5.4.2.12) /// 0003824 // catalytic activity (GO_REF:0000002 [IEA] InterPro:IPR006124) /// 0046872 // metal ion binding (GO…
fabG	NZ_CP031611.1	28603..29346	https://www.ncbi.nlm.nih.gov/entrez/query.fcgi?db=gene&cmd=Retrieve&dopt=full_report&list_uids=44003908	5.3893	-1.076	-0.105675	0.744525	0.820987	1	5.05554	1.04122	0.0582686	0.956678	0.965262	1	1.98302	-2125.38	-11.0535	0.918042	0.977621	1	fabG	UniProtKB	Q0PB75	fabG	enables	0006631 // fatty acid metabolic process (GO_REF:0000043 [IEA] UniProtKB-KW:KW-0276) /// 0006629 // lipid metabolic process (GO_REF:0000043 [IEA] UniProtKB-KW:KW-0443) /// 0006629 // lipid metabolic process (GO_REF:0000117 [IEA] ARBA:ARBA00028591) /// 0032787 // monocarboxylic acid metabolic process (GO_REF:0000117 [IEA] ARBA:ARBA00027288) /// 0006633 // fatty acid biosynthetic process (GO_REF:000…		0004316 // 3-oxoacyl-[acyl-carrier-protein] reductase (NADPH) activity (GO_REF:0000104 [IEA] UniRule:UR001230772) /// 0004316 // 3-oxoacyl-[acyl-carrier-protein] reductase (NADPH) activity (GO_REF:0000003 [IEA] EC:1.1.1.100) /// 0016491 // oxidoreductase activity (GO_REF:0000043 [IEA] UniProtKB-KW:KW-0560) /// 0004316 // 3-oxoacyl-[acyl-carrier-protein] reductase (NADPH) activity (GO_REF:0000116 …
A2J15_RS00145	NZ_CP031611.1	29358..29765	https://www.ncbi.nlm.nih.gov/entrez/query.fcgi?db=gene&cmd=Retrieve&dopt=full_report&list_uids=44003909	0.998504	1.05988	0.083895	0.869439	0.907697	1	4.9441	5.66034	2.50089	0.103946	0.425684	1	0.344318	-195.959	-7.61441	0.94349	0.977621	1
acpP	NZ_CP031611.1	30203..30436	https://www.ncbi.nlm.nih.gov/entrez/query.fcgi?db=gene&cmd=Retrieve&dopt=full_report&list_uids=44003910	36.3378	-3.35983	-1.74839	1.14e-07	1.33e-06	0.000168	39.8942	-2.35849	-1.23786	0.0882529	0.387465	1	123.82	-2.34297	-1.22834	0.406323	0.977621	1	acpP	UniProtKB	Q9PI64	acpP	enables	0006631 // fatty acid metabolic process (GO_REF:0000043 [IEA] UniProtKB-KW:KW-0276) /// 0006629 // lipid metabolic process (GO_REF:0000043 [IEA] UniProtKB-KW:KW-0443) /// 0006633 // fatty acid biosynthetic process (GO_REF:0000002 [IEA] InterPro:IPR003231) /// 0006633 // fatty acid biosynthetic process (GO_REF:0000041 [IEA] UniPathway:UPA00094) /// 0006633 // fatty acid biosynthetic process (GO_RE…	0016020 // membrane (GO_REF:0000108 [IEA] GO:0009245) /// 0005737 // cytoplasm (GO_REF:0000104 [IEA] UniRule:UR000101233) /// 0005737 // cytoplasm (GO_REF:0000044 [IEA] UniProtKB-SubCell:SL-0086) /// 0005737 // cytoplasm (GO_REF:0000043 [IEA] UniProtKB-KW:KW-0963) /// 0005829 // cytosol (GO_REF:0000118 [IEA] PANTHER:PTN000466714)	0000036 // ACP phosphopantetheine attachment site binding involved in fatty acid biosynthetic process (GO_REF:0000118 [IEA] PANTHER:PTN000466714) /// 0000035 // acyl binding (GO_REF:0000118 [IEA] PANTHER:PTN000466714) /// 0000036 // ACP phosphopantetheine attachment site binding involved in fatty acid biosynthetic process (GO_REF:0000104 [IEA] UniRule:UR000101233)
A2J15_RS00155	NZ_CP031611.1	30461..31675	https://www.ncbi.nlm.nih.gov/entrez/query.fcgi?db=gene&cmd=Retrieve&dopt=full_report&list_uids=44003911	40.3204	-1.7149	-0.778124	0.0512994	0.111629	1	20.8446	-2.98425	-1.57737	0.00571	0.0588407	1	20.8446	-39615.2	-15.2738	0.886932	0.977621	1
A2J15_RS00160	NZ_CP031611.1	31677..32615	https://www.ncbi.nlm.nih.gov/entrez/query.fcgi?db=gene&cmd=Retrieve&dopt=full_report&list_uids=44003912	14.3439	-1.56968	-0.650471	0.0248867	0.0634459	1	20.1742	1.11452	0.156427	0.783548	0.943313	1	6.77923	-9968.39	-13.2831	0.901588	0.977621	1
A2J15_RS00165	NZ_CP031611.1	33130..33714	https://www.ncbi.nlm.nih.gov/entrez/query.fcgi?db=gene&cmd=Retrieve&dopt=full_report&list_uids=44003913	4.03901	-2.06202	-1.04406	0.00194	0.00748	1	3.09844	-2.09874	-1.06952	0.467096	0.943313	1	2.67516	-2327.63	-11.1846	0.917073	0.977621	1
A2J15_RS07930	NZ_CP031611.1	complement(33758..34195)	https://www.ncbi.nlm.nih.gov/entrez/query.fcgi?db=gene&cmd=Retrieve&dopt=full_report&list_uids=99613826	54.1851	2.36328	1.24079	0.000264	0.00134	0.38818	8.12037	-2.1644	-1.11397	0.305431	0.822358	1	193.783	3.513	1.81271	0.0448084	0.905043	1
A2J15_RS07935	NZ_CP031611.1	complement(34199..34447)	https://www.ncbi.nlm.nih.gov/entrez/query.fcgi?db=gene&cmd=Retrieve&dopt=full_report&list_uids=99613827	54.8188	1.47378	0.559521	0.109866	0.200513	1	12.1226	-957.694	-9.90342	0.65606	0.943313	1	12.1226	-4442.65	-12.1172	0.910187	0.977621	1
A2J15_RS00175	NZ_CP031611.1	complement(34879..35094)	https://www.ncbi.nlm.nih.gov/entrez/query.fcgi?db=gene&cmd=Retrieve&dopt=full_report&list_uids=44003915	30.3539	-1.25599	-0.328829	0.261978	0.38979	1	12.5103	-828.792	-9.69487	0.662854	0.943313	1	12.5103	-3848.43	-11.9101	0.911717	0.977621	1
rpmB	NZ_CP031611.1	complement(35307..35501)	https://www.ncbi.nlm.nih.gov/entrez/query.fcgi?db=gene&cmd=Retrieve&dopt=full_report&list_uids=44003916	176.05	-8.82829	-3.14213	2.49e-15	1.22e-13	3.67e-12	176.05	-7.54949	-2.91638	2.61e-05	0.000793	0.0380853	176.05	-49812.2	-15.6042	0.884503	0.977621	1	rpmB	UniProtKB	Q9PI58	rpmB	enables	0006412 // translation (GO_REF:0000002 [IEA] InterPro:IPR001383) /// 0006412 // translation (GO_REF:0000104 [IEA] UniRule:UR000036472)	0005840 // ribosome (GO_REF:0000002 [IEA] InterPro:IPR001383) /// 0005840 // ribosome (GO_REF:0000043 [IEA] UniProtKB-KW:KW-0689) /// 1990904 // ribonucleoprotein complex (GO_REF:0000043 [IEA] UniProtKB-KW:KW-0687)	0003735 // structural constituent of ribosome (GO_REF:0000002 [IEA] InterPro:IPR001383|InterPro:IPR026569|InterPro:IPR037147)
rpe	NZ_CP031611.1	35658..36305	https://www.ncbi.nlm.nih.gov/entrez/query.fcgi?db=gene&cmd=Retrieve&dopt=full_report&list_uids=44003917	5.71415	-3.45207	-1.78746	9.27e-10	1.62e-08	1.36e-06	5.71415	-5.0122	-2.32544	0.113258	0.446315	1	5.71415	-5562.47	-12.4415	0.907794	0.977621	1
A2J15_RS00190	NZ_CP031611.1	36302..37063	https://www.ncbi.nlm.nih.gov/entrez/query.fcgi?db=gene&cmd=Retrieve&dopt=full_report&list_uids=44003918	1.19718	-1.91564	-0.937827	0.0156944	0.0438073	1	2.28889	1.34223	0.424629	0.774964	0.943313	1	0.680935	-820.508	-9.68037	0.928194	0.977621	1
thiC	NZ_CP031611.1	37257..38549	https://www.ncbi.nlm.nih.gov/entrez/query.fcgi?db=gene&cmd=Retrieve&dopt=full_report&list_uids=44003919	35.7521	1.236	0.305676	0.376357	0.51404	1	11.3724	-1.9557	-0.967683	0.124378	0.475633	1	12.5516	-3.16799	-1.66357	0.265998	0.977621	1	thiC	UniProtKB	Q9PI55	thiC	enables	0009228 // thiamine biosynthetic process (GO_REF:0000043 [IEA] UniProtKB-KW:KW-0784) /// 0009229 // thiamine diphosphate biosynthetic process (GO_REF:0000041 [IEA] UniPathway:UPA00060) /// 0009228 // thiamine biosynthetic process (GO_REF:0000118 [IEA] PANTHER:PTN001254540) /// 0009228 // thiamine biosynthetic process (GO_REF:0000002 [IEA] InterPro:IPR002817|InterPro:IPR037509) /// 0009228 // thia…	0005829 // cytosol (GO_REF:0000118 [IEA] PANTHER:PTN001254540)	0016829 // lyase activity (GO_REF:0000104 [IEA] UniRule:UR000100976) /// 0016829 // lyase activity (GO_REF:0000043 [IEA] UniProtKB-KW:KW-0456) /// 0051539 // 4 iron, 4 sulfur cluster binding (GO_REF:0000043 [IEA] UniProtKB-KW:KW-0004) /// 0070284 // 4-amino-5-hydroxymethyl-2-methylpyrimidine phosphate synthase activity (GO_REF:0000116 [IEA] RHEA:24840) /// 0051536 // iron-sulfur cluster binding (…
A2J15_RS00200	NZ_CP031611.1	complement(38541..39059)	https://www.ncbi.nlm.nih.gov/entrez/query.fcgi?db=gene&cmd=Retrieve&dopt=full_report&list_uids=44003920	0.103725	1.88769	0.916623	0.425896	0.559369	1	0.0119419	-4.49022	-2.16679	0.922425	0.949313	1	0.0119419	-20.9089	-4.38604	0.967432	0.977621	1
A2J15_RS00205	NZ_CP031611.1	complement(39060..39575)	https://www.ncbi.nlm.nih.gov/entrez/query.fcgi?db=gene&cmd=Retrieve&dopt=full_report&list_uids=44003921	0.687093	2.08277	1.0585	0.0761847	0.152573	1	0.111241	-20.8426	-4.38146	0.843823	0.943313	1	0.111241	-96.9422	-6.59905	0.951015	0.977621	1
A2J15_RS00210	NZ_CP031611.1	complement(39572..40522)	https://www.ncbi.nlm.nih.gov/entrez/query.fcgi?db=gene&cmd=Retrieve&dopt=full_report&list_uids=44003922	0.076622	-1.40705	-0.492671	0.582379	0.697869	1	0.0283051	-11.031	-3.4635	0.876249	0.943313	1	0.0283051	-51.3215	-5.68149	0.957819	0.977621	1
A2J15_RS00215	NZ_CP031611.1	complement(40524..41153)	https://www.ncbi.nlm.nih.gov/entrez/query.fcgi?db=gene&cmd=Retrieve&dopt=full_report&list_uids=44003923	16.2562	-11.6978	-3.54817	1.43e-32	3e-30	2.1e-29	16.2562	-13.8237	-3.78907	0.0105775	0.0931589	1	16.2562	-15280.2	-13.8994	0.897047	0.977621	1
miaB	NZ_CP031611.1	complement(41137..42438)	https://www.ncbi.nlm.nih.gov/entrez/query.fcgi?db=gene&cmd=Retrieve&dopt=full_report&list_uids=44003924	11.2585	-2.87486	-1.52349	1.66e-06	1.44e-05	0.00244	10.3423	-4.51183	-2.17371	0.00675	0.0644886	1	10.3423	-20000.1	-14.2877	0.894187	0.977621	1	miaB	UniProtKB	Q0PB55	miaB	enables	0006400 // tRNA modification (GO_REF:0000104 [IEA] UniRule:UR000086054) /// 0006400 // tRNA modification (GO_REF:0000002 [IEA] InterPro:IPR005839|InterPro:IPR006463) /// 0035600 // tRNA methylthiolation (GO_REF:0000118 [IEA] PANTHER:PTN002874272) /// 0008033 // tRNA processing (GO_REF:0000043 [IEA] UniProtKB-KW:KW-0819)	0005829 // cytosol (GO_REF:0000118 [IEA] PANTHER:PTN002874272) /// 0005737 // cytoplasm (GO_REF:0000044 [IEA] UniProtKB-SubCell:SL-0086) /// 0005737 // cytoplasm (GO_REF:0000104 [IEA] UniRule:UR000086054) /// 0005737 // cytoplasm (GO_REF:0000043 [IEA] UniProtKB-KW:KW-0963)	0016740 // transferase activity (GO_REF:0000002 [IEA] InterPro:IPR005839|InterPro:IPR006463) /// 0035596 // methylthiotransferase activity (GO_REF:0000117 [IEA] ARBA:ARBA00090709) /// 0035597 // N6-isopentenyladenosine methylthiotransferase activity (GO_REF:0000118 [IEA] PANTHER:PTN002874272) /// 0046872 // metal ion binding (GO_REF:0000043 [IEA] UniProtKB-KW:KW-0479) /// 0051536 // iron-sulfur c…
A2J15_RS00225	NZ_CP031611.1	complement(42435..42677)	https://www.ncbi.nlm.nih.gov/entrez/query.fcgi?db=gene&cmd=Retrieve&dopt=full_report&list_uids=44003925	2.60563	-1.98661	-0.990306	0.0272228	0.0688884	1	1.87814	-149.97	-7.22853	0.745136	0.943313	1	1.87814	-697.314	-9.44566	0.929931	0.977621	1
nusA	NZ_CP031611.1	42805..43890	https://www.ncbi.nlm.nih.gov/entrez/query.fcgi?db=gene&cmd=Retrieve&dopt=full_report&list_uids=44003926	5.42245	-3.20019	-1.67816	2.43e-06	2.04e-05	0.00357	5.10651	-1857.64	-10.8593	0.625311	0.943313	1	5.10651	-8633.82	-13.0758	0.903116	0.977621	1	nusA	UniProtKB	Q0PB53	nusA	enables	0006353 // DNA-templated transcription, termination (GO_REF:0000002 [IEA] InterPro:IPR030842) /// 0031564 // transcription antitermination (GO_REF:0000002 [IEA] InterPro:IPR030842) /// 0031554 // regulation of DNA-templated transcription, termination (GO_REF:0000002 [IEA] InterPro:IPR013735|InterPro:IPR036555) /// 0031564 // transcription antitermination (GO_REF:0000104 [IEA] UniRule:UR000165451)…	0005737 // cytoplasm (GO_REF:0000044 [IEA] UniProtKB-SubCell:SL-0086) /// 0005737 // cytoplasm (GO_REF:0000104 [IEA] UniRule:UR000165451) /// 0005829 // cytosol (GO_REF:0000118 [IEA] PANTHER:PTN002732667) /// 0005737 // cytoplasm (GO_REF:0000043 [IEA] UniProtKB-KW:KW-0963)	0003700 // transcription factor activity, sequence-specific DNA binding (GO_REF:0000002 [IEA] InterPro:IPR013735|InterPro:IPR036555) /// 0003723 // RNA binding (GO_REF:0000002 [IEA] InterPro:IPR009019|InterPro:IPR010213|InterPro:IPR025249) /// 0003723 // RNA binding (GO_REF:0000104 [IEA] UniRule:UR000165451) /// 0003723 // RNA binding (GO_REF:0000043 [IEA] UniProtKB-KW:KW-0694) /// 0003676 // nuc…
A2J15_RS00235	NZ_CP031611.1	complement(43904..45091)	https://www.ncbi.nlm.nih.gov/entrez/query.fcgi?db=gene&cmd=Retrieve&dopt=full_report&list_uids=44003927	3.8291	-1.41274	-0.498498	0.0829477	0.16204	1	3.39595	-1.4307	-0.516717	0.627419	0.943313	1	1.79013	-3167.91	-11.6293	0.913789	0.977621	1
A2J15_RS00240	NZ_CP031611.1	45166..46212	https://www.ncbi.nlm.nih.gov/entrez/query.fcgi?db=gene&cmd=Retrieve&dopt=full_report&list_uids=44003928	17.5047	-1.38461	-0.46948	0.144893	0.249869	1	7.93628	-3.63779	-1.86306	0.0356208	0.219615	1	7.93628	-12073.4	-13.5595	0.89955	0.977621	1
A2J15_RS00245	NZ_CP031611.1	46212..47432	https://www.ncbi.nlm.nih.gov/entrez/query.fcgi?db=gene&cmd=Retrieve&dopt=full_report&list_uids=44003929	10.1816	1.03135	0.0445304	0.873929	0.911091	1	5.99349	-1.31141	-0.391123	0.609869	0.943313	1	3.15112	-5785.22	-12.4982	0.907376	0.977621	1
recG	NZ_CP031611.1	47422..49245	https://www.ncbi.nlm.nih.gov/entrez/query.fcgi?db=gene&cmd=Retrieve&dopt=full_report&list_uids=44003930	2.65822	1.57987	0.659802	0.0456729	0.103203	1	0.522179	-314.878	-8.29865	0.708999	0.943313	1	0.522179	-1461.19	-10.5129	0.922037	0.977621	1	recG	UniProtKB	Q0PB49	recG	enables	0006281 // DNA repair (GO_REF:0000118 [IEA] PANTHER:PTN002773792) /// 0006281 // DNA repair (GO_REF:0000002 [IEA] InterPro:IPR047112) /// 0006974 // cellular response to DNA damage stimulus (GO_REF:0000043 [IEA] UniProtKB-KW:KW-0227) /// 0006281 // DNA repair (GO_REF:0000043 [IEA] UniProtKB-KW:KW-0234)		0005524 // ATP binding (GO_REF:0000002 [IEA] InterPro:IPR011545) /// 0003676 // nucleic acid binding (GO_REF:0000002 [IEA] InterPro:IPR011545) /// 0003678 // DNA helicase activity (GO_REF:0000118 [IEA] PANTHER:PTN002773792) /// 0000166 // nucleotide binding (GO_REF:0000043 [IEA] UniProtKB-KW:KW-0547) /// 0004386 // helicase activity (GO_REF:0000043 [IEA] UniProtKB-KW:KW-0347) /// 0005524 // ATP b…
ctb	NZ_CP031611.1	complement(49242..49625)	https://www.ncbi.nlm.nih.gov/entrez/query.fcgi?db=gene&cmd=Retrieve&dopt=full_report&list_uids=44003931	6.26806	-2.71526	-1.44109	0.000502	0.00233	0.737676	13.9826	1.0873	0.120749	0.897202	0.945396	1	5.94748	-3123.43	-11.6089	0.91394	0.977621	1	ctb	UniProtKB	Q0PB48	ctb	enables		0005737 // cytoplasm (GO_REF:0000044 [IEA] UniProtKB-SubCell:SL-0086) /// 0005737 // cytoplasm (GO_REF:0000043 [IEA] UniProtKB-KW:KW-0963)	0019825 // oxygen binding (GO_REF:0000002 [IEA] InterPro:IPR001486|InterPro:IPR012292) /// 0046872 // metal ion binding (GO_REF:0000043 [IEA] UniProtKB-KW:KW-0479) /// 0020037 // heme binding (GO_REF:0000002 [IEA] InterPro:IPR012292)
nssR	NZ_CP031611.1	49718..50314	https://www.ncbi.nlm.nih.gov/entrez/query.fcgi?db=gene&cmd=Retrieve&dopt=full_report&list_uids=44003932	0.105315	-2.0408	-1.02913	0.229106	0.350328	1	0.0764705	-17.5715	-4.13517	0.852502	0.943313	1	0.0764705	-81.7331	-6.35285	0.952841	0.977621	1	nssR	UniProtKB	Q0PB47	nssR	enables	0045893 // positive regulation of transcription, DNA-templated (PMID:21199674 [EXP]) /// 0006355 // regulation of transcription, DNA-templated (GO_REF:0000002 [IEA] InterPro:IPR012318)	0005829 // cytosol (GO_REF:0000118 [IEA] PANTHER:PTN000705889)	0003700 // transcription factor activity, sequence-specific DNA binding (GO_REF:0000118 [IEA] PANTHER:PTN000705889) /// 0003677 // DNA binding (GO_REF:0000002 [IEA] InterPro:IPR012318)
A2J15_RS00265	NZ_CP031611.1	50329..51030	https://www.ncbi.nlm.nih.gov/entrez/query.fcgi?db=gene&cmd=Retrieve&dopt=full_report&list_uids=44003933	3.29023	1.51486	0.599187	0.106474	0.196515	1	0.711774	-160.43	-7.3258	0.74183	0.943313	1	0.711774	-746.164	-9.54335	0.929208	0.977621	1
A2J15_RS00270	NZ_CP031611.1	51023..51679	https://www.ncbi.nlm.nih.gov/entrez/query.fcgi?db=gene&cmd=Retrieve&dopt=full_report&list_uids=44003934	2.33942	2.6327	1.39654	0.000241	0.00125	0.354898	2.65469	3.66834	1.87513	0.212898	0.65253	1	0.305199	-302.317	-8.23992	0.938856	0.977621	1
A2J15_RS00275	NZ_CP031611.1	51683..52420	https://www.ncbi.nlm.nih.gov/entrez/query.fcgi?db=gene&cmd=Retrieve&dopt=full_report&list_uids=44003935	4.14164	2.3885	1.25611	0.000456	0.00214	0.670631	2.36332	1.83009	0.871914	0.555083	0.943313	1	0.521833	-605.947	-9.24305	0.93143	0.977621	1
A2J15_RS00280	NZ_CP031611.1	52498..52573	https://www.ncbi.nlm.nih.gov/entrez/query.fcgi?db=gene&cmd=Retrieve&dopt=full_report&list_uids=44003936	0	NaN	NaN	NaN	NaN	NaN	0	NaN	NaN	NaN	NaN	NaN	0	NaN	NaN	NaN	NaN	NaN
A2J15_RS00285	NZ_CP031611.1	52622..52707	https://www.ncbi.nlm.nih.gov/entrez/query.fcgi?db=gene&cmd=Retrieve&dopt=full_report&list_uids=44003937	0	NaN	NaN	NaN	NaN	NaN	0	NaN	NaN	NaN	NaN	NaN	0	NaN	NaN	NaN	NaN	NaN
A2J15_RS00290	NZ_CP031611.1	52716..52792	https://www.ncbi.nlm.nih.gov/entrez/query.fcgi?db=gene&cmd=Retrieve&dopt=full_report&list_uids=44003938	0	NaN	NaN	NaN	NaN	NaN	0	NaN	NaN	NaN	NaN	NaN	0	NaN	NaN	NaN	NaN	NaN
A2J15_RS00295	NZ_CP031611.1	52890..52964	https://www.ncbi.nlm.nih.gov/entrez/query.fcgi?db=gene&cmd=Retrieve&dopt=full_report&list_uids=44003939	0	NaN	NaN	NaN	NaN	NaN	0	NaN	NaN	NaN	NaN	NaN	0	NaN	NaN	NaN	NaN	NaN
tuf	NZ_CP031611.1	53031..54230	https://www.ncbi.nlm.nih.gov/entrez/query.fcgi?db=gene&cmd=Retrieve&dopt=full_report&list_uids=44003940	261.6	1.03713	0.0525905	0.928416	0.951045	1	94.3825	-2.09217	-1.065	0.0311669	0.201556	1	178.279	-3.02645	-1.59763	0.0254849	0.582241	1	tuf	UniProtKB	O69303	tuf	enables	0006414 // translational elongation (GO_REF:0000118 [IEA] PANTHER:PTN002885934) /// 0006414 // translational elongation (GO_REF:0000002 [IEA] InterPro:IPR004541) /// 0006414 // translational elongation (GO_REF:0000043 [IEA] UniProtKB-KW:KW-0251) /// 0006412 // translation (GO_REF:0000043 [IEA] UniProtKB-KW:KW-0648)	0005829 // cytosol (GO_REF:0000118 [IEA] PANTHER:PTN002885934) /// 0005737 // cytoplasm (GO_REF:0000104 [IEA] UniRule:UR000077068) /// 0005737 // cytoplasm (GO_REF:0000044 [IEA] UniProtKB-SubCell:SL-0086) /// 0005737 // cytoplasm (GO_REF:0000043 [IEA] UniProtKB-KW:KW-0963) /// 0032045 // guanyl-nucleotide exchange factor complex (GO_REF:0000117 [IEA] ARBA:ARBA00092119)	0003746 // translation elongation factor activity (GO_REF:0000104 [IEA] UniRule:UR000077068) /// 0005525 // GTP binding (GO_REF:0000104 [IEA] UniRule:UR000077068) /// 0003746 // translation elongation factor activity (GO_REF:0000002 [IEA] InterPro:IPR004541) /// 0000166 // nucleotide binding (GO_REF:0000043 [IEA] UniProtKB-KW:KW-0547) /// 0003924 // GTPase activity (GO_REF:0000002 [IEA] InterPro:…
rpmG	NZ_CP031611.1	54285..54443	https://www.ncbi.nlm.nih.gov/entrez/query.fcgi?db=gene&cmd=Retrieve&dopt=full_report&list_uids=44003941	1.24348	-1.20152	-0.264856	0.717327	0.803893	1	0.35056	-21.7889	-4.44552	0.841608	0.943313	1	0.35056	-101.408	-6.66402	0.950534	0.977621	1	rpmG	UniProtKB	Q9PI38	rpmG	enables	0006412 // translation (GO_REF:0000002 [IEA] InterPro:IPR001705|InterPro:IPR011332|InterPro:IPR018264) /// 0006412 // translation (GO_REF:0000104 [IEA] UniRule:UR000034401)	0005840 // ribosome (GO_REF:0000043 [IEA] UniProtKB-KW:KW-0689) /// 0005840 // ribosome (GO_REF:0000002 [IEA] InterPro:IPR001705|InterPro:IPR018264) /// 0005737 // cytoplasm (GO_REF:0000117 [IEA] ARBA:ARBA00026971) /// 1990904 // ribonucleoprotein complex (GO_REF:0000043 [IEA] UniProtKB-KW:KW-0687)	0003735 // structural constituent of ribosome (GO_REF:0000002 [IEA] InterPro:IPR001705|InterPro:IPR018264)
A2J15_RS00310	NZ_CP031611.1	54457..54532	https://www.ncbi.nlm.nih.gov/entrez/query.fcgi?db=gene&cmd=Retrieve&dopt=full_report&list_uids=44003942	0	NaN	NaN	NaN	NaN	NaN	0	NaN	NaN	NaN	NaN	NaN	0	NaN	NaN	NaN	NaN	NaN
secE	NZ_CP031611.1	54551..54730	https://www.ncbi.nlm.nih.gov/entrez/query.fcgi?db=gene&cmd=Retrieve&dopt=full_report&list_uids=44003943	3.92429	-2.22235	-1.15209	0.0124568	0.0363571	1	2.6578	-164.633	-7.36311	0.740561	0.943313	1	2.6578	-765.255	-9.5798	0.928938	0.977621	1	secE	UniProtKB	Q0PB41	secE	enables	0015031 // protein transport (GO_REF:0000043 [IEA] UniProtKB-KW:KW-0653|UniProtKB-KW:KW-0811) /// 0043952 // protein transport by the Sec complex (GO_REF:0000118 [IEA] PANTHER:PTN002141896) /// 0009306 // protein secretion (GO_REF:0000104 [IEA] UniRule:UR000368547) /// 0065002 // intracellular protein transmembrane transport (GO_REF:0000104 [IEA] UniRule:UR000368547) /// 0006605 // protein target…	0016020 // membrane (GO_REF:0000002 [IEA] InterPro:IPR001901|InterPro:IPR005807) /// 0005886 // plasma membrane (GO_REF:0000044 [IEA] UniProtKB-SubCell:SL-0037) /// 0016020 // membrane (GO_REF:0000043 [IEA] UniProtKB-KW:KW-0472) /// 0016020 // membrane (GO_REF:0000044 [IEA] UniProtKB-SubCell:SL-0162) /// 0005886 // plasma membrane (GO_REF:0000104 [IEA] UniRule:UR000368547) /// 0005886 // plasma m…	0008320 // protein transmembrane transporter activity (GO_REF:0000002 [IEA] InterPro:IPR005807) /// 0008320 // protein transmembrane transporter activity (GO_REF:0000104 [IEA] UniRule:UR000368547) /// 0008320 // protein transmembrane transporter activity (GO_REF:0000118 [IEA] PANTHER:PTN002141896)
nusG	NZ_CP031611.1	54740..55273	https://www.ncbi.nlm.nih.gov/entrez/query.fcgi?db=gene&cmd=Retrieve&dopt=full_report&list_uids=44003944	31.681	-1.82941	-0.871376	0.0107955	0.0325414	1	17.5127	-2.71585	-1.4414	0.0528168	0.288901	1	17.5127	-14664.5	-13.84	0.897484	0.977621	1	nusG	UniProtKB	Q9PI36	nusG	involved_in	0031564 // transcription antitermination (GO_REF:0000104 [IEA] UniRule:UR000106153) /// 0006354 // DNA-templated transcription, elongation (GO_REF:0000104 [IEA] UniRule:UR000106153) /// 0006353 // DNA-templated transcription, termination (GO_REF:0000104 [IEA] UniRule:UR000106153) /// 0032784 // regulation of DNA-templated transcription, elongation (GO_REF:0000002 [IEA] InterPro:IPR001062) /// 000…	0005829 // cytosol (GO_REF:0000118 [IEA] PANTHER:PTN002824795) /// 0005829 // cytosol (GO_REF:0000117 [IEA] ARBA:ARBA00029243)
rplK	NZ_CP031611.1	55299..55724	https://www.ncbi.nlm.nih.gov/entrez/query.fcgi?db=gene&cmd=Retrieve&dopt=full_report&list_uids=44003945	46.8067	-1.19201	-0.253393	0.465875	0.60009	1	34.0356	-1.33204	-0.413636	0.507472	0.943313	1	38.0968	-2.06455	-1.04583	0.485689	0.977621	1	rplK	UniProtKB	Q9PI35	rplK	enables	0006412 // translation (GO_REF:0000104 [IEA] UniRule:UR000034385) /// 0006412 // translation (GO_REF:0000002 [IEA] InterPro:IPR000911|InterPro:IPR006519|InterPro:IPR020783|InterPro:IPR020785) /// 0006412 // translation (GO_REF:0000118 [IEA] PANTHER:PTN002616889)	0005840 // ribosome (GO_REF:0000043 [IEA] UniProtKB-KW:KW-0689) /// 0022625 // cytosolic large ribosomal subunit (GO_REF:0000118 [IEA] PANTHER:PTN002616889) /// 0015934 // large ribosomal subunit (GO_REF:0000118 [IEA] PANTHER:PTN002616889) /// 1990904 // ribonucleoprotein complex (GO_REF:0000043 [IEA] UniProtKB-KW:KW-0687) /// 0005840 // ribosome (GO_REF:0000002 [IEA] InterPro:IPR000911|InterPro:…	0070180 // large ribosomal subunit rRNA binding (GO_REF:0000104 [IEA] UniRule:UR000034385) /// 0003735 // structural constituent of ribosome (GO_REF:0000118 [IEA] PANTHER:PTN002616889) /// 0003723 // RNA binding (GO_REF:0000043 [IEA] UniProtKB-KW:KW-0694) /// 0019843 // rRNA binding (GO_REF:0000043 [IEA] UniProtKB-KW:KW-0699) /// 0070180 // large ribosomal subunit rRNA binding (GO_REF:0000118 [IE…
rplA	NZ_CP031611.1	55780..56481	https://www.ncbi.nlm.nih.gov/entrez/query.fcgi?db=gene&cmd=Retrieve&dopt=full_report&list_uids=44003946	49.8388	-2.11113	-1.07801	0.00313	0.0116025	1	37.4097	-2.26044	-1.1766	0.0368668	0.222724	1	105.665	-2.10494	-1.07378	0.249142	0.977621	1	rplA	UniProtKB	Q9PI34	rplA	enables	0006412 // translation (GO_REF:0000002 [IEA] InterPro:IPR002143|InterPro:IPR005878) /// 0006412 // translation (GO_REF:0000104 [IEA] UniRule:UR000040440) /// 0006417 // regulation of translation (GO_REF:0000043 [IEA] UniProtKB-KW:KW-0810)	0015934 // large ribosomal subunit (GO_REF:0000002 [IEA] InterPro:IPR002143|InterPro:IPR005878) /// 0022625 // cytosolic large ribosomal subunit (GO_REF:0000118 [IEA] PANTHER:PTN002862786) /// 0005840 // ribosome (GO_REF:0000043 [IEA] UniProtKB-KW:KW-0689) /// 1990904 // ribonucleoprotein complex (GO_REF:0000043 [IEA] UniProtKB-KW:KW-0687)	0000049 // tRNA binding (GO_REF:0000043 [IEA] UniProtKB-KW:KW-0820) /// 0003735 // structural constituent of ribosome (GO_REF:0000002 [IEA] InterPro:IPR002143|InterPro:IPR005878) /// 0019843 // rRNA binding (GO_REF:0000104 [IEA] UniRule:UR000040440) /// 0003723 // RNA binding (GO_REF:0000002 [IEA] InterPro:IPR002143|InterPro:IPR005878) /// 0003723 // RNA binding (GO_REF:0000043 [IEA] UniProtKB-KW…
rplJ	NZ_CP031611.1	56634..57113	https://www.ncbi.nlm.nih.gov/entrez/query.fcgi?db=gene&cmd=Retrieve&dopt=full_report&list_uids=44003947	106.425	1.27859	0.354551	0.319799	0.454034	1	26.3191	-4.27892	-2.09725	0.00854	0.078489	1	92.0433	-1.71068	-0.77457	0.470343	0.977621	1	rplJ	UniProtKB	Q9PI33	rplJ	enables	0006412 // translation (GO_REF:0000002 [IEA] InterPro:IPR002363) /// 0006412 // translation (GO_REF:0000104 [IEA] UniRule:UR000084130)	0005840 // ribosome (GO_REF:0000043 [IEA] UniProtKB-KW:KW-0689) /// 0015934 // large ribosomal subunit (GO_REF:0000002 [IEA] InterPro:IPR002363) /// 1990904 // ribonucleoprotein complex (GO_REF:0000043 [IEA] UniProtKB-KW:KW-0687)	0070180 // large ribosomal subunit rRNA binding (GO_REF:0000104 [IEA] UniRule:UR000084130) /// 0003723 // RNA binding (GO_REF:0000043 [IEA] UniProtKB-KW:KW-0694) /// 0019843 // rRNA binding (GO_REF:0000043 [IEA] UniProtKB-KW:KW-0699) /// 0003735 // structural constituent of ribosome (GO_REF:0000002 [IEA] InterPro:IPR002363)
rplL	NZ_CP031611.1	57131..57508	https://www.ncbi.nlm.nih.gov/entrez/query.fcgi?db=gene&cmd=Retrieve&dopt=full_report&list_uids=44003948	93.4109	-1.55636	-0.638172	0.0460342	0.103542	1	62.6938	-1.84672	-0.884962	0.112563	0.44598	1	73.9459	-4.73685	-2.24393	0.132623	0.977621	1	rplL	UniProtKB	Q9PI32	rplL	enables	0006412 // translation (GO_REF:0000104 [IEA] UniRule:UR000036445) /// 0006412 // translation (GO_REF:0000002 [IEA] InterPro:IPR000206|InterPro:IPR008932|InterPro:IPR013823|InterPro:IPR036235) /// 0006412 // translation (GO_REF:0000118 [IEA] PANTHER:PTN002916189)	0005840 // ribosome (GO_REF:0000043 [IEA] UniProtKB-KW:KW-0689) /// 0005737 // cytoplasm (GO_REF:0000117 [IEA] ARBA:ARBA00026971) /// 0005840 // ribosome (GO_REF:0000002 [IEA] InterPro:IPR000206|InterPro:IPR008932|InterPro:IPR036235) /// 0022625 // cytosolic large ribosomal subunit (GO_REF:0000118 [IEA] PANTHER:PTN002916189) /// 1990904 // ribonucleoprotein complex (GO_REF:0000043 [IEA] UniProtKB…	0003729 // mRNA binding (GO_REF:0000118 [IEA] PANTHER:PTN002916189) /// 0003735 // structural constituent of ribosome (GO_REF:0000118 [IEA] PANTHER:PTN002916189) /// 0003735 // structural constituent of ribosome (GO_REF:0000002 [IEA] InterPro:IPR000206|InterPro:IPR008932|InterPro:IPR013823|InterPro:IPR036235)
rpoB	NZ_CP031611.1	57618..61754	https://www.ncbi.nlm.nih.gov/entrez/query.fcgi?db=gene&cmd=Retrieve&dopt=full_report&list_uids=44003949	60.0786	3.13937	1.65048	0.000164	0.000869	0.240718	9.52271	-1.5432	-0.625929	0.211089	0.648345	1	52.8019	1.37602	0.460506	0.452917	0.977621	1	rpoB	UniProtKB	Q46124	rpoB	enables	0006351 // transcription, DNA-templated (GO_REF:0000002 [IEA] InterPro:IPR007120|InterPro:IPR007121|InterPro:IPR007641|InterPro:IPR007642|InterPro:IPR007644|InterPro:IPR007645|InterPro:IPR010243|InterPro:IPR015712|InterPro:IPR019462|InterPro:IPR037033|InterPro:IPR037034) /// 0006351 // transcription, DNA-templated (GO_REF:0000104 [IEA] UniRule:UR000101771)	0000428 // DNA-directed RNA polymerase complex (GO_REF:0000043 [IEA] UniProtKB-KW:KW-0240)	0003899 // DNA-directed RNA polymerase activity (GO_REF:0000002 [IEA] InterPro:IPR007120|InterPro:IPR007121|InterPro:IPR007641|InterPro:IPR007642|InterPro:IPR007644|InterPro:IPR007645|InterPro:IPR010243|InterPro:IPR014724|InterPro:IPR015712|InterPro:IPR019462|InterPro:IPR037033|InterPro:IPR037034) /// 0003677 // DNA binding (GO_REF:0000104 [IEA] UniRule:UR000101771) /// 0034062 // RNA polymerase …
rpoC	NZ_CP031611.1	61747..66300	https://www.ncbi.nlm.nih.gov/entrez/query.fcgi?db=gene&cmd=Retrieve&dopt=full_report&list_uids=44003950	86.2095	4.17802	2.06282	0.00015	0.000813	0.221008	16.7673	1.04953	0.0697389	0.870334	0.943313	1	89.2013	2.38784	1.25571	0.012556	0.333761	1	rpoC	UniProtKB	Q9PI30	rpoC	enables	0006351 // transcription, DNA-templated (GO_REF:0000104 [IEA] UniRule:UR000101779) /// 0006351 // transcription, DNA-templated (GO_REF:0000002 [IEA] InterPro:IPR000722|InterPro:IPR006592|InterPro:IPR007066|InterPro:IPR007080|InterPro:IPR007081|InterPro:IPR007083|InterPro:IPR012754|InterPro:IPR045867)	0000428 // DNA-directed RNA polymerase complex (GO_REF:0000043 [IEA] UniProtKB-KW:KW-0240)	0003899 // DNA-directed RNA polymerase activity (GO_REF:0000104 [IEA] UniRule:UR000101779) /// 0008270 // zinc ion binding (GO_REF:0000104 [IEA] UniRule:UR000101779) /// 0000287 // magnesium ion binding (GO_REF:0000104 [IEA] UniRule:UR000101779) /// 0034062 // RNA polymerase activity (GO_REF:0000116 [IEA] RHEA:21248) /// 0003899 // DNA-directed RNA polymerase activity (GO_REF:0000003 [IEA] EC:2.7…
rpsL	NZ_CP031611.1	66416..66802	https://www.ncbi.nlm.nih.gov/entrez/query.fcgi?db=gene&cmd=Retrieve&dopt=full_report&list_uids=44003951	51.9048	1.17375	0.231124	0.50073	0.631204	1	13.5358	-3.78566	-1.92054	0.0825017	0.373167	1	13.5358	-8186.35	-12.999	0.903682	0.977621	1	rpsL	UniProtKB	Q9PI18	rpsL	enables	0006412 // translation (GO_REF:0000104 [IEA] UniRule:UR000085091) /// 0006412 // translation (GO_REF:0000002 [IEA] InterPro:IPR005679|InterPro:IPR006032)	0005840 // ribosome (GO_REF:0000043 [IEA] UniProtKB-KW:KW-0689) /// 0005840 // ribosome (GO_REF:0000002 [IEA] InterPro:IPR006032) /// 0015935 // small ribosomal subunit (GO_REF:0000002 [IEA] InterPro:IPR005679) /// 1990904 // ribonucleoprotein complex (GO_REF:0000043 [IEA] UniProtKB-KW:KW-0687)	0000049 // tRNA binding (GO_REF:0000043 [IEA] UniProtKB-KW:KW-0820) /// 0000049 // tRNA binding (GO_REF:0000104 [IEA] UniRule:UR000085091) /// 0003723 // RNA binding (GO_REF:0000043 [IEA] UniProtKB-KW:KW-0694) /// 0019843 // rRNA binding (GO_REF:0000043 [IEA] UniProtKB-KW:KW-0699) /// 0019843 // rRNA binding (GO_REF:0000104 [IEA] UniRule:UR000085091) /// 0003735 // structural constituent of ribos…
rpsG	NZ_CP031611.1	66871..67341	https://www.ncbi.nlm.nih.gov/entrez/query.fcgi?db=gene&cmd=Retrieve&dopt=full_report&list_uids=44003952	24.3009	1.43581	0.521864	0.21726	0.337119	1	4.99959	-3.31507	-1.72904	0.247546	0.719509	1	59.3451	1.49095	0.576233	0.702839	0.977621	1	rpsG	UniProtKB	Q9PI17	rpsG	enables	0006412 // translation (GO_REF:0000002 [IEA] InterPro:IPR000235|InterPro:IPR005717|InterPro:IPR020606) /// 0006412 // translation (GO_REF:0000104 [IEA] UniRule:UR000030804)	0005840 // ribosome (GO_REF:0000043 [IEA] UniProtKB-KW:KW-0689) /// 0015935 // small ribosomal subunit (GO_REF:0000002 [IEA] InterPro:IPR005717) /// 1990904 // ribonucleoprotein complex (GO_REF:0000043 [IEA] UniProtKB-KW:KW-0687)	0000049 // tRNA binding (GO_REF:0000043 [IEA] UniProtKB-KW:KW-0820) /// 0003735 // structural constituent of ribosome (GO_REF:0000002 [IEA] InterPro:IPR005717|InterPro:IPR020606) /// 0000049 // tRNA binding (GO_REF:0000104 [IEA] UniRule:UR000030804) /// 0003723 // RNA binding (GO_REF:0000043 [IEA] UniProtKB-KW:KW-0694) /// 0019843 // rRNA binding (GO_REF:0000043 [IEA] UniProtKB-KW:KW-0699) /// 00…
fusA	NZ_CP031611.1	67354..69429	https://www.ncbi.nlm.nih.gov/entrez/query.fcgi?db=gene&cmd=Retrieve&dopt=full_report&list_uids=44003953	87.9452	2.3735	1.24702	0.00477	0.0164556	1	19.4698	-1.53236	-0.615753	0.246958	0.719228	1	108.378	1.54365	0.626342	0.325526	0.977621	1	fusA	UniProtKB	Q9PI16	fusA	enables	0006414 // translational elongation (GO_REF:0000002 [IEA] InterPro:IPR004540) /// 0032790 // ribosome disassembly (GO_REF:0000118 [IEA] PANTHER:PTN002878195) /// 0006414 // translational elongation (GO_REF:0000043 [IEA] UniProtKB-KW:KW-0251) /// 0006414 // translational elongation (GO_REF:0000104 [IEA] UniRule:UR000076108) /// 0006412 // translation (GO_REF:0000043 [IEA] UniProtKB-KW:KW-0648)	0005737 // cytoplasm (GO_REF:0000104 [IEA] UniRule:UR000076108) /// 0005737 // cytoplasm (GO_REF:0000044 [IEA] UniProtKB-SubCell:SL-0086) /// 0005737 // cytoplasm (GO_REF:0000043 [IEA] UniProtKB-KW:KW-0963)	0005525 // GTP binding (GO_REF:0000002 [IEA] InterPro:IPR000795|InterPro:IPR004540|InterPro:IPR005225|InterPro:IPR005517) /// 0003746 // translation elongation factor activity (GO_REF:0000117 [IEA] ARBA:ARBA00050071) /// 0003746 // translation elongation factor activity (GO_REF:0000104 [IEA] UniRule:UR000076108) /// 0003746 // translation elongation factor activity (GO_REF:0000002 [IEA] InterPro:…
A2J15_RS00370	NZ_CP031611.1	69457..69533	https://www.ncbi.nlm.nih.gov/entrez/query.fcgi?db=gene&cmd=Retrieve&dopt=full_report&list_uids=44003954	0	NaN	NaN	NaN	NaN	NaN	0	NaN	NaN	NaN	NaN	NaN	0	NaN	NaN	NaN	NaN	NaN
A2J15_RS07570	NZ_CP031611.1	69692..69835	https://www.ncbi.nlm.nih.gov/entrez/query.fcgi?db=gene&cmd=Retrieve&dopt=full_report&list_uids=44005389	0	NaN	NaN	NaN	NaN	NaN	0	NaN	NaN	NaN	NaN	NaN	0	NaN	NaN	NaN	NaN	NaN
A2J15_RS00375	NZ_CP031611.1	69840..70541	https://www.ncbi.nlm.nih.gov/entrez/query.fcgi?db=gene&cmd=Retrieve&dopt=full_report&list_uids=44003955	0.281279	-3.40132	-1.76609	0.000356	0.00173	0.523789	2.48452	3.33655	1.73836	0.249032	0.72239	1	0.281279	-332.382	-8.3767	0.937843	0.977621	1
A2J15_RS00380	NZ_CP031611.1	70531..70905	https://www.ncbi.nlm.nih.gov/entrez/query.fcgi?db=gene&cmd=Retrieve&dopt=full_report&list_uids=44003956	5.98438	-2.74935	-1.45909	7.13e-05	0.000408	0.104837	19.6973	1.45127	0.537313	0.500164	0.943313	1	5.61214	-3060.23	-11.5794	0.914158	0.977621	1
A2J15_RS00385	NZ_CP031611.1	70878..72155	https://www.ncbi.nlm.nih.gov/entrez/query.fcgi?db=gene&cmd=Retrieve&dopt=full_report&list_uids=44003957	1.20835	1.05419	0.0761319	0.856793	0.89946	1	0.385988	-169.342	-7.40379	0.739175	0.943313	1	0.385988	-784.45	-9.61554	0.928674	0.977621	1
trpC	NZ_CP031611.1	72152..72928	https://www.ncbi.nlm.nih.gov/entrez/query.fcgi?db=gene&cmd=Retrieve&dopt=full_report&list_uids=44003958	3.38474	-1.03976	-0.0562451	0.866079	0.905474	1	7.52506	2.41544	1.27228	0.151332	0.528038	1	1.12881	-1373.32	-10.4235	0.922699	0.977621	1	trpC	UniProtKB	Q9PI11	trpC	enables	0000162 // tryptophan biosynthetic process (GO_REF:0000118 [IEA] PANTHER:PTN000523352) /// 0008652 // cellular amino acid biosynthetic process (GO_REF:0000043 [IEA] UniProtKB-KW:KW-0028) /// 0009073 // aromatic amino acid family biosynthetic process (GO_REF:0000043 [IEA] UniProtKB-KW:KW-0057) /// 0006568 // tryptophan metabolic process (GO_REF:0000002 [IEA] InterPro:IPR001468) /// 0006568 // tryp…		0004425 // indole-3-glycerol-phosphate synthase activity (GO_REF:0000116 [IEA] RHEA:23476) /// 0004425 // indole-3-glycerol-phosphate synthase activity (GO_REF:0000002 [IEA] InterPro:IPR001468|InterPro:IPR013798|InterPro:IPR045186) /// 0016829 // lyase activity (GO_REF:0000043 [IEA] UniProtKB-KW:KW-0456) /// 0004640 // phosphoribosylanthranilate isomerase activity (GO_REF:0000118 [IEA] PANTHER:PT…
A2J15_RS00395	NZ_CP031611.1	72938..73423	https://www.ncbi.nlm.nih.gov/entrez/query.fcgi?db=gene&cmd=Retrieve&dopt=full_report&list_uids=44003959	3.02933	-1.14825	-0.199435	0.593357	0.706172	1	7.31836	2.58294	1.36901	0.194205	0.616669	1	1.14552	-856.947	-9.74306	0.92773	0.977621	1
A2J15_RS00400	NZ_CP031611.1	complement(73478..77248)	https://www.ncbi.nlm.nih.gov/entrez/query.fcgi?db=gene&cmd=Retrieve&dopt=full_report&list_uids=44003960	0.384165	1.09152	0.126333	0.755689	0.827712	1	0.110519	-125.353	-6.96985	0.753965	0.943313	1	0.110519	-581.048	-9.18251	0.931878	0.977621	1
A2J15_RS00405	NZ_CP031611.1	complement(77488..78063)	https://www.ncbi.nlm.nih.gov/entrez/query.fcgi?db=gene&cmd=Retrieve&dopt=full_report&list_uids=44003961	6.32639	1.91862	0.940069	0.0136852	0.0390891	1	1.10557	-196.833	-7.62083	0.731829	0.943313	1	1.10557	-912.52	-9.83371	0.92706	0.977621	1
A2J15_RS00410	NZ_CP031611.1	78126..79433	https://www.ncbi.nlm.nih.gov/entrez/query.fcgi?db=gene&cmd=Retrieve&dopt=full_report&list_uids=44003962	1.113	1.03643	0.0516185	0.882301	0.915925	1	0.322675	-143.095	-7.16083	0.747444	0.943313	1	0.322675	-664.313	-9.37572	0.930448	0.977621	1
A2J15_RS00415	NZ_CP031611.1	79435..79770	https://www.ncbi.nlm.nih.gov/entrez/query.fcgi?db=gene&cmd=Retrieve&dopt=full_report&list_uids=44003963	8.20822	-4.77168	-2.2545	1.27e-06	1.15e-05	0.00187	12.0071	-1.83572	-0.876347	0.428853	0.943313	1	8.20822	-4087.2	-11.9969	0.911076	0.977621	1
A2J15_RS00420	NZ_CP031611.1	79781..80506	https://www.ncbi.nlm.nih.gov/entrez/query.fcgi?db=gene&cmd=Retrieve&dopt=full_report&list_uids=44003964	28.5233	-1.75562	-0.811984	0.0116038	0.0343964	1	15.7306	-2.56766	-1.36046	0.0501727	0.283214	1	15.7306	-16912.1	-14.0458	0.895969	0.977621	1
dxr	NZ_CP031611.1	80503..81573	https://www.ncbi.nlm.nih.gov/entrez/query.fcgi?db=gene&cmd=Retrieve&dopt=full_report&list_uids=44003965	30.2537	-1.77693	-0.829389	0.0173669	0.0476617	1	16.6236	-3.08616	-1.62581	0.0126756	0.105294	1	16.6236	-4.83312	-2.27295	0.129258	0.977621	1	dxr	UniProtKB	Q9PMV3	dxr	enables	0019288 // isopentenyl diphosphate biosynthetic process, methylerythritol 4-phosphate pathway (GO_REF:0000104 [IEA] UniRule:UR000079213) /// 0008299 // isoprenoid biosynthetic process (GO_REF:0000043 [IEA] UniProtKB-KW:KW-0414) /// 0019288 // isopentenyl diphosphate biosynthetic process, methylerythritol 4-phosphate pathway (GO_REF:0000041 [IEA] UniPathway:UPA00056) /// 0051484 // isopentenyl dip…		0070402 // NADPH binding (GO_REF:0000002 [IEA] InterPro:IPR013512) /// 0030604 // 1-deoxy-D-xylulose-5-phosphate reductoisomerase activity (GO_REF:0000118 [IEA] PANTHER:PTN002825838) /// 0016491 // oxidoreductase activity (GO_REF:0000043 [IEA] UniProtKB-KW:KW-0560) /// 0046872 // metal ion binding (GO_REF:0000002 [IEA] InterPro:IPR003821) /// 0030604 // 1-deoxy-D-xylulose-5-phosphate reductoisome…
A2J15_RS00430	NZ_CP031611.1	81575..82969	https://www.ncbi.nlm.nih.gov/entrez/query.fcgi?db=gene&cmd=Retrieve&dopt=full_report&list_uids=44003966	12.5789	-1.01902	-0.0271848	0.93335	0.954769	1	4.03107	-3.79297	-1.92333	0.0721128	0.34795	1	20.7697	-1.50975	-0.594309	0.689136	0.977621	1
tsaD	NZ_CP031611.1	82966..83973	https://www.ncbi.nlm.nih.gov/entrez/query.fcgi?db=gene&cmd=Retrieve&dopt=full_report&list_uids=44003967	5.89963	1.09988	0.137344	0.653348	0.756752	1	1.73029	-2.20732	-1.1423	0.43788	0.943313	1	56.4735	4.53145	2.17997	0.040836	0.86525	1	tsaD	UniProtKB	Q0P8R5	tsaD	enables	0002949 // tRNA threonylcarbamoyladenosine modification (GO_REF:0000104 [IEA] UniRule:UR000034420) /// 0070525 // tRNA threonylcarbamoyladenosine metabolic process (GO_REF:0000117 [IEA] ARBA:ARBA00028242) /// 0006400 // tRNA modification (GO_REF:0000117 [IEA] ARBA:ARBA00027166) /// 0002949 // tRNA threonylcarbamoyladenosine modification (GO_REF:0000002 [IEA] InterPro:IPR022450) /// 0008033 // tRN…	0005737 // cytoplasm (GO_REF:0000044 [IEA] UniProtKB-SubCell:SL-0086) /// 0005737 // cytoplasm (GO_REF:0000104 [IEA] UniRule:UR000034420) /// 0005737 // cytoplasm (GO_REF:0000043 [IEA] UniProtKB-KW:KW-0963)	0016747 // transferase activity, transferring acyl groups other than amino-acyl groups (GO_REF:0000104 [IEA] UniRule:UR000034420) /// 0016740 // transferase activity (GO_REF:0000043 [IEA] UniProtKB-KW:KW-0808) /// 0016746 // transferase activity, transferring acyl groups (GO_REF:0000043 [IEA] UniProtKB-KW:KW-0012) /// 0046872 // metal ion binding (GO_REF:0000043 [IEA] UniProtKB-KW:KW-0479) /// 00…
A2J15_RS00440	NZ_CP031611.1	83977..84504	https://www.ncbi.nlm.nih.gov/entrez/query.fcgi?db=gene&cmd=Retrieve&dopt=full_report&list_uids=44003968	14.1116	1.3969	0.48223	0.0692394	0.143049	1	6.60656	-1.13246	-0.179462	0.866774	0.943313	1	54.8746	2.21291	1.14595	0.436653	0.977621	1
A2J15_RS00445	NZ_CP031611.1	84491..85738	https://www.ncbi.nlm.nih.gov/entrez/query.fcgi?db=gene&cmd=Retrieve&dopt=full_report&list_uids=44003969	2.32001	1.4627	0.548631	0.158446	0.265998	1	3.23268	2.21117	1.14481	0.296156	0.806293	1	0.520587	-1001.04	-9.96729	0.926072	0.977621	1
A2J15_RS00450	NZ_CP031611.1	85747..87570	https://www.ncbi.nlm.nih.gov/entrez/query.fcgi?db=gene&cmd=Retrieve&dopt=full_report&list_uids=44003970	0.956813	3.59165	1.84465	2.03e-05	0.000139	0.0298966	0.0821834	-53.515	-5.74187	0.796272	0.943313	1	0.0821834	-248.855	-7.95916	0.940936	0.977621	1
A2J15_RS00455	NZ_CP031611.1	87654..89375	https://www.ncbi.nlm.nih.gov/entrez/query.fcgi?db=gene&cmd=Retrieve&dopt=full_report&list_uids=44003971	1273	-22.0779	-4.46453	6.94e-11	1.5e-09	1.02e-07	1273	-22.6615	-4.50217	1.3e-16	9.47e-14	1.89e-13	1273	-99.4799	-6.63633	1.59e-16	2.33e-13	2.33e-13
A2J15_RS00460	NZ_CP031611.1	89460..91190	https://www.ncbi.nlm.nih.gov/entrez/query.fcgi?db=gene&cmd=Retrieve&dopt=full_report&list_uids=44003972	97.6571	-15.4308	-3.94774	7.09e-15	3.16e-13	1.04e-11	97.6571	-29.6334	-4.88915	2.69e-12	7.86e-10	3.93e-09	97.6571	-16.6483	-4.0573	4.51e-05	0.00388	0.0659218
A2J15_RS00465	NZ_CP031611.1	complement(91217..93118)	https://www.ncbi.nlm.nih.gov/entrez/query.fcgi?db=gene&cmd=Retrieve&dopt=full_report&list_uids=44003973	10.3802	5.60144	2.4858	4.27e-14	1.7e-12	6.28e-11	0.601174	-362.491	-8.5018	0.702212	0.943313	1	0.601174	-1683.93	-10.7176	0.920524	0.977621	1
A2J15_RS00470	NZ_CP031611.1	complement(93108..95069)	https://www.ncbi.nlm.nih.gov/entrez/query.fcgi?db=gene&cmd=Retrieve&dopt=full_report&list_uids=44003974	4.41469	1.9428	0.958139	0.000474	0.00222	0.696744	0.923848	-1.86389	-0.898314	0.544609	0.943313	1	0.710019	-2067.09	-11.0134	0.918339	0.977621	1
A2J15_RS00475	NZ_CP031611.1	complement(95094..96935)	https://www.ncbi.nlm.nih.gov/entrez/query.fcgi?db=gene&cmd=Retrieve&dopt=full_report&list_uids=44003975	3.60679	2.8042	1.48759	4.51e-07	4.61e-06	0.000663	2.07914	1.91671	0.938629	0.380507	0.908502	1	0.429603	-1154.88	-10.1735	0.924547	0.977621	1
pseI	NZ_CP031611.1	complement(96932..97963)	https://www.ncbi.nlm.nih.gov/entrez/query.fcgi?db=gene&cmd=Retrieve&dopt=full_report&list_uids=44003976	13.8524	-1.08719	-0.1206	0.700102	0.792192	1	4.98799	-3.44774	-1.78565	0.0976463	0.410933	1	55.1602	1.46589	0.551776	0.606667	0.977621	1	pseI	UniProtKB	Q0P8U0	pseI	enables	0070085 // glycosylation (GO_REF:0000118 [IEA] PANTHER:PTN002873574) /// 0016051 // carbohydrate biosynthetic process (GO_REF:0000002 [IEA] InterPro:IPR013132)		0016740 // transferase activity (GO_REF:0000043 [IEA] UniProtKB-KW:KW-0808) /// 0047444 // N-acylneuraminate-9-phosphate synthase activity (GO_REF:0000118 [IEA] PANTHER:PTN002873574) /// 0016765 // transferase activity, transferring alkyl or aryl (other than methyl) groups (GO_REF:0000117 [IEA] ARBA:ARBA00026321) /// 0046872 // metal ion binding (GO_REF:0000043 [IEA] UniProtKB-KW:KW-0479)
A2J15_RS00485	NZ_CP031611.1	98161..99297	https://www.ncbi.nlm.nih.gov/entrez/query.fcgi?db=gene&cmd=Retrieve&dopt=full_report&list_uids=44003977	24.3517	-3.70874	-1.89093	2.23e-08	3.06e-07	3.28e-05	24.3517	-7.4439	-2.89606	0.000132	0.00298	0.1934	24.3517	-41954.9	-15.3566	0.886323	0.977621	1
hisH_1	NZ_CP031611.1	99294..99899	https://www.ncbi.nlm.nih.gov/entrez/query.fcgi?db=gene&cmd=Retrieve&dopt=full_report&list_uids=44003978	5.00359	-1.46549	-0.551383	0.0992465	0.185977	1	2.99107	-2.01697	-1.01219	0.493219	0.943313	1	26.7809	2.47864	1.30955	0.375534	0.977621	1
A2J15_RS00495	NZ_CP031611.1	99900..100646	https://www.ncbi.nlm.nih.gov/entrez/query.fcgi?db=gene&cmd=Retrieve&dopt=full_report&list_uids=44003979	1.97388	-2.13058	-1.09124	0.000794	0.00349	1	5.12688	1.43917	0.525233	0.623339	0.943313	1	1.36594	-1540.04	-10.5888	0.921477	0.977621	1
pseH_1	NZ_CP031611.1	complement(100795..101385)	https://www.ncbi.nlm.nih.gov/entrez/query.fcgi?db=gene&cmd=Retrieve&dopt=full_report&list_uids=44003980	0.0659725	-3.97081	-1.98943	0.0453879	0.102716	1	0.0659725	-15.9342	-3.99406	0.857469	0.943313	1	0.0659725	-74.1199	-6.21179	0.953886	0.977621	1
pseH_2	NZ_CP031611.1	complement(101480..101914)	https://www.ncbi.nlm.nih.gov/entrez/query.fcgi?db=gene&cmd=Retrieve&dopt=full_report&list_uids=44003981	0.322211	1.77676	0.829251	0.37455	0.512047	1	0.0348748	-7.76029	-2.95611	0.894276	0.943313	1	0.0348748	-36.1137	-5.17448	0.961581	0.977621	1
pseG	NZ_CP031611.1	complement(101954..102763)	https://www.ncbi.nlm.nih.gov/entrez/query.fcgi?db=gene&cmd=Retrieve&dopt=full_report&list_uids=44003982	1.21041	1.65362	0.725629	0.124534	0.221778	1	0.194665	-56.7869	-5.82749	0.793285	0.943313	1	0.194665	-264.072	-8.04479	0.940302	0.977621	1	pseG	UniProtKB	Q0P8U5	pseG	enables			0016787 // hydrolase activity (GO_REF:0000043 [IEA] UniProtKB-KW:KW-0378)
pseF	NZ_CP031611.1	complement(102747..103445)	https://www.ncbi.nlm.nih.gov/entrez/query.fcgi?db=gene&cmd=Retrieve&dopt=full_report&list_uids=44003983	3.545	1.47951	0.565121	0.109227	0.199842	1	0.758497	-176.172	-7.46084	0.737241	0.943313	1	0.758497	-819.255	-9.67817	0.928211	0.977621	1	pseF	UniProtKB	Q0P8U6	pseF	enables			0016740 // transferase activity (GO_REF:0000043 [IEA] UniProtKB-KW:KW-0808) /// 0016779 // nucleotidyltransferase activity (GO_REF:0000043 [IEA] UniProtKB-KW:KW-0548) /// 0046872 // metal ion binding (GO_REF:0000043 [IEA] UniProtKB-KW:KW-0479) /// 0008781 // N-acylneuraminate cytidylyltransferase activity (GO_REF:0000118 [IEA] PANTHER:PTN002726050)
A2J15_RS00520	NZ_CP031611.1	103527..104741	https://www.ncbi.nlm.nih.gov/entrez/query.fcgi?db=gene&cmd=Retrieve&dopt=full_report&list_uids=44003984	6.30926	-1.11414	-0.155937	0.636982	0.743651	1	2.33206	-3.70519	-1.88955	0.203042	0.637012	1	2.33206	-4106.6	-12.0037	0.911025	0.977621	1
A2J15_RS00525	NZ_CP031611.1	complement(104773..105000)	https://www.ncbi.nlm.nih.gov/entrez/query.fcgi?db=gene&cmd=Retrieve&dopt=full_report&list_uids=44003985	12.7307	-1.58728	-0.666561	0.054129	0.116916	1	6.91877	-493.109	-8.94576	0.687461	0.943313	1	6.91877	-2290.36	-11.1614	0.917245	0.977621	1
A2J15_RS00530	NZ_CP031611.1	complement(105003..105728)	https://www.ncbi.nlm.nih.gov/entrez/query.fcgi?db=gene&cmd=Retrieve&dopt=full_report&list_uids=44003986	0.374173	1.01504	0.0215434	0.968842	0.97681	1	0.11296	-29.0186	-4.85891	0.827054	0.943313	1	0.11296	-134.958	-7.07637	0.947477	0.977621	1
A2J15_RS00535	NZ_CP031611.1	complement(105715..107208)	https://www.ncbi.nlm.nih.gov/entrez/query.fcgi?db=gene&cmd=Retrieve&dopt=full_report&list_uids=44003987	2.21253	1.92256	0.943027	0.00406	0.0145279	1	1.3502	1.39252	0.4777	0.746061	0.943313	1	0.351803	-796.425	-9.63739	0.928512	0.977621	1
A2J15_RS00540	NZ_CP031611.1	complement(107222..107998)	https://www.ncbi.nlm.nih.gov/entrez/query.fcgi?db=gene&cmd=Retrieve&dopt=full_report&list_uids=44003988	3.47046	-1.19399	-0.255794	0.48222	0.614152	1	1.30951	-339.283	-8.40634	0.705404	0.943313	1	1.30951	-1572.95	-10.6193	0.921251	0.977621	1
A2J15_RS00545	NZ_CP031611.1	complement(107995..109300)	https://www.ncbi.nlm.nih.gov/entrez/query.fcgi?db=gene&cmd=Retrieve&dopt=full_report&list_uids=44003989	0.44531	-1.07704	-0.107069	0.840845	0.886655	1	0.130086	-58.441	-5.86891	0.791843	0.943313	1	0.130086	-271.761	-8.0862	0.939995	0.977621	1
pseC	NZ_CP031611.1	complement(109293..110423)	https://www.ncbi.nlm.nih.gov/entrez/query.fcgi?db=gene&cmd=Retrieve&dopt=full_report&list_uids=44003990	2.67742	2.64717	1.40445	0.000272	0.00137	0.399823	0.324566	-111.249	-6.79765	0.759866	0.943313	1	24.714	10.7714	3.42913	0.0242079	0.580197	1	pseC	UniProtKB	Q0P8W3	pseC	enables	0000271 // polysaccharide biosynthetic process (GO_REF:0000118 [IEA] PANTHER:PTN002824703)		0008483 // transaminase activity (GO_REF:0000043 [IEA] UniProtKB-KW:KW-0032) /// 0008483 // transaminase activity (GO_REF:0000118 [IEA] PANTHER:PTN002824703) /// 0016740 // transferase activity (GO_REF:0000043 [IEA] UniProtKB-KW:KW-0808) /// 0030170 // pyridoxal phosphate binding (GO_REF:0000118 [IEA] PANTHER:PTN002824703)
pseB	NZ_CP031611.1	complement(110425..111429)	https://www.ncbi.nlm.nih.gov/entrez/query.fcgi?db=gene&cmd=Retrieve&dopt=full_report&list_uids=44003991	11.3427	2.60209	1.37967	3.94e-05	0.00024	0.0579772	1.42671	-449.755	-8.81299	0.691865	0.943313	1	1.42671	-2085.75	-11.0264	0.918243	0.977621	1	pseB	UniProtKB	Q0P8W4	pseB	enables			0016829 // lyase activity (GO_REF:0000043 [IEA] UniProtKB-KW:KW-0456) /// 0000166 // nucleotide binding (GO_REF:0000043 [IEA] UniProtKB-KW:KW-0547)
dcd	NZ_CP031611.1	complement(111482..112042)	https://www.ncbi.nlm.nih.gov/entrez/query.fcgi?db=gene&cmd=Retrieve&dopt=full_report&list_uids=44003992	28.7383	-1.1047	-0.14365	0.667826	0.767478	1	10.3002	-1816.23	-10.8267	0.626339	0.943313	1	51.6467	-1.51432	-0.598672	0.687075	0.977621	1	dcd	UniProtKB	Q9PN07	dcd	enables	0006226 // dUMP biosynthetic process (GO_REF:0000041 [IEA] UniPathway:UPA00610) /// 0006229 // dUTP biosynthetic process (GO_REF:0000002 [IEA] InterPro:IPR011962) /// 0009117 // nucleotide metabolic process (GO_REF:0000043 [IEA] UniProtKB-KW:KW-0546) /// 0015949 // nucleobase-containing small molecule interconversion (GO_REF:0000118 [IEA] PANTHER:PTN002869591) /// 0006229 // dUTP biosynthetic pro…		0008829 // dCTP deaminase activity (GO_REF:0000104 [IEA] UniRule:UR000034430) /// 0008829 // dCTP deaminase activity (GO_REF:0000002 [IEA] InterPro:IPR011962) /// 0008829 // dCTP deaminase activity (GO_REF:0000003 [IEA] EC:3.5.4.13) /// 0008829 // dCTP deaminase activity (GO_REF:0000116 [IEA] RHEA:22680) /// 0005515 // protein binding (PMID:17615063 [IPI] UniProtKB:Q9PMS6) /// 0000166 // nucleoti…
accB	NZ_CP031611.1	112199..112654	https://www.ncbi.nlm.nih.gov/entrez/query.fcgi?db=gene&cmd=Retrieve&dopt=full_report&list_uids=44003993	17.8838	-1.40838	-0.494038	0.128644	0.227173	1	7.62576	-4.84666	-2.27699	0.127515	0.479248	1	7.62576	-5343.72	-12.3836	0.908221	0.977621	1	accB	UniProtKB	Q0P8W6	accB	enables	0006631 // fatty acid metabolic process (GO_REF:0000043 [IEA] UniProtKB-KW:KW-0276) /// 0006629 // lipid metabolic process (GO_REF:0000043 [IEA] UniProtKB-KW:KW-0443) /// 0006633 // fatty acid biosynthetic process (GO_REF:0000041 [IEA] UniPathway:UPA00094) /// 0006633 // fatty acid biosynthetic process (GO_REF:0000002 [IEA] InterPro:IPR001249) /// 0006633 // fatty acid biosynthetic process (GO_RE…	0009317 // acetyl-CoA carboxylase complex (GO_REF:0000002 [IEA] InterPro:IPR001249)	0016874 // ligase activity (GO_REF:0000043 [IEA] UniProtKB-KW:KW-0436) /// 0003989 // acetyl-CoA carboxylase activity (GO_REF:0000002 [IEA] InterPro:IPR001249)
A2J15_RS00570	NZ_CP031611.1	112656..113987	https://www.ncbi.nlm.nih.gov/entrez/query.fcgi?db=gene&cmd=Retrieve&dopt=full_report&list_uids=44003994	11.463	-1.35816	-0.441651	0.164743	0.272614	1	10.8858	-1.09696	-0.133513	0.834153	0.943313	1	21.7521	-1.76245	-0.817579	0.583399	0.977621	1
A2J15_RS00575	NZ_CP031611.1	complement(114011..114826)	https://www.ncbi.nlm.nih.gov/entrez/query.fcgi?db=gene&cmd=Retrieve&dopt=full_report&list_uids=44003995	5.21741	-1.11093	-0.151766	0.655307	0.758424	1	11.2734	2.51888	1.33278	0.0711789	0.346519	1	1.84894	-2238.73	-11.1285	0.917489	0.977621	1
gltX_1	NZ_CP031611.1	114891..116279	https://www.ncbi.nlm.nih.gov/entrez/query.fcgi?db=gene&cmd=Retrieve&dopt=full_report&list_uids=44003996	21.4744	1.17967	0.238384	0.474982	0.607564	1	6.91742	-2.1214	-1.08502	0.132998	0.489542	1	20.8594	-2.11524	-1.08082	0.466078	0.977621	1
A2J15_RS00585	NZ_CP031611.1	116283..117518	https://www.ncbi.nlm.nih.gov/entrez/query.fcgi?db=gene&cmd=Retrieve&dopt=full_report&list_uids=44003997	16.042	1.77904	0.831101	0.00697	0.0227472	1	9.7922	1.29104	0.368532	0.606471	0.943313	1	2.74553	-5160.63	-12.3333	0.908592	0.977621	1
A2J15_RS00590	NZ_CP031611.1	117560..118225	https://www.ncbi.nlm.nih.gov/entrez/query.fcgi?db=gene&cmd=Retrieve&dopt=full_report&list_uids=44003998	1.19017	1.82963	0.871554	0.0453299	0.102716	1	0.187032	-43.729	-5.45052	0.806398	0.943313	1	0.187032	-203.357	-7.66787	0.943094	0.977621	1
A2J15_RS00595	NZ_CP031611.1	complement(118233..118883)	https://www.ncbi.nlm.nih.gov/entrez/query.fcgi?db=gene&cmd=Retrieve&dopt=full_report&list_uids=44003999	3.31256	2.30415	1.20423	0.00153	0.0062	1	0.423316	-97.5972	-6.60877	0.766323	0.943313	1	0.423316	-453.824	-8.82599	0.934517	0.977621	1
A2J15_RS00600	NZ_CP031611.1	complement(118894..120237)	https://www.ncbi.nlm.nih.gov/entrez/query.fcgi?db=gene&cmd=Retrieve&dopt=full_report&list_uids=44004000	0.959465	-1.64155	-0.715059	0.11907	0.21544	1	0.48551	-230.528	-7.8488	0.724144	0.943313	1	0.48551	-1072.71	-10.067	0.925334	0.977621	1
A2J15_RS00605	NZ_CP031611.1	120372..120447	https://www.ncbi.nlm.nih.gov/entrez/query.fcgi?db=gene&cmd=Retrieve&dopt=full_report&list_uids=44004001	0	NaN	NaN	NaN	NaN	NaN	0	NaN	NaN	NaN	NaN	NaN	0	NaN	NaN	NaN	NaN	NaN
A2J15_RS00610	NZ_CP031611.1	complement(120653..120729)	https://www.ncbi.nlm.nih.gov/entrez/query.fcgi?db=gene&cmd=Retrieve&dopt=full_report&list_uids=44004002	0	NaN	NaN	NaN	NaN	NaN	0	NaN	NaN	NaN	NaN	NaN	0	NaN	NaN	NaN	NaN	NaN
A2J15_RS00615	NZ_CP031611.1	complement(120781..121881)	https://www.ncbi.nlm.nih.gov/entrez/query.fcgi?db=gene&cmd=Retrieve&dopt=full_report&list_uids=44004003	1.86389	-1.32277	-0.403565	0.303937	0.437467	1	0.817731	-295.682	-8.2079	0.712047	0.943313	1	0.817731	-1374.08	-10.4243	0.922693	0.977621	1
A2J15_RS00620	NZ_CP031611.1	121958..122926	https://www.ncbi.nlm.nih.gov/entrez/query.fcgi?db=gene&cmd=Retrieve&dopt=full_report&list_uids=44004004	5.11537	-3.78898	-1.92181	7.05e-11	1.5e-09	1.04e-07	7.83396	-1.59871	-0.676908	0.397388	0.934053	1	5.11537	-7088.35	-12.7912	0.905214	0.977621	1
A2J15_RS00625	NZ_CP031611.1	122871..124106	https://www.ncbi.nlm.nih.gov/entrez/query.fcgi?db=gene&cmd=Retrieve&dopt=full_report&list_uids=44004005	23.8588	-1.7584	-0.814263	0.0141223	0.040044	1	13.5322	-2.38258	-1.25252	0.0456742	0.264983	1	23.4416	-4.36506	-2.126	0.153704	0.977621	1
trmB	NZ_CP031611.1	124106..125287	https://www.ncbi.nlm.nih.gov/entrez/query.fcgi?db=gene&cmd=Retrieve&dopt=full_report&list_uids=44004006	1.8966	-1.15194	-0.204061	0.555673	0.677562	1	1.47558	-1.0813	-0.112761	0.939644	0.957581	1	0.64505	-1192.18	-10.2194	0.924208	0.977621	1	trmB	UniProtKB	Q9PN20	trmB	enables	0030488 // tRNA methylation (GO_REF:0000118 [IEA] PANTHER:PTN002765061) /// 0036265 // RNA (guanine-N7)-methylation (GO_REF:0000118 [IEA] PANTHER:PTN002765061) /// 0006400 // tRNA modification (GO_REF:0000104 [IEA] UniRule:UR000100573) /// 0106004 /// 0008033 // tRNA processing (GO_REF:0000043 [IEA] UniProtKB-KW:KW-0819) /// 0032259 // methylation (GO_REF:0000043 [IEA] UniProtKB-KW:KW-0489) /// 0…	0043527 // tRNA methyltransferase complex (GO_REF:0000118 [IEA] PANTHER:PTN002765061)	0008168 // methyltransferase activity (GO_REF:0000043 [IEA] UniProtKB-KW:KW-0489) /// 0016740 // transferase activity (GO_REF:0000043 [IEA] UniProtKB-KW:KW-0808) /// 0008176 // tRNA (guanine-N7-)-methyltransferase activity (GO_REF:0000003 [IEA] EC:2.1.1.33) /// 0008176 // tRNA (guanine-N7-)-methyltransferase activity (GO_REF:0000002 [IEA] InterPro:IPR003358) /// 0008176 // tRNA (guanine-N7-)-meth…
A2J15_RS00635	NZ_CP031611.1	125354..126019	https://www.ncbi.nlm.nih.gov/entrez/query.fcgi?db=gene&cmd=Retrieve&dopt=full_report&list_uids=44004007	6.84164	-2.23999	-1.16349	1.99e-05	0.000137	0.0292413	5.08431	-1101.82	-10.1057	0.6495	0.943313	1	5.08431	-5122.02	-12.3225	0.908672	0.977621	1
A2J15_RS00640	NZ_CP031611.1	126006..126809	https://www.ncbi.nlm.nih.gov/entrez/query.fcgi?db=gene&cmd=Retrieve&dopt=full_report&list_uids=44004008	0.0457979	-1.8531	-0.889944	0.372117	0.510144	1	0.0457979	-11.037	-3.46428	0.876225	0.943313	1	0.0457979	-51.3493	-5.68227	0.957814	0.977621	1
A2J15_RS00645	NZ_CP031611.1	126806..127996	https://www.ncbi.nlm.nih.gov/entrez/query.fcgi?db=gene&cmd=Retrieve&dopt=full_report&list_uids=44004009	1.50588	2.32662	1.21824	0.00168	0.00666	1	0.204905	-84.5811	-6.40226	0.773423	0.943313	1	0.204905	-393.307	-8.61951	0.936046	0.977621	1
pyrH	NZ_CP031611.1	128048..128767	https://www.ncbi.nlm.nih.gov/entrez/query.fcgi?db=gene&cmd=Retrieve&dopt=full_report&list_uids=44004010	33.5025	-1.91105	-0.934369	0.0170286	0.0468206	1	20.2811	-9.78074	-3.28994	0.00246	0.0312394	1	40.2414	-3.89303	-1.96089	0.187908	0.977621	1	pyrH	UniProtKB	Q9PN24	pyrH	enables	0006225 // UDP biosynthetic process (GO_REF:0000118 [IEA] PANTHER:PTN002871579) /// 0044210 // 'de novo' CTP biosynthetic process (GO_REF:0000104 [IEA] UniRule:UR000337822) /// 0006221 // pyrimidine nucleotide biosynthetic process (GO_REF:0000002 [IEA] InterPro:IPR011817|InterPro:IPR015963) /// 0044210 // 'de novo' CTP biosynthetic process (GO_REF:0000041 [IEA] UniPathway:UPA00159) /// 0006221 //…	0005829 // cytosol (GO_REF:0000118 [IEA] PANTHER:PTN002871579) /// 0005737 // cytoplasm (GO_REF:0000044 [IEA] UniProtKB-SubCell:SL-0086) /// 0005737 // cytoplasm (GO_REF:0000104 [IEA] UniRule:UR000337822) /// 0005737 // cytoplasm (GO_REF:0000043 [IEA] UniProtKB-KW:KW-0963) /// 0005737 // cytoplasm (GO_REF:0000002 [IEA] InterPro:IPR015963)	0016740 // transferase activity (GO_REF:0000043 [IEA] UniProtKB-KW:KW-0808) /// 0000166 // nucleotide binding (GO_REF:0000043 [IEA] UniProtKB-KW:KW-0547) /// 0033862 // UMP kinase activity (GO_REF:0000002 [IEA] InterPro:IPR011817|InterPro:IPR015963) /// 0016301 // kinase activity (GO_REF:0000043 [IEA] UniProtKB-KW:KW-0418) /// 0033862 // UMP kinase activity (GO_REF:0000118 [IEA] PANTHER:PTN002871…
A2J15_RS00655	NZ_CP031611.1	128778..129002	https://www.ncbi.nlm.nih.gov/entrez/query.fcgi?db=gene&cmd=Retrieve&dopt=full_report&list_uids=44004011	53.4816	1.23658	0.306355	0.447813	0.583466	1	33.7383	-1.00488	-0.00703	0.993342	0.997435	1	13.4283	-4493.34	-12.1336	0.910067	0.977621	1
A2J15_RS00660	NZ_CP031611.1	128986..131181	https://www.ncbi.nlm.nih.gov/entrez/query.fcgi?db=gene&cmd=Retrieve&dopt=full_report&list_uids=44004012	7.15234	1.1668	0.222559	0.388734	0.526545	1	1.92404	-5.65851	-2.50042	0.0870404	0.385676	1	1.92404	-6273.22	-12.615	0.906514	0.977621	1
tyrS	NZ_CP031611.1	131200..132405	https://www.ncbi.nlm.nih.gov/entrez/query.fcgi?db=gene&cmd=Retrieve&dopt=full_report&list_uids=44004013	18.8869	-1.20363	-0.267391	0.406676	0.544331	1	12.0793	-1.46666	-0.552536	0.36578	0.894135	1	50.0912	1.2921	0.369717	0.679794	0.977621	1	tyrS	UniProtKB	Q9PN27	tyrS	enables	0006418 // tRNA aminoacylation for protein translation (GO_REF:0000002 [IEA] InterPro:IPR001412|InterPro:IPR002305) /// 0006437 // tyrosyl-tRNA aminoacylation (GO_REF:0000002 [IEA] InterPro:IPR002307) /// 0006437 // tyrosyl-tRNA aminoacylation (GO_REF:0000104 [IEA] UniRule:UR000090115) /// 0006412 // translation (GO_REF:0000043 [IEA] UniProtKB-KW:KW-0648) /// 0043039 // tRNA aminoacylation (GO_RE…	0005829 // cytosol (GO_REF:0000118 [IEA] PANTHER:PTN002622475) /// 0005737 // cytoplasm (GO_REF:0000044 [IEA] UniProtKB-SubCell:SL-0086) /// 0005737 // cytoplasm (GO_REF:0000104 [IEA] UniRule:UR000090115) /// 0005737 // cytoplasm (GO_REF:0000043 [IEA] UniProtKB-KW:KW-0963)	0004831 // tyrosine-tRNA ligase activity (GO_REF:0000003 [IEA] EC:6.1.1.1) /// 0004831 // tyrosine-tRNA ligase activity (GO_REF:0000104 [IEA] UniRule:UR000090115) /// 0016874 // ligase activity (GO_REF:0000043 [IEA] UniProtKB-KW:KW-0436) /// 0003723 // RNA binding (GO_REF:0000002 [IEA] InterPro:IPR002942|InterPro:IPR036986) /// 0000166 // nucleotide binding (GO_REF:0000002 [IEA] InterPro:IPR00141…
A2J15_RS00670	NZ_CP031611.1	132402..133493	https://www.ncbi.nlm.nih.gov/entrez/query.fcgi?db=gene&cmd=Retrieve&dopt=full_report&list_uids=44004014	33.0157	1.02108	0.0300891	0.927701	0.950974	1	14.9375	-1.69732	-0.763255	0.206864	0.642113	1	14.8619	-3.00449	-1.58712	0.286359	0.977621	1
A2J15_RS00675	NZ_CP031611.1	133493..135349	https://www.ncbi.nlm.nih.gov/entrez/query.fcgi?db=gene&cmd=Retrieve&dopt=full_report&list_uids=44004015	1.06849	1.45091	0.536961	0.157494	0.265046	1	1.08626	1.62021	0.696184	0.64366	0.943313	1	0.225065	-680.665	-9.4108	0.930189	0.977621	1
mnmC	NZ_CP031611.1	135346..137184	https://www.ncbi.nlm.nih.gov/entrez/query.fcgi?db=gene&cmd=Retrieve&dopt=full_report&list_uids=44004016	0.219796	-1.29056	-0.368	0.442661	0.578803	1	0.100203	-64.9571	-6.02142	0.786567	0.943313	1	0.100203	-302.058	-8.23868	0.938865	0.977621	1	mnmC	UniProtKB	Q9PN30	mnmC	enables	0008033 // tRNA processing (GO_REF:0000002 [IEA] InterPro:IPR023032) /// 0008033 // tRNA processing (GO_REF:0000043 [IEA] UniProtKB-KW:KW-0819) /// 0032259 // methylation (GO_REF:0000043 [IEA] UniProtKB-KW:KW-0489)	0005737 // cytoplasm (GO_REF:0000118 [IEA] PANTHER:PTN008552195) /// 0005737 // cytoplasm (GO_REF:0000044 [IEA] UniProtKB-SubCell:SL-0086) /// 0005737 // cytoplasm (GO_REF:0000043 [IEA] UniProtKB-KW:KW-0963)	0004808 // tRNA (5-methylaminomethyl-2-thiouridylate)-methyltransferase activity (GO_REF:0000116 [IEA] RHEA:19569) /// 0008168 // methyltransferase activity (GO_REF:0000002 [IEA] InterPro:IPR017610|InterPro:IPR023032) /// 0016491 // oxidoreductase activity (GO_REF:0000043 [IEA] UniProtKB-KW:KW-0560) /// 0004808 // tRNA (5-methylaminomethyl-2-thiouridylate)-methyltransferase activity (GO_REF:00000…
A2J15_RS00685	NZ_CP031611.1	137300..138439	https://www.ncbi.nlm.nih.gov/entrez/query.fcgi?db=gene&cmd=Retrieve&dopt=full_report&list_uids=44004017	143.347	1.42083	0.506736	0.249422	0.375537	1	31.0946	-7.06599	-2.82089	5.2e-05	0.00141	0.075969	93.5397	-1.95659	-0.968339	0.216442	0.977621	1
A2J15_RS00690	NZ_CP031611.1	138442..140157	https://www.ncbi.nlm.nih.gov/entrez/query.fcgi?db=gene&cmd=Retrieve&dopt=full_report&list_uids=44004018	237.45	1.93605	0.953116	0.10903	0.19973	1	37.683	-2.52543	-1.33653	0.00621	0.0626527	1	214.346	-1.14903	-0.200411	0.729986	0.977621	1
cybH	NZ_CP031611.1	140168..140860	https://www.ncbi.nlm.nih.gov/entrez/query.fcgi?db=gene&cmd=Retrieve&dopt=full_report&list_uids=44004019	101.095	2.56655	1.35983	0.000268	0.00135	0.393478	12.978	-2.29704	-1.19978	0.0956288	0.409477	1	12.4575	-12623.9	-13.6239	0.899076	0.977621	1
A2J15_RS00700	NZ_CP031611.1	140857..141393	https://www.ncbi.nlm.nih.gov/entrez/query.fcgi?db=gene&cmd=Retrieve&dopt=full_report&list_uids=44004020	36.1632	2.08557	1.06044	0.000156	0.000842	0.229801	6.62332	-1.96292	-0.973005	0.367749	0.89459	1	5.44195	-4341.97	-12.0841	0.910431	0.977621	1
recR	NZ_CP031611.1	complement(141390..141965)	https://www.ncbi.nlm.nih.gov/entrez/query.fcgi?db=gene&cmd=Retrieve&dopt=full_report&list_uids=44004021	0.596754	-1.10407	-0.142829	0.803878	0.861434	1	3.50207	6.37386	2.67217	0.0963632	0.409477	1	0.170157	-175.293	-7.45363	0.944682	0.977621	1	recR	UniProtKB	Q9PN35	recR	enables	0006310 // DNA recombination (GO_REF:0000043 [IEA] UniProtKB-KW:KW-0233) /// 0006310 // DNA recombination (GO_REF:0000002 [IEA] InterPro:IPR000093|InterPro:IPR015967) /// 0006281 // DNA repair (GO_REF:0000104 [IEA] UniRule:UR000163906) /// 0006281 // DNA repair (GO_REF:0000002 [IEA] InterPro:IPR000093|InterPro:IPR015967) /// 0006310 // DNA recombination (GO_REF:0000104 [IEA] UniRule:UR000163906) …		0003677 // DNA binding (GO_REF:0000104 [IEA] UniRule:UR000163906) /// 0046872 // metal ion binding (GO_REF:0000002 [IEA] InterPro:IPR000093|InterPro:IPR015967) /// 0008270 // zinc ion binding (GO_REF:0000043 [IEA] UniProtKB-KW:KW-0863) /// 0003677 // DNA binding (GO_REF:0000002 [IEA] InterPro:IPR000093) /// 0046872 // metal ion binding (GO_REF:0000043 [IEA] UniProtKB-KW:KW-0479)
A2J15_RS00710	NZ_CP031611.1	complement(141965..143197)	https://www.ncbi.nlm.nih.gov/entrez/query.fcgi?db=gene&cmd=Retrieve&dopt=full_report&list_uids=44004022	1.09247	-1.09879	-0.13592	0.701513	0.792851	1	4.52061	4.88302	2.28777	0.0141711	0.11199	1	0.345045	-678.539	-9.40629	0.930222	0.977621	1
A2J15_RS00715	NZ_CP031611.1	complement(143194..143865)	https://www.ncbi.nlm.nih.gov/entrez/query.fcgi?db=gene&cmd=Retrieve&dopt=full_report&list_uids=44004023	60.5646	-1.93337	-0.951115	0.00902	0.0278809	1	47.6799	-1.94456	-0.959442	0.0597856	0.313285	1	41.5946	-6.58534	-2.71926	0.06799	0.977621	1
dnaJ	NZ_CP031611.1	144025..145146	https://www.ncbi.nlm.nih.gov/entrez/query.fcgi?db=gene&cmd=Retrieve&dopt=full_report&list_uids=44004024	3.71653	-1.67061	-0.740374	0.0327937	0.0790813	1	3.10897	-1.52763	-0.611298	0.569335	0.943313	1	14.4646	1.64519	0.718258	0.628397	0.977621	1	dnaJ	UniProtKB	O85213	dnaJ	enables	0042026 // protein refolding (GO_REF:0000118 [IEA] PANTHER:PTN002875376) /// 0006457 // protein folding (GO_REF:0000002 [IEA] InterPro:IPR008971|InterPro:IPR012724) /// 0006260 // DNA replication (GO_REF:0000043 [IEA] UniProtKB-KW:KW-0235) /// 0009408 // response to heat (GO_REF:0000002 [IEA] InterPro:IPR012724)	0005737 // cytoplasm (GO_REF:0000118 [IEA] PANTHER:PTN002875376) /// 0005737 // cytoplasm (GO_REF:0000044 [IEA] UniProtKB-SubCell:SL-0086) /// 0005737 // cytoplasm (GO_REF:0000104 [IEA] UniRule:UR000100773) /// 0005737 // cytoplasm (GO_REF:0000043 [IEA] UniProtKB-KW:KW-0963)	0051082 // unfolded protein binding (GO_REF:0000104 [IEA] UniRule:UR000100773) /// 0008270 // zinc ion binding (GO_REF:0000104 [IEA] UniRule:UR000100773) /// 0051082 // unfolded protein binding (GO_REF:0000118 [IEA] PANTHER:PTN002875376) /// 0051082 // unfolded protein binding (GO_REF:0000002 [IEA] InterPro:IPR001305|InterPro:IPR008971|InterPro:IPR012724) /// 0008270 // zinc ion binding (GO_REF:0…
A2J15_RS00725	NZ_CP031611.1	complement(145196..146485)	https://www.ncbi.nlm.nih.gov/entrez/query.fcgi?db=gene&cmd=Retrieve&dopt=full_report&list_uids=44004025	2170.91	-1.04293	-0.0606375	0.923998	0.9504	1	704.418	-5.10418	-2.35168	1.8e-06	8.22e-05	0.00263	1254.39	-3.47036	-1.79509	0.000692	0.0385578	1
A2J15_RS00730	NZ_CP031611.1	complement(146739..147194)	https://www.ncbi.nlm.nih.gov/entrez/query.fcgi?db=gene&cmd=Retrieve&dopt=full_report&list_uids=44004026	4.88395	1.22835	0.296717	0.501268	0.631204	1	1.28121	-198.787	-7.63508	0.731328	0.943313	1	1.28121	-924.296	-9.85221	0.926923	0.977621	1
A2J15_RS00735	NZ_CP031611.1	complement(147344..147832)	https://www.ncbi.nlm.nih.gov/entrez/query.fcgi?db=gene&cmd=Retrieve&dopt=full_report&list_uids=44004027	2.44808	-1.18219	-0.24146	0.490964	0.623669	1	3.56673	1.59219	0.671009	0.654332	0.943313	1	0.869273	-696.493	-9.44397	0.929943	0.977621	1
A2J15_RS00740	NZ_CP031611.1	complement(147829..149970)	https://www.ncbi.nlm.nih.gov/entrez/query.fcgi?db=gene&cmd=Retrieve&dopt=full_report&list_uids=44004028	36.597	5.31171	2.40918	1.19e-08	1.74e-07	1.75e-05	15.1985	2.79585	1.48329	0.00539	0.0571228	1	20.6259	1.60231	0.680149	0.5257	0.977621	1
A2J15_RS00745	NZ_CP031611.1	complement(150039..152087)	https://www.ncbi.nlm.nih.gov/entrez/query.fcgi?db=gene&cmd=Retrieve&dopt=full_report&list_uids=44004029	4.57332	1.10969	0.150161	0.659495	0.759769	1	9.21185	2.80314	1.48704	0.0131426	0.107343	1	7.92056	1.40675	0.49237	0.741657	0.977621	1
A2J15_RS00750	NZ_CP031611.1	complement(152077..152529)	https://www.ncbi.nlm.nih.gov/entrez/query.fcgi?db=gene&cmd=Retrieve&dopt=full_report&list_uids=44004030	19.4235	-1.24831	-0.319981	0.345502	0.478562	1	45.0654	2.39883	1.26233	0.0136516	0.109763	1	7.26116	-5055.47	-12.3036	0.908811	0.977621	1
purD	NZ_CP031611.1	complement(152526..153776)	https://www.ncbi.nlm.nih.gov/entrez/query.fcgi?db=gene&cmd=Retrieve&dopt=full_report&list_uids=44004031	91.6904	-1.31102	-0.390688	0.400444	0.537458	1	36.6092	-2.81644	-1.49387	0.00377	0.0443962	1	36.6092	-12.6514	-3.66123	0.0147769	0.379016	1	purD	UniProtKB	Q9PN47	purD	enables	0009113 // purine nucleobase biosynthetic process (GO_REF:0000002 [IEA] InterPro:IPR000115|InterPro:IPR020559|InterPro:IPR020560|InterPro:IPR020562|InterPro:IPR037123) /// 0006164 // purine nucleotide biosynthetic process (GO_REF:0000043 [IEA] UniProtKB-KW:KW-0658) /// 0006189 // 'de novo' IMP biosynthetic process (GO_REF:0000041 [IEA] UniPathway:UPA00074) /// 0006189 // 'de novo' IMP biosyntheti…		0016874 // ligase activity (GO_REF:0000043 [IEA] UniProtKB-KW:KW-0436) /// 0003824 // catalytic activity (GO_REF:0000117 [IEA] ARBA:ARBA00027533) /// 0000166 // nucleotide binding (GO_REF:0000043 [IEA] UniProtKB-KW:KW-0547) /// 0004637 // phosphoribosylamine-glycine ligase activity (GO_REF:0000116 [IEA] RHEA:17453) /// 0046872 // metal ion binding (GO_REF:0000043 [IEA] UniProtKB-KW:KW-0479) /// 0…
A2J15_RS00760	NZ_CP031611.1	complement(154015..155472)	https://www.ncbi.nlm.nih.gov/entrez/query.fcgi?db=gene&cmd=Retrieve&dopt=full_report&list_uids=44004032	5.12969	2.45848	1.29776	0.00155	0.00626	1	6.77734	3.9294	1.97431	0.00663	0.0641484	1	0.644738	-1412.62	-10.4642	0.922398	0.977621	1
guaA	NZ_CP031611.1	complement(155501..157036)	https://www.ncbi.nlm.nih.gov/entrez/query.fcgi?db=gene&cmd=Retrieve&dopt=full_report&list_uids=44004033	10.102	-1.09877	-0.135891	0.651252	0.754919	1	7.16856	-1.24012	-0.310483	0.651751	0.943313	1	3.43077	-8126.51	-12.9884	0.90376	0.977621	1	guaA	UniProtKB	Q9PN49	guaA	enables	0006164 // purine nucleotide biosynthetic process (GO_REF:0000002 [IEA] InterPro:IPR001674) /// 0006177 // GMP biosynthetic process (GO_REF:0000118 [IEA] PANTHER:PTN002629851) /// 0006177 // GMP biosynthetic process (GO_REF:0000104 [IEA] UniRule:UR000084086) /// 0046037 // GMP metabolic process (GO_REF:0000117 [IEA] ARBA:ARBA00027112) /// 0006164 // purine nucleotide biosynthetic process (GO_REF:…	0005829 // cytosol (GO_REF:0000118 [IEA] PANTHER:PTN002629851)	0016874 // ligase activity (GO_REF:0000043 [IEA] UniProtKB-KW:KW-0436) /// 0005524 // ATP binding (GO_REF:0000002 [IEA] InterPro:IPR001674|InterPro:IPR004739|InterPro:IPR025777) /// 0003922 // GMP synthase (glutamine-hydrolyzing) activity (GO_REF:0000116 [IEA] RHEA:11680) /// 0000166 // nucleotide binding (GO_REF:0000043 [IEA] UniProtKB-KW:KW-0547) /// 0005524 // ATP binding (GO_REF:0000104 [IEA]…
A2J15_RS00775	NZ_CP031611.1	157175..157660	https://www.ncbi.nlm.nih.gov/entrez/query.fcgi?db=gene&cmd=Retrieve&dopt=full_report&list_uids=44004034	1.40373	-1.53791	-0.620968	0.212816	0.333389	1	0.7074	-116.446	-6.86352	0.757608	0.943313	1	0.7074	-540.149	-9.07721	0.932658	0.977621	1
uvrC	NZ_CP031611.1	157653..159455	https://www.ncbi.nlm.nih.gov/entrez/query.fcgi?db=gene&cmd=Retrieve&dopt=full_report&list_uids=44004035	1.87546	1.22238	0.289688	0.460382	0.596146	1	0.486361	-276.476	-8.11101	0.715297	0.943313	1	0.486361	-1284.37	-10.3268	0.923413	0.977621	1	uvrC	UniProtKB	Q9PN51	uvrC	enables	0006281 // DNA repair (GO_REF:0000043 [IEA] UniProtKB-KW:KW-0228|UniProtKB-KW:KW-0234) /// 0006281 // DNA repair (GO_REF:0000104 [IEA] UniRule:UR000163512) /// 0009432 // SOS response (GO_REF:0000043 [IEA] UniProtKB-KW:KW-0742) /// 0009432 // SOS response (GO_REF:0000104 [IEA] UniRule:UR000163512) /// 0006289 // nucleotide-excision repair (GO_REF:0000104 [IEA] UniRule:UR000163512) /// 0006289 // …	0005737 // cytoplasm (GO_REF:0000104 [IEA] UniRule:UR000163512) /// 0009380 // excinuclease repair complex (GO_REF:0000118 [IEA] PANTHER:PTN002826127) /// 0005737 // cytoplasm (GO_REF:0000044 [IEA] UniProtKB-SubCell:SL-0086) /// 0005737 // cytoplasm (GO_REF:0000043 [IEA] UniProtKB-KW:KW-0963) /// 0009380 // excinuclease repair complex (GO_REF:0000002 [IEA] InterPro:IPR004791)	0003677 // DNA binding (GO_REF:0000104 [IEA] UniRule:UR000163512) /// 0004518 // nuclease activity (GO_REF:0000043 [IEA] UniProtKB-KW:KW-0267) /// 0009381 // excinuclease ABC activity (GO_REF:0000002 [IEA] InterPro:IPR001162|InterPro:IPR004791) /// 0009381 // excinuclease ABC activity (GO_REF:0000104 [IEA] UniRule:UR000163512)
A2J15_RS00785	NZ_CP031611.1	159457..160650	https://www.ncbi.nlm.nih.gov/entrez/query.fcgi?db=gene&cmd=Retrieve&dopt=full_report&list_uids=44004036	0.22723	1.27727	0.353063	0.558488	0.68008	1	1.46075	9.26572	3.2119	0.0375573	0.225962	1	13.5923	46.3156	5.53343	0.000311	0.0216169	0.453954
A2J15_RS00790	NZ_CP031611.1	complement(160647..161549)	https://www.ncbi.nlm.nih.gov/entrez/query.fcgi?db=gene&cmd=Retrieve&dopt=full_report&list_uids=44004037	4.3713	1.67811	0.746833	0.0363095	0.0865661	1	4.01459	2.06914	1.04903	0.333132	0.861922	1	30.9541	5.18285	2.37375	0.110946	0.977621	1
hemE	NZ_CP031611.1	complement(161549..162568)	https://www.ncbi.nlm.nih.gov/entrez/query.fcgi?db=gene&cmd=Retrieve&dopt=full_report&list_uids=44004038	21.1032	1.92116	0.94198	0.00453	0.0157417	1	3.68757	-2.42364	-1.27718	0.242827	0.714312	1	47.733	3.07418	1.6202	0.0745435	0.977621	1	hemE	UniProtKB	Q9PN54	hemE	enables	0006782 // protoporphyrinogen IX biosynthetic process (GO_REF:0000041 [IEA] UniPathway:UPA00251) /// 0019353 // protoporphyrinogen IX biosynthetic process from glutamate (GO_REF:0000118 [IEA] PANTHER:PTN002721230) /// 0006782 // protoporphyrinogen IX biosynthetic process (GO_REF:0000104 [IEA] UniRule:UR000081074) /// 0006783 // heme biosynthetic process (GO_REF:0000118 [IEA] PANTHER:PTN002721230)…	0005737 // cytoplasm (GO_REF:0000104 [IEA] UniRule:UR000081074) /// 0005737 // cytoplasm (GO_REF:0000044 [IEA] UniProtKB-SubCell:SL-0086) /// 0005829 // cytosol (GO_REF:0000118 [IEA] PANTHER:PTN002721230) /// 0005737 // cytoplasm (GO_REF:0000043 [IEA] UniProtKB-KW:KW-0963)	0004853 // uroporphyrinogen decarboxylase activity (GO_REF:0000104 [IEA] UniRule:UR000081074) /// 0016829 // lyase activity (GO_REF:0000043 [IEA] UniProtKB-KW:KW-0456) /// 0004853 // uroporphyrinogen decarboxylase activity (GO_REF:0000003 [IEA] EC:4.1.1.37) /// 0004853 // uroporphyrinogen decarboxylase activity (GO_REF:0000116 [IEA] RHEA:19865) /// 0016831 // carboxy-lyase activity (GO_REF:000004…
pdxA	NZ_CP031611.1	complement(162758..163858)	https://www.ncbi.nlm.nih.gov/entrez/query.fcgi?db=gene&cmd=Retrieve&dopt=full_report&list_uids=44004039	2.15053	1.22687	0.294982	0.444144	0.580227	1	1.83215	1.16362	0.218625	0.884401	0.943313	1	0.614617	-954.211	-9.89816	0.926583	0.977621	1	pdxA	UniProtKB	Q9PN58	pdxA	enables	0008615 // pyridoxine biosynthetic process (GO_REF:0000043 [IEA] UniProtKB-KW:KW-0664) /// 0042823 // pyridoxal phosphate biosynthetic process (GO_REF:0000104 [IEA] UniRule:UR000497585) /// 0008615 // pyridoxine biosynthetic process (GO_REF:0000104 [IEA] UniRule:UR000497585)	0005737 // cytoplasm (GO_REF:0000044 [IEA] UniProtKB-SubCell:SL-0086) /// 0005737 // cytoplasm (GO_REF:0000043 [IEA] UniProtKB-KW:KW-0963) /// 0005737 // cytoplasm (GO_REF:0000104 [IEA] UniRule:UR000497585)	0016491 // oxidoreductase activity (GO_REF:0000043 [IEA] UniProtKB-KW:KW-0560) /// 0008270 // zinc ion binding (GO_REF:0000104 [IEA] UniRule:UR000497585) /// 0050570 // 4-hydroxythreonine-4-phosphate dehydrogenase activity (GO_REF:0000104 [IEA] UniRule:UR000497585) /// 0050570 // 4-hydroxythreonine-4-phosphate dehydrogenase activity (GO_REF:0000116 [IEA] RHEA:32275) /// 0000287 // magnesium ion b…
A2J15_RS00805	NZ_CP031611.1	complement(163855..164628)	https://www.ncbi.nlm.nih.gov/entrez/query.fcgi?db=gene&cmd=Retrieve&dopt=full_report&list_uids=44004040	13.2465	-1.10693	-0.146559	0.651173	0.754919	1	4.86196	-4.89204	-2.29044	0.125504	0.475633	1	4.86196	-5381.67	-12.3938	0.908146	0.977621	1
A2J15_RS00810	NZ_CP031611.1	164685..165661	https://www.ncbi.nlm.nih.gov/entrez/query.fcgi?db=gene&cmd=Retrieve&dopt=full_report&list_uids=44004041	2.037	-1.71056	-0.774466	0.0205077	0.0536776	1	1.16021	-354.928	-8.47138	0.703229	0.943313	1	1.16021	-1648.48	-10.6869	0.920751	0.977621	1
A2J15_RS00815	NZ_CP031611.1	complement(165658..166608)	https://www.ncbi.nlm.nih.gov/entrez/query.fcgi?db=gene&cmd=Retrieve&dopt=full_report&list_uids=44004042	0.173259	-2.57071	-1.36217	0.0586956	0.124591	1	0.109726	-39.7866	-5.31421	0.81118	0.943313	1	0.109726	-185.096	-7.53213	0.9441	0.977621	1
A2J15_RS00820	NZ_CP031611.1	complement(166605..167426)	https://www.ncbi.nlm.nih.gov/entrez/query.fcgi?db=gene&cmd=Retrieve&dopt=full_report&list_uids=44004043	1.71551	1.0999	0.137377	0.717075	0.803893	1	0.453104	-120.642	-6.91459	0.755847	0.943313	1	0.453104	-560.97	-9.13178	0.932254	0.977621	1
glyS	NZ_CP031611.1	complement(167423..169417)	https://www.ncbi.nlm.nih.gov/entrez/query.fcgi?db=gene&cmd=Retrieve&dopt=full_report&list_uids=44004044	10.4659	1.56158	0.643004	0.0457959	0.103322	1	2.1855	-2.84864	-1.51027	0.15227	0.529578	1	2.1855	-6319.09	-12.6255	0.906437	0.977621	1	glyS	UniProtKB	Q0P922	glyS	enables	0006426 // glycyl-tRNA aminoacylation (GO_REF:0000104 [IEA] UniRule:UR000034380) /// 0006426 // glycyl-tRNA aminoacylation (GO_REF:0000002 [IEA] InterPro:IPR006194|InterPro:IPR015944) /// 0006412 // translation (GO_REF:0000043 [IEA] UniProtKB-KW:KW-0648)	0005737 // cytoplasm (GO_REF:0000104 [IEA] UniRule:UR000034380) /// 0005737 // cytoplasm (GO_REF:0000002 [IEA] InterPro:IPR006194|InterPro:IPR015944) /// 0005737 // cytoplasm (GO_REF:0000044 [IEA] UniProtKB-SubCell:SL-0086) /// 0005829 // cytosol (GO_REF:0000118 [IEA] PANTHER:PTN002824156) /// 0005737 // cytoplasm (GO_REF:0000043 [IEA] UniProtKB-KW:KW-0963)	0016874 // ligase activity (GO_REF:0000043 [IEA] UniProtKB-KW:KW-0436) /// 0004820 // glycine-tRNA ligase activity (GO_REF:0000104 [IEA] UniRule:UR000034380) /// 0004812 // aminoacyl-tRNA ligase activity (GO_REF:0000043 [IEA] UniProtKB-KW:KW-0030) /// 0004820 // glycine-tRNA ligase activity (GO_REF:0000116 [IEA] RHEA:16013) /// 0000166 // nucleotide binding (GO_REF:0000043 [IEA] UniProtKB-KW:KW-0…
A2J15_RS00830	NZ_CP031611.1	complement(169470..170090)	https://www.ncbi.nlm.nih.gov/entrez/query.fcgi?db=gene&cmd=Retrieve&dopt=full_report&list_uids=44004045	2.5985	2.25991	1.17627	0.00125	0.00512	1	0.360271	-78.0266	-6.28589	0.777437	0.943313	1	0.360271	-362.826	-8.50313	0.936907	0.977621	1
A2J15_RS00835	NZ_CP031611.1	complement(170087..170422)	https://www.ncbi.nlm.nih.gov/entrez/query.fcgi?db=gene&cmd=Retrieve&dopt=full_report&list_uids=44004046	0.10014	1.29067	0.368117	0.804044	0.861434	1	0.00922	-2.85516	-1.51357	0.945791	0.957581	1	0.00922	-13.3063	-3.73404	0.972271	0.977621	1
A2J15_RS00840	NZ_CP031611.1	complement(170432..172057)	https://www.ncbi.nlm.nih.gov/entrez/query.fcgi?db=gene&cmd=Retrieve&dopt=full_report&list_uids=44004047	7.34128	-1.40077	-0.486222	0.0839813	0.163145	1	3.13224	-1692.75	-10.7252	0.629574	0.943313	1	3.13224	-7867.07	-12.9416	0.904105	0.977621	1
hspR	NZ_CP031611.1	complement(172064..172438)	https://www.ncbi.nlm.nih.gov/entrez/query.fcgi?db=gene&cmd=Retrieve&dopt=full_report&list_uids=44004048	84.6834	-1.08578	-0.118732	0.708099	0.798171	1	29.7624	-3493.91	-11.7706	0.596572	0.943313	1	43.2779	-2.93394	-1.55284	0.295668	0.977621	1	hspR	UniProtKB	Q0P926	hspR	enables	0006355 // regulation of transcription, DNA-templated (GO_REF:0000002 [IEA] InterPro:IPR000551)		0003700 // transcription factor activity, sequence-specific DNA binding (GO_REF:0000002 [IEA] InterPro:IPR047057) /// 0003677 // DNA binding (GO_REF:0000043 [IEA] UniProtKB-KW:KW-0238) /// 0005515 // protein binding (PMID:17615063 [IPI] UniProtKB:Q0PC10) /// 0003677 // DNA binding (GO_REF:0000002 [IEA] InterPro:IPR000551)
A2J15_RS00850	NZ_CP031611.1	complement(172453..173346)	https://www.ncbi.nlm.nih.gov/entrez/query.fcgi?db=gene&cmd=Retrieve&dopt=full_report&list_uids=44004049	25.1134	-3.86241	-1.9495	3.83e-08	5.12e-07	5.64e-05	25.1134	-10.4737	-3.38871	0.000295	0.00571	0.430769	32.4091	-6.13611	-2.61733	0.0799118	0.977621	1
A2J15_RS00855	NZ_CP031611.1	173546..174967	https://www.ncbi.nlm.nih.gov/entrez/query.fcgi?db=gene&cmd=Retrieve&dopt=full_report&list_uids=44004050	93.1442	1.41207	0.497807	0.238418	0.361559	1	21.2286	-4.04616	-2.01655	0.00165	0.0234517	1	21.2286	-7.98636	-2.99754	0.0491242	0.905043	1
A2J15_RS00860	NZ_CP031611.1	175043..175717	https://www.ncbi.nlm.nih.gov/entrez/query.fcgi?db=gene&cmd=Retrieve&dopt=full_report&list_uids=44004051	27.2345	-1.45518	-0.541198	0.0941825	0.177708	1	23.6596	-1.33861	-0.420741	0.495432	0.943313	1	48.0866	-1.15529	-0.208257	0.847409	0.977621	1
A2J15_RS00865	NZ_CP031611.1	175714..176961	https://www.ncbi.nlm.nih.gov/entrez/query.fcgi?db=gene&cmd=Retrieve&dopt=full_report&list_uids=44004052	0.836467	1.56394	0.64519	0.204594	0.32188	1	4.46628	10.9966	3.45899	0.000758	0.0125992	1	0.146243	-300.906	-8.23317	0.938907	0.977621	1
A2J15_RS00870	NZ_CP031611.1	177044..177118	https://www.ncbi.nlm.nih.gov/entrez/query.fcgi?db=gene&cmd=Retrieve&dopt=full_report&list_uids=44004053	0	NaN	NaN	NaN	NaN	NaN	0	NaN	NaN	NaN	NaN	NaN	0	NaN	NaN	NaN	NaN	NaN
A2J15_RS00875	NZ_CP031611.1	177334..177999	https://www.ncbi.nlm.nih.gov/entrez/query.fcgi?db=gene&cmd=Retrieve&dopt=full_report&list_uids=44004054	3.24705	-1.359	-0.442545	0.198114	0.314715	1	1.37138	-303.361	-8.24489	0.710795	0.943313	1	1.37138	-1410.49	-10.462	0.922414	0.977621	1
A2J15_RS00880	NZ_CP031611.1	177992..179182	https://www.ncbi.nlm.nih.gov/entrez/query.fcgi?db=gene&cmd=Retrieve&dopt=full_report&list_uids=44004055	1.31977	-2.14935	-1.1039	0.00575	0.0192612	1	1.46443	-1.47998	-0.565575	0.702745	0.943313	1	0.888714	-1638.55	-10.6782	0.920816	0.977621	1
groL	NZ_CP031611.1	complement(179216..180844)	https://www.ncbi.nlm.nih.gov/entrez/query.fcgi?db=gene&cmd=Retrieve&dopt=full_report&list_uids=44004056	356.453	-3.11375	-1.63865	0.00752	0.0240567	1	337.447	-7.75403	-2.95495	3.2e-10	6.69e-08	4.68e-07	337.447	-10.9439	-3.45206	1.8e-08	2.62e-06	2.62e-05
groES	NZ_CP031611.1	complement(180856..181116)	https://www.ncbi.nlm.nih.gov/entrez/query.fcgi?db=gene&cmd=Retrieve&dopt=full_report&list_uids=44004057	299.459	-5.83258	-2.54414	7.82e-12	2.26e-10	1.15e-08	299.459	-11.6986	-3.54827	1.71e-08	2.08e-06	2.5e-05	299.459	-10.4298	-3.38264	0.00232	0.0940152	1	groES	UniProtKB	P56970	groES	enables	0006457 // protein folding (GO_REF:0000104 [IEA] UniRule:UR000030636) /// 0006457 // protein folding (GO_REF:0000117 [IEA] ARBA:ARBA00027200) /// 0006457 // protein folding (GO_REF:0000002 [IEA] InterPro:IPR020818|InterPro:IPR037124)	0005737 // cytoplasm (GO_REF:0000104 [IEA] UniRule:UR000030636) /// 0005737 // cytoplasm (GO_REF:0000044 [IEA] UniProtKB-SubCell:SL-0086) /// 0005737 // cytoplasm (GO_REF:0000043 [IEA] UniProtKB-KW:KW-0963)	0051087 // chaperone binding (GO_REF:0000118 [IEA] PANTHER:PTN002583591) /// 0044183 // protein binding involved in protein folding (GO_REF:0000002 [IEA] InterPro:IPR020818) /// 0005524 // ATP binding (GO_REF:0000002 [IEA] InterPro:IPR020818) /// 0046872 // metal ion binding (GO_REF:0000118 [IEA] PANTHER:PTN002583591) /// 0051082 // unfolded protein binding (GO_REF:0000118 [IEA] PANTHER:PTN002583…
A2J15_RS00895	NZ_CP031611.1	181280..183802	https://www.ncbi.nlm.nih.gov/entrez/query.fcgi?db=gene&cmd=Retrieve&dopt=full_report&list_uids=44004058	2.44225	1.11808	0.161028	0.575795	0.694258	1	0.799521	-2.45926	-1.29823	0.379161	0.908502	1	0.74432	-2726.99	-11.4131	0.915386	0.977621	1
ribE	NZ_CP031611.1	183813..184421	https://www.ncbi.nlm.nih.gov/entrez/query.fcgi?db=gene&cmd=Retrieve&dopt=full_report&list_uids=44004059	3.52632	-1.57986	-0.659801	0.0602896	0.127606	1	1.78343	-337.36	-8.39814	0.705672	0.943313	1	1.78343	-1566.17	-10.613	0.921297	0.977621	1
A2J15_RS00905	NZ_CP031611.1	184385..185065	https://www.ncbi.nlm.nih.gov/entrez/query.fcgi?db=gene&cmd=Retrieve&dopt=full_report&list_uids=44004060	0.50825	-1.40568	-0.491267	0.363906	0.499818	1	0.249267	-61.6803	-5.94674	0.789151	0.943313	1	0.249267	-286.825	-8.16402	0.939418	0.977621	1
A2J15_RS00910	NZ_CP031611.1	185068..185271	https://www.ncbi.nlm.nih.gov/entrez/query.fcgi?db=gene&cmd=Retrieve&dopt=full_report&list_uids=44004061	0.10157	-1.91126	-0.934522	0.409431	0.546806	1	0.10157	-7.7619	-2.95641	0.894265	0.943313	1	0.10157	-36.121	-5.17476	0.961579	0.977621	1
A2J15_RS00915	NZ_CP031611.1	complement(185268..186428)	https://www.ncbi.nlm.nih.gov/entrez/query.fcgi?db=gene&cmd=Retrieve&dopt=full_report&list_uids=44004062	2.60556	-1.05045	-0.0710121	0.839578	0.886517	1	3.00453	1.50018	0.585134	0.586372	0.943313	1	0.807673	-1467.65	-10.5193	0.92199	0.977621	1
A2J15_RS00920	NZ_CP031611.1	186567..187286	https://www.ncbi.nlm.nih.gov/entrez/query.fcgi?db=gene&cmd=Retrieve&dopt=full_report&list_uids=44004063	3.38963	1.35659	0.43998	0.198601	0.315148	1	7.83663	3.91102	1.96755	0.026669	0.177228	1	0.738658	-848.54	-9.72884	0.927836	0.977621	1
A2J15_RS00925	NZ_CP031611.1	187283..188665	https://www.ncbi.nlm.nih.gov/entrez/query.fcgi?db=gene&cmd=Retrieve&dopt=full_report&list_uids=44004064	5.63919	1.31453	0.394553	0.16278	0.271278	1	2.71969	-1.30033	-0.378874	0.72618	0.943313	1	20.2108	1.93805	0.954607	0.519278	0.977621	1
A2J15_RS00930	NZ_CP031611.1	188677..189483	https://www.ncbi.nlm.nih.gov/entrez/query.fcgi?db=gene&cmd=Retrieve&dopt=full_report&list_uids=44004065	0.392018	1.0788	0.109432	0.829469	0.879704	1	0.13573	-33.9443	-5.0851	0.819125	0.943313	1	0.13573	-157.86	-7.3025	0.945801	0.977621	1
A2J15_RS00935	NZ_CP031611.1	complement(189427..190686)	https://www.ncbi.nlm.nih.gov/entrez/query.fcgi?db=gene&cmd=Retrieve&dopt=full_report&list_uids=44004066	0.0311273	1.20873	0.273492	0.82304	0.874996	1	0.00492	-4.49022	-2.16679	0.922425	0.949313	1	0.00492	-20.9089	-4.38604	0.967432	0.977621	1
A2J15_RS00940	NZ_CP031611.1	complement(190686..191243)	https://www.ncbi.nlm.nih.gov/entrez/query.fcgi?db=gene&cmd=Retrieve&dopt=full_report&list_uids=44004067	1.26139	-1.50146	-0.586368	0.214566	0.334553	1	0.538075	-103.071	-6.6875	0.763626	0.943313	1	0.538075	-479.208	-8.90451	0.933936	0.977621	1
rny	NZ_CP031611.1	complement(191253..192806)	https://www.ncbi.nlm.nih.gov/entrez/query.fcgi?db=gene&cmd=Retrieve&dopt=full_report&list_uids=44004068	14.4951	-1.03059	-0.043468	0.8857	0.917511	1	6.05128	-1.95251	-0.965327	0.18156	0.590431	1	10.4435	-1.96692	-0.975935	0.512038	0.977621	1	rny	UniProtKB	Q9PN86	rny	enables	0006402 // mRNA catabolic process (GO_REF:0000002 [IEA] InterPro:IPR017705) /// 0006402 // mRNA catabolic process (GO_REF:0000104 [IEA] UniRule:UR000059563)	0005886 // plasma membrane (GO_REF:0000044 [IEA] UniProtKB-SubCell:SL-0039) /// 0016020 // membrane (GO_REF:0000043 [IEA] UniProtKB-KW:KW-0472) /// 0016020 // membrane (GO_REF:0000002 [IEA] InterPro:IPR017705) /// 0005886 // plasma membrane (GO_REF:0000104 [IEA] UniRule:UR000059563) /// 0005886 // plasma membrane (GO_REF:0000043 [IEA] UniProtKB-KW:KW-1003)	0003723 // RNA binding (GO_REF:0000104 [IEA] UniRule:UR000059563) /// 0004519 // endonuclease activity (GO_REF:0000043 [IEA] UniProtKB-KW:KW-0255) /// 0003723 // RNA binding (GO_REF:0000043 [IEA] UniProtKB-KW:KW-0694) /// 0003723 // RNA binding (GO_REF:0000002 [IEA] InterPro:IPR017705|InterPro:IPR036612) /// 0004521 // endoribonuclease activity (GO_REF:0000104 [IEA] UniRule:UR000059563) /// 00167…
A2J15_RS00950	NZ_CP031611.1	complement(192727..193353)	https://www.ncbi.nlm.nih.gov/entrez/query.fcgi?db=gene&cmd=Retrieve&dopt=full_report&list_uids=44004069	4.3853	-3.94749	-1.98093	4.33e-05	0.000261	0.063752	4.3853	-890.14	-9.79789	0.659545	0.943313	1	4.3853	-4142.96	-12.0164	0.910932	0.977621	1
A2J15_RS00955	NZ_CP031611.1	193447..194004	https://www.ncbi.nlm.nih.gov/entrez/query.fcgi?db=gene&cmd=Retrieve&dopt=full_report&list_uids=44004070	0.774021	-4.5815	-2.19582	0.000249	0.00127	0.366687	0.774021	-140.351	-7.13289	0.748419	0.943313	1	0.774021	-652.649	-9.35016	0.930638	0.977621	1
ftsY	NZ_CP031611.1	194004..194870	https://www.ncbi.nlm.nih.gov/entrez/query.fcgi?db=gene&cmd=Retrieve&dopt=full_report&list_uids=44004071	20.3365	-2.52041	-1.33366	0.00102	0.00436	1	16.0728	-6.33237	-2.66274	0.00321	0.0400715	1	16.0728	-20980.1	-14.3567	0.893679	0.977621	1	ftsY	UniProtKB	Q0P950	ftsY	enables	0006612 // protein targeting to membrane (GO_REF:0000104 [IEA] UniRule:UR000100357) /// 0006605 // protein targeting (GO_REF:0000118 [IEA] PANTHER:PTN000169995) /// 0006614 // SRP-dependent cotranslational protein targeting to membrane (GO_REF:0000002 [IEA] InterPro:IPR000897|InterPro:IPR004390|InterPro:IPR013822)	0005737 // cytoplasm (GO_REF:0000117 [IEA] ARBA:ARBA00026971) /// 0005737 // cytoplasm (GO_REF:0000104 [IEA] UniRule:UR000100357) /// 0016020 // membrane (GO_REF:0000043 [IEA] UniProtKB-KW:KW-0472) /// 0005886 // plasma membrane (GO_REF:0000104 [IEA] UniRule:UR000100357) /// 0005737 // cytoplasm (GO_REF:0000044 [IEA] UniProtKB-SubCell:SL-0086) /// 0005886 // plasma membrane (GO_REF:0000044 [IEA] …	0003924 // GTPase activity (GO_REF:0000104 [IEA] UniRule:UR000100357) /// 0005525 // GTP binding (GO_REF:0000104 [IEA] UniRule:UR000100357) /// 0000166 // nucleotide binding (GO_REF:0000043 [IEA] UniProtKB-KW:KW-0547) /// 0005525 // GTP binding (GO_REF:0000002 [IEA] InterPro:IPR000897|InterPro:IPR013822) /// 0005047 // signal recognition particle binding (GO_REF:0000118 [IEA] PANTHER:PTN000169995…
radA	NZ_CP031611.1	194870..196210	https://www.ncbi.nlm.nih.gov/entrez/query.fcgi?db=gene&cmd=Retrieve&dopt=full_report&list_uids=44004072	4.68691	-1.33942	-0.42161	0.120897	0.216232	1	6.91035	1.39561	0.480895	0.514791	0.943313	1	1.87926	-3925.27	-11.9386	0.911506	0.977621	1	radA	UniProtKB	Q9PN90	radA	enables	0000725 // recombinational repair (GO_REF:0000104 [IEA] UniRule:UR000335544) /// 0000725 // recombinational repair (GO_REF:0000118 [IEA] PANTHER:PTN002845805) /// 0006281 // DNA repair (GO_REF:0000002 [IEA] InterPro:IPR004504|InterPro:IPR020588) /// 0006974 // cellular response to DNA damage stimulus (GO_REF:0000043 [IEA] UniProtKB-KW:KW-0227) /// 0006281 // DNA repair (GO_REF:0000043 [IEA] UniPr…	0005829 // cytosol (GO_REF:0000118 [IEA] PANTHER:PTN002845805)	0003684 // damaged DNA binding (GO_REF:0000002 [IEA] InterPro:IPR004504) /// 0005524 // ATP binding (GO_REF:0000104 [IEA] UniRule:UR000335544) /// 0005524 // ATP binding (GO_REF:0000002 [IEA] InterPro:IPR004504|InterPro:IPR020588) /// 0003677 // DNA binding (GO_REF:0000002 [IEA] InterPro:IPR020588) /// 0000166 // nucleotide binding (GO_REF:0000043 [IEA] UniProtKB-KW:KW-0547) /// 0003677 // DNA bi…
adhP	NZ_CP031611.1	complement(196453..197496)	https://www.ncbi.nlm.nih.gov/entrez/query.fcgi?db=gene&cmd=Retrieve&dopt=full_report&list_uids=44004073	8.02675	1.4137	0.499476	0.177139	0.289524	1	3.34125	-1.25849	-0.331696	0.759925	0.943313	1	1.75457	-2742.63	-11.4213	0.915325	0.977621	1
A2J15_RS07940	NZ_CP031611.1	complement(197542..199050)	https://www.ncbi.nlm.nih.gov/entrez/query.fcgi?db=gene&cmd=Retrieve&dopt=full_report&list_uids=99613828	7.32029	1.08209	0.113827	0.798288	0.857642	1	2.01918	-4.3064	-2.10648	0.162824	0.548436	1	18.5232	1.17421	0.231688	0.877956	0.977621	1
A2J15_RS00980	NZ_CP031611.1	199380..200060	https://www.ncbi.nlm.nih.gov/entrez/query.fcgi?db=gene&cmd=Retrieve&dopt=full_report&list_uids=44004075	8.01241	-3.0695	-1.61801	2.47e-05	0.000165	0.0363422	8.88631	-2.49657	-1.31994	0.144265	0.513754	1	7.85916	-8308.25	-13.0203	0.903525	0.977621	1
A2J15_RS00985	NZ_CP031611.1	200057..200239	https://www.ncbi.nlm.nih.gov/entrez/query.fcgi?db=gene&cmd=Retrieve&dopt=full_report&list_uids=44004076	0.0266173	-1.93468	-0.952098	0.584717	0.697869	1	0.016934	-2.85516	-1.51357	0.945791	0.957581	1	0.016934	-13.3063	-3.73404	0.972271	0.977621	1
metF	NZ_CP031611.1	complement(200236..201075)	https://www.ncbi.nlm.nih.gov/entrez/query.fcgi?db=gene&cmd=Retrieve&dopt=full_report&list_uids=44004077	5.51994	2.35556	1.23607	0.00183	0.00715	1	2.07635	1.20725	0.271728	0.853773	0.943313	1	0.734741	-918.525	-9.84318	0.92699	0.977621	1	metF	UniProtKB	Q0P954	metF	enables	0009086 // methionine biosynthetic process (GO_REF:0000118 [IEA] PANTHER:PTN001844025) /// 0009086 // methionine biosynthetic process (GO_REF:0000002 [IEA] InterPro:IPR004620) /// 0035999 // tetrahydrofolate interconversion (GO_REF:0000041 [IEA] UniPathway:UPA00193) /// 0008652 // cellular amino acid biosynthetic process (GO_REF:0000043 [IEA] UniProtKB-KW:KW-0028) /// 0009086 // methionine biosyn…	0005829 // cytosol (GO_REF:0000118 [IEA] PANTHER:PTN001844025) /// 0005829 // cytosol (GO_REF:0000002 [IEA] InterPro:IPR004620)	0004489 // methylenetetrahydrofolate reductase (NAD(P)H) activity (GO_REF:0000117 [IEA] ARBA:ARBA00033594) /// 0016491 // oxidoreductase activity (GO_REF:0000043 [IEA] UniProtKB-KW:KW-0560) /// 0004489 // methylenetetrahydrofolate reductase (NAD(P)H) activity (GO_REF:0000002 [IEA] InterPro:IPR003171|InterPro:IPR004620) /// 0106312 /// 0004489 // methylenetetrahydrofolate reductase (NAD(P)H) activ…
metE	NZ_CP031611.1	complement(201086..203350)	https://www.ncbi.nlm.nih.gov/entrez/query.fcgi?db=gene&cmd=Retrieve&dopt=full_report&list_uids=44004078	19.8754	1.1703	0.226883	0.529005	0.652809	1	6.31107	-2.06791	-1.04817	0.095325	0.409477	1	5.36535	-17919.1	-14.1292	0.895354	0.977621	1	metE	UniProtKB	Q9PN94	metE	enables	0009086 // methionine biosynthetic process (GO_REF:0000002 [IEA] InterPro:IPR002629|InterPro:IPR006276) /// 0009086 // methionine biosynthetic process (GO_REF:0000104 [IEA] UniRule:UR000001453) /// 0008652 // cellular amino acid biosynthetic process (GO_REF:0000043 [IEA] UniProtKB-KW:KW-0028) /// 0009086 // methionine biosynthetic process (GO_REF:0000043 [IEA] UniProtKB-KW:KW-0486) /// 0008652 //…		0003871 // 5-methyltetrahydropteroyltriglutamate-homocysteine S-methyltransferase activity (GO_REF:0000003 [IEA] EC:2.1.1.14) /// 0003871 // 5-methyltetrahydropteroyltriglutamate-homocysteine S-methyltransferase activity (GO_REF:0000002 [IEA] InterPro:IPR002629|InterPro:IPR006276|InterPro:IPR013215) /// 0003871 // 5-methyltetrahydropteroyltriglutamate-homocysteine S-methyltransferase activity (GO…
A2J15_RS01000	NZ_CP031611.1	complement(203363..203737)	https://www.ncbi.nlm.nih.gov/entrez/query.fcgi?db=gene&cmd=Retrieve&dopt=full_report&list_uids=44004079	1.74755	-2.43189	-1.28208	0.00795	0.0250549	1	1.49131	-175.904	-7.45864	0.737314	0.943313	1	1.49131	-817.12	-9.6744	0.928238	0.977621	1
luxS	NZ_CP031611.1	complement(204266..204772)	https://www.ncbi.nlm.nih.gov/entrez/query.fcgi?db=gene&cmd=Retrieve&dopt=full_report&list_uids=44004080	37.3378	1.04484	0.063281	0.842352	0.887608	1	41.6127	1.44299	0.529061	0.363419	0.893829	1	32.0103	-1.55247	-0.634568	0.670228	0.977621	1	luxS	UniProtKB	Q9PN97	luxS	enables	0009372 // quorum sensing (GO_REF:0000104 [IEA] UniRule:UR000076351) /// 0009372 // quorum sensing (GO_REF:0000043 [IEA] UniProtKB-KW:KW-0673) /// 0009372 // quorum sensing (GO_REF:0000002 [IEA] InterPro:IPR003815|InterPro:IPR037005)		0016829 // lyase activity (GO_REF:0000043 [IEA] UniProtKB-KW:KW-0456) /// 0043768 // S-ribosylhomocysteine lyase activity (GO_REF:0000116 [IEA] RHEA:17753) /// 0046872 // metal ion binding (GO_REF:0000002 [IEA] InterPro:IPR011249) /// 0043768 // S-ribosylhomocysteine lyase activity (GO_REF:0000104 [IEA] UniRule:UR000076351) /// 0046872 // metal ion binding (GO_REF:0000043 [IEA] UniProtKB-KW:KW-04…
gatB	NZ_CP031611.1	204897..206315	https://www.ncbi.nlm.nih.gov/entrez/query.fcgi?db=gene&cmd=Retrieve&dopt=full_report&list_uids=44004081	37.8177	1.15911	0.213015	0.585086	0.697869	1	10.4846	-4.84413	-2.27624	0.00483	0.0543238	1	40.8369	-1.9198	-0.940954	0.382889	0.977621	1	gatB	UniProtKB	Q9PN98	gatB	enables	0070681 // glutaminyl-tRNAGln biosynthesis via transamidation (GO_REF:0000118 [IEA] PANTHER:PTN002616796) /// 0006412 // translation (GO_REF:0000043 [IEA] UniProtKB-KW:KW-0648) /// 0006412 // translation (GO_REF:0000104 [IEA] UniRule:UR000001255)		0016874 // ligase activity (GO_REF:0000043 [IEA] UniProtKB-KW:KW-0436) /// 0050567 // glutaminyl-tRNA synthase (glutamine-hydrolyzing) activity (GO_REF:0000116 [IEA] RHEA:17521) /// 0003824 // catalytic activity (GO_REF:0000002 [IEA] InterPro:IPR014746) /// 0016884 // carbon-nitrogen ligase activity, with glutamine as amido-N-donor (GO_REF:0000002 [IEA] InterPro:IPR003789|InterPro:IPR004413|Inter…
A2J15_RS01015	NZ_CP031611.1	206312..207211	https://www.ncbi.nlm.nih.gov/entrez/query.fcgi?db=gene&cmd=Retrieve&dopt=full_report&list_uids=44004082	8.32785	1.45538	0.541395	0.0838448	0.163142	1	2.24132	-2.12713	-1.08891	0.45945	0.943313	1	1.81431	-2350.92	-11.199	0.916967	0.977621	1
A2J15_RS01020	NZ_CP031611.1	207220..208389	https://www.ncbi.nlm.nih.gov/entrez/query.fcgi?db=gene&cmd=Retrieve&dopt=full_report&list_uids=44004083	3.18954	1.32721	0.4084	0.323779	0.457082	1	0.805685	-308.26	-8.268	0.710021	0.943313	1	0.805685	-1433.6	-10.4854	0.922241	0.977621	1
A2J15_RS01025	NZ_CP031611.1	complement(208400..209926)	https://www.ncbi.nlm.nih.gov/entrez/query.fcgi?db=gene&cmd=Retrieve&dopt=full_report&list_uids=44004084	19.577	1.10254	0.140827	0.674346	0.771356	1	5.87175	-2822.14	-11.4626	0.606209	0.943313	1	5.87175	-13098.5	-13.6771	0.898684	0.977621	1
A2J15_RS01030	NZ_CP031611.1	210074..210880	https://www.ncbi.nlm.nih.gov/entrez/query.fcgi?db=gene&cmd=Retrieve&dopt=full_report&list_uids=44004085	0.13016	-7.68289	-2.94165	0.000575	0.00259	0.845553	0.13016	-37.1857	-5.21668	0.81454	0.943313	1	0.13016	-172.931	-7.43405	0.944826	0.977621	1
A2J15_RS01035	NZ_CP031611.1	complement(210877..212250)	https://www.ncbi.nlm.nih.gov/entrez/query.fcgi?db=gene&cmd=Retrieve&dopt=full_report&list_uids=44004086	0.45757	-1.83806	-0.878185	0.0722239	0.147353	1	1.26938	1.81916	0.863273	0.562499	0.943313	1	0.272915	-606.841	-9.24517	0.931414	0.977621	1
A2J15_RS07945	NZ_CP031611.1	213414..214160	https://www.ncbi.nlm.nih.gov/entrez/query.fcgi?db=gene&cmd=Retrieve&dopt=full_report&list_uids=99613829	0.162641	-2.16923	-1.11719	0.0988539	0.185714	1	0.137956	-37.1862	-5.2167	0.814536	0.943313	1	0.137956	-172.935	-7.43408	0.944826	0.977621	1
A2J15_RS01045	NZ_CP031611.1	214174..214666	https://www.ncbi.nlm.nih.gov/entrez/query.fcgi?db=gene&cmd=Retrieve&dopt=full_report&list_uids=44004088	0.484188	-1.29175	-0.36933	0.520105	0.646576	1	0.212403	-35.322	-5.14249	0.817134	0.943313	1	0.212403	-164.328	-7.36043	0.945372	0.977621	1
mnmG	NZ_CP031611.1	214753..216612	https://www.ncbi.nlm.nih.gov/entrez/query.fcgi?db=gene&cmd=Retrieve&dopt=full_report&list_uids=44004089	21.1318	1.14656	0.197318	0.521881	0.646746	1	5.99777	-3514.16	-11.779	0.596314	0.943313	1	15.5773	-2.93544	-1.55358	0.294779	0.977621	1	mnmG	UniProtKB	Q9PNA7	mnmG	enables	0030488 // tRNA methylation (GO_REF:0000118 [IEA] PANTHER:PTN002624288) /// 0008033 // tRNA processing (GO_REF:0000002 [IEA] InterPro:IPR002218) /// 0008033 // tRNA processing (GO_REF:0000104 [IEA] UniRule:UR000001446) /// 0002098 // tRNA wobble uridine modification (GO_REF:0000118 [IEA] PANTHER:PTN002624288) /// 0002098 // tRNA wobble uridine modification (GO_REF:0000117 [IEA] ARBA:ARBA00033915)…	0005737 // cytoplasm (GO_REF:0000117 [IEA] ARBA:ARBA00026971) /// 0005829 // cytosol (GO_REF:0000118 [IEA] PANTHER:PTN002624288) /// 0005737 // cytoplasm (GO_REF:0000044 [IEA] UniProtKB-SubCell:SL-0086) /// 0005737 // cytoplasm (GO_REF:0000043 [IEA] UniProtKB-KW:KW-0963) /// 0005737 // cytoplasm (GO_REF:0000104 [IEA] UniRule:UR000001446)	0050660 // flavin adenine dinucleotide binding (GO_REF:0000002 [IEA] InterPro:IPR002218) /// 0050660 // flavin adenine dinucleotide binding (GO_REF:0000104 [IEA] UniRule:UR000001446) /// 0050660 // flavin adenine dinucleotide binding (GO_REF:0000118 [IEA] PANTHER:PTN002624288)
petA	NZ_CP031611.1	217013..217516	https://www.ncbi.nlm.nih.gov/entrez/query.fcgi?db=gene&cmd=Retrieve&dopt=full_report&list_uids=44004090	44.8618	1.27072	0.345646	0.326322	0.459789	1	10.4757	-7.56313	-2.91898	0.0514476	0.286916	1	10.4757	-8417.65	-13.0392	0.903386	0.977621	1	petA	UniProtKB	Q0P970	petA	enables	1902600 // hydrogen ion transmembrane transport (GO_REF:0000108 [IEA] GO:0008121)	0016020 // membrane (GO_REF:0000043 [IEA] UniProtKB-KW:KW-0472) /// 0016020 // membrane (GO_REF:0000002 [IEA] InterPro:IPR005805) /// 0016020 // membrane (GO_REF:0000044 [IEA] UniProtKB-SubCell:SL-0162)	0008121 // ubiquinol-cytochrome-c reductase activity (GO_REF:0000003 [IEA] EC:7.1.1.8) /// 0008121 // ubiquinol-cytochrome-c reductase activity (GO_REF:0000002 [IEA] InterPro:IPR006317) /// 0016491 // oxidoreductase activity (GO_REF:0000043 [IEA] UniProtKB-KW:KW-0560) /// 0051537 // 2 iron, 2 sulfur cluster binding (GO_REF:0000002 [IEA] InterPro:IPR005805|InterPro:IPR014349|InterPro:IPR017941|Int…
A2J15_RS01060	NZ_CP031611.1	217518..218765	https://www.ncbi.nlm.nih.gov/entrez/query.fcgi?db=gene&cmd=Retrieve&dopt=full_report&list_uids=44004091	32.2957	3.09128	1.6282	1.45e-05	0.000103	0.021299	3.11212	-5.53443	-2.46844	0.0979881	0.410933	1	44.7941	1.83746	0.87771	0.417673	0.977621	1
A2J15_RS01065	NZ_CP031611.1	218765..219889	https://www.ncbi.nlm.nih.gov/entrez/query.fcgi?db=gene&cmd=Retrieve&dopt=full_report&list_uids=44004092	44.876	3.93111	1.97494	1.57e-09	2.57e-08	2.31e-06	21.7324	2.39158	1.25796	0.0165718	0.125533	1	40.1804	1.8463	0.88464	0.405525	0.977621	1
A2J15_RS01070	NZ_CP031611.1	220038..221201	https://www.ncbi.nlm.nih.gov/entrez/query.fcgi?db=gene&cmd=Retrieve&dopt=full_report&list_uids=44004093	1.58725	1.06001	0.0840756	0.819377	0.872145	1	0.473326	-171.502	-7.42208	0.738551	0.943313	1	0.473326	-797.425	-9.6392	0.928499	0.977621	1
rpsB	NZ_CP031611.1	221317..222108	https://www.ncbi.nlm.nih.gov/entrez/query.fcgi?db=gene&cmd=Retrieve&dopt=full_report&list_uids=44004094	32.3143	-2.78924	-1.47987	2.18e-05	0.000147	0.0320823	26.8936	-4.11911	-2.04233	0.00332	0.041124	1	26.8936	-33299.9	-15.0232	0.888775	0.977621	1	rpsB	UniProtKB	Q9PNB3	rpsB	enables	0006412 // translation (GO_REF:0000002 [IEA] InterPro:IPR001865|InterPro:IPR005706|InterPro:IPR018130) /// 0006412 // translation (GO_REF:0000104 [IEA] UniRule:UR000035388) /// 0006412 // translation (GO_REF:0000118 [IEA] PANTHER:PTN002648510)	0005840 // ribosome (GO_REF:0000043 [IEA] UniProtKB-KW:KW-0689) /// 0022627 // cytosolic small ribosomal subunit (GO_REF:0000118 [IEA] PANTHER:PTN002648510) /// 0015935 // small ribosomal subunit (GO_REF:0000002 [IEA] InterPro:IPR005706) /// 0005840 // ribosome (GO_REF:0000002 [IEA] InterPro:IPR001865|InterPro:IPR018130) /// 1990904 // ribonucleoprotein complex (GO_REF:0000043 [IEA] UniProtKB-KW:…	0003735 // structural constituent of ribosome (GO_REF:0000002 [IEA] InterPro:IPR001865|InterPro:IPR005706|InterPro:IPR018130) /// 0003735 // structural constituent of ribosome (GO_REF:0000118 [IEA] PANTHER:PTN002648510)
tsf	NZ_CP031611.1	222108..223181	https://www.ncbi.nlm.nih.gov/entrez/query.fcgi?db=gene&cmd=Retrieve&dopt=full_report&list_uids=44004095	35.0954	-1.51536	-0.599659	0.0794402	0.15658	1	15.8238	-2.61291	-1.38566	0.0258352	0.173261	1	15.7329	-4.79398	-2.26122	0.131666	0.977621	1	tsf	UniProtKB	Q9PNB4	tsf	enables	0006414 // translational elongation (GO_REF:0000118 [IEA] PANTHER:PTN002621663) /// 0006414 // translational elongation (GO_REF:0000002 [IEA] InterPro:IPR001816|InterPro:IPR014039|InterPro:IPR018101) /// 0006414 // translational elongation (GO_REF:0000043 [IEA] UniProtKB-KW:KW-0251) /// 0006412 // translation (GO_REF:0000043 [IEA] UniProtKB-KW:KW-0648) /// 0006414 // translational elongation (GO_…	0005737 // cytoplasm (GO_REF:0000104 [IEA] UniRule:UR000075861) /// 0005737 // cytoplasm (GO_REF:0000044 [IEA] UniProtKB-SubCell:SL-0086) /// 0005737 // cytoplasm (GO_REF:0000043 [IEA] UniProtKB-KW:KW-0963)	0003746 // translation elongation factor activity (GO_REF:0000118 [IEA] PANTHER:PTN002621663) /// 0003746 // translation elongation factor activity (GO_REF:0000002 [IEA] InterPro:IPR001816|InterPro:IPR014039|InterPro:IPR018101) /// 0003746 // translation elongation factor activity (GO_REF:0000104 [IEA] UniRule:UR000075861) /// 0003746 // translation elongation factor activity (GO_REF:0000043 [IEA…
A2J15_RS01085	NZ_CP031611.1	223191..223826	https://www.ncbi.nlm.nih.gov/entrez/query.fcgi?db=gene&cmd=Retrieve&dopt=full_report&list_uids=44004096	0.894277	-2.69479	-1.43017	0.0034	0.0124685	1	0.755644	-166.577	-7.38004	0.73999	0.943313	1	0.755644	-774.498	-9.59712	0.92881	0.977621	1
fliR	NZ_CP031611.1	223813..224580	https://www.ncbi.nlm.nih.gov/entrez/query.fcgi?db=gene&cmd=Retrieve&dopt=full_report&list_uids=44004097	0.374457	-2.37399	-1.24731	0.0289066	0.0717058	1	0.273907	-75.4665	-6.23776	0.779114	0.943313	1	0.273907	-350.875	-8.45481	0.937265	0.977621	1	fliR	UniProtKB	Q0P977	fliR	involved_in	0006605 // protein targeting (GO_REF:0000002 [IEA] InterPro:IPR002010) /// 0006605 // protein targeting (GO_REF:0000104 [IEA] UniRule:UR000168473|UniRule:UR001995949) /// 0044780 // bacterial-type flagellum assembly (GO_REF:0000104 [IEA] UniRule:UR000168473|UniRule:UR001995949) /// 0044780 // bacterial-type flagellum assembly (GO_REF:0000002 [IEA] InterPro:IPR006303)	0005886 // plasma membrane (GO_REF:0000104 [IEA] UniRule:UR000168473) /// 0016020 // membrane (GO_REF:0000002 [IEA] InterPro:IPR002010|InterPro:IPR006303) /// 0005886 // plasma membrane (GO_REF:0000118 [IEA] PANTHER:PTN002824123) /// 0009425 // bacterial-type flagellum basal body (GO_REF:0000104 [IEA] UniRule:UR000168473) /// 0005886 // plasma membrane (GO_REF:0000044 [IEA] UniProtKB-SubCell:SL-0…
A2J15_RS01095	NZ_CP031611.1	224637..225890	https://www.ncbi.nlm.nih.gov/entrez/query.fcgi?db=gene&cmd=Retrieve&dopt=full_report&list_uids=44004098	10.8157	-1.26434	-0.338381	0.19455	0.310394	1	4.60807	-2.39099	-1.25761	0.157161	0.535595	1	25.8839	1.39807	0.483432	0.652507	0.977621	1
gmk	NZ_CP031611.1	225896..226513	https://www.ncbi.nlm.nih.gov/entrez/query.fcgi?db=gene&cmd=Retrieve&dopt=full_report&list_uids=44004099	43.7319	-3.88543	-1.95807	1.24e-08	1.77e-07	1.83e-05	43.7319	-5.82252	-2.54164	0.000394	0.00703	0.576187	46.8831	-6.92383	-2.79157	0.0629692	0.977621	1	gmk	UniProtKB	Q9PNB8	gmk	enables	0009179 // purine ribonucleoside diphosphate metabolic process (GO_REF:0000117 [IEA] ARBA:ARBA00044385) /// 0046710 // GDP metabolic process (GO_REF:0000108 [IEA] GO:0004385) /// 0006163 // purine nucleotide metabolic process (GO_REF:0000002 [IEA] InterPro:IPR017665) /// 0006163 // purine nucleotide metabolic process (GO_REF:0000104 [IEA] UniRule:UR000084053) /// 0046037 // GMP metabolic process …	0005737 // cytoplasm (GO_REF:0000104 [IEA] UniRule:UR000084053) /// 0005829 // cytosol (GO_REF:0000118 [IEA] PANTHER:PTN002750565) /// 0005737 // cytoplasm (GO_REF:0000044 [IEA] UniProtKB-SubCell:SL-0086) /// 0005737 // cytoplasm (GO_REF:0000043 [IEA] UniProtKB-KW:KW-0963)	0004385 // guanylate kinase activity (GO_REF:0000002 [IEA] InterPro:IPR017665) /// 0004385 // guanylate kinase activity (GO_REF:0000118 [IEA] PANTHER:PTN002750565) /// 0005524 // ATP binding (GO_REF:0000104 [IEA] UniRule:UR000084053) /// 0016740 // transferase activity (GO_REF:0000043 [IEA] UniProtKB-KW:KW-0808) /// 0000166 // nucleotide binding (GO_REF:0000043 [IEA] UniProtKB-KW:KW-0547) /// 001…
A2J15_RS01105	NZ_CP031611.1	226515..226748	https://www.ncbi.nlm.nih.gov/entrez/query.fcgi?db=gene&cmd=Retrieve&dopt=full_report&list_uids=44004100	66.0188	-3.15157	-1.65607	0.000162	0.000864	0.238568	66.0188	-20.0526	-4.32572	0.004	0.0467265	1	66.0188	-21909	-14.4192	0.893219	0.977621	1
argS	NZ_CP031611.1	226760..228352	https://www.ncbi.nlm.nih.gov/entrez/query.fcgi?db=gene&cmd=Retrieve&dopt=full_report&list_uids=44004101	12.86	-2.11879	-1.08324	0.00125	0.00513	1	9.18775	-2.30152	-1.20258	0.0486303	0.278814	1	10.1878	-3.67158	-1.8764	0.206941	0.977621	1	argS	UniProtKB	Q9PNC0	argS	enables	0006420 // arginyl-tRNA aminoacylation (GO_REF:0000104 [IEA] UniRule:UR000102757) /// 0006418 // tRNA aminoacylation for protein translation (GO_REF:0000002 [IEA] InterPro:IPR001412|InterPro:IPR009080) /// 0006412 // translation (GO_REF:0000043 [IEA] UniProtKB-KW:KW-0648) /// 0006420 // arginyl-tRNA aminoacylation (GO_REF:0000002 [IEA] InterPro:IPR001278|InterPro:IPR005148|InterPro:IPR008909|Inte…	0005737 // cytoplasm (GO_REF:0000104 [IEA] UniRule:UR000102757) /// 0005737 // cytoplasm (GO_REF:0000002 [IEA] InterPro:IPR005148|InterPro:IPR036695) /// 0005737 // cytoplasm (GO_REF:0000044 [IEA] UniProtKB-SubCell:SL-0086) /// 0005737 // cytoplasm (GO_REF:0000043 [IEA] UniProtKB-KW:KW-0963)	0016874 // ligase activity (GO_REF:0000043 [IEA] UniProtKB-KW:KW-0436) /// 0004812 // aminoacyl-tRNA ligase activity (GO_REF:0000002 [IEA] InterPro:IPR001412|InterPro:IPR009080) /// 0005524 // ATP binding (GO_REF:0000002 [IEA] InterPro:IPR001278|InterPro:IPR001412|InterPro:IPR005148|InterPro:IPR008909|InterPro:IPR009080|InterPro:IPR036695) /// 0004812 // aminoacyl-tRNA ligase activity (GO_REF:000…
A2J15_RS01115	NZ_CP031611.1	complement(228361..228669)	https://www.ncbi.nlm.nih.gov/entrez/query.fcgi?db=gene&cmd=Retrieve&dopt=full_report&list_uids=44004102	2.78208	-3.85646	-1.94728	1.22e-08	1.77e-07	1.8e-05	5.86599	-1.20108	-0.264337	0.858387	0.943313	1	2.78208	-1336.97	-10.3847	0.922985	0.977621	1
A2J15_RS01120	NZ_CP031611.1	complement(228669..229010)	https://www.ncbi.nlm.nih.gov/entrez/query.fcgi?db=gene&cmd=Retrieve&dopt=full_report&list_uids=44004103	0.127115	-2.97453	-1.57266	0.136321	0.238724	1	0.0819635	-12.1756	-3.60593	0.87124	0.943313	1	0.0819635	-56.6938	-5.82512	0.956755	0.977621	1
A2J15_RS01125	NZ_CP031611.1	229119..229826	https://www.ncbi.nlm.nih.gov/entrez/query.fcgi?db=gene&cmd=Retrieve&dopt=full_report&list_uids=44004104	13.5252	-4.06414	-2.02295	3.78e-13	1.43e-11	5.56e-10	13.5252	-3.17446	-1.66651	0.0355431	0.219615	1	13.5252	-14043.3	-13.7776	0.897944	0.977621	1
A2J15_RS01130	NZ_CP031611.1	229836..230315	https://www.ncbi.nlm.nih.gov/entrez/query.fcgi?db=gene&cmd=Retrieve&dopt=full_report&list_uids=44004105	28.5774	-1.43672	-0.522774	0.0712299	0.145932	1	12.9777	-2.82174	-1.49658	0.109566	0.436474	1	12.9777	-9199.96	-13.1674	0.902441	0.977621	1
A2J15_RS01135	NZ_CP031611.1	230439..231857	https://www.ncbi.nlm.nih.gov/entrez/query.fcgi?db=gene&cmd=Retrieve&dopt=full_report&list_uids=44004106	7.01913	-3.85993	-1.94858	1.18e-12	3.78e-11	1.74e-09	7.01913	-2.84437	-1.50811	0.0438563	0.256472	1	7.01913	-15548.1	-13.9245	0.896862	0.977621	1
A2J15_RS01140	NZ_CP031611.1	231867..232094	https://www.ncbi.nlm.nih.gov/entrez/query.fcgi?db=gene&cmd=Retrieve&dopt=full_report&list_uids=44004107	6.84317	-9.15114	-3.19395	3.72e-14	1.52e-12	5.47e-11	7.94995	-2.15136	-1.10525	0.455905	0.943313	1	6.84317	-2400.81	-11.2293	0.916744	0.977621	1
A2J15_RS01145	NZ_CP031611.1	232212..232988	https://www.ncbi.nlm.nih.gov/entrez/query.fcgi?db=gene&cmd=Retrieve&dopt=full_report&list_uids=44004108	0.14066	-6.56164	-2.71406	0.00182	0.00714	1	2.59613	6.04262	2.59518	0.106131	0.428592	1	0.14066	-184.846	-7.53018	0.944115	0.977621	1
A2J15_RS01150	NZ_CP031611.1	232985..233479	https://www.ncbi.nlm.nih.gov/entrez/query.fcgi?db=gene&cmd=Retrieve&dopt=full_report&list_uids=44004109	0.118595	-2.42465	-1.27778	0.155511	0.263241	1	3.6618	12.794	3.67739	0.0216686	0.150998	1	0.0935373	-89.7263	-6.48746	0.951843	0.977621	1
A2J15_RS01155	NZ_CP031611.1	233722..233916	https://www.ncbi.nlm.nih.gov/entrez/query.fcgi?db=gene&cmd=Retrieve&dopt=full_report&list_uids=44004110	0.244749	-1.41185	-0.497586	0.717547	0.803893	1	0.0476756	-6.12499	-2.61471	0.906438	0.945905	1	0.0476756	-28.5102	-4.8334	0.964112	0.977621	1
A2J15_RS01160	NZ_CP031611.1	233916..236021	https://www.ncbi.nlm.nih.gov/entrez/query.fcgi?db=gene&cmd=Retrieve&dopt=full_report&list_uids=44004111	1.99052	1.82368	0.86685	0.0131377	0.0377453	1	0.3506	-244.69	-7.93481	0.721216	0.943313	1	0.3506	-1137.72	-10.1519	0.924706	0.977621	1
A2J15_RS01165	NZ_CP031611.1	236085..236606	https://www.ncbi.nlm.nih.gov/entrez/query.fcgi?db=gene&cmd=Retrieve&dopt=full_report&list_uids=44004112	43.5621	1.62427	0.699794	0.0933008	0.176408	1	8.99343	-6.23187	-2.63967	0.0784618	0.36301	1	8.99343	-6843.26	-12.7405	0.905589	0.977621	1
A2J15_RS01170	NZ_CP031611.1	complement(236603..238132)	https://www.ncbi.nlm.nih.gov/entrez/query.fcgi?db=gene&cmd=Retrieve&dopt=full_report&list_uids=44004113	0.972085	2.09411	1.06634	0.00526	0.0178158	1	0.154552	-77.0004	-6.26679	0.7781	0.943313	1	0.154552	-358.32	-8.48511	0.937041	0.977621	1
rho	NZ_CP031611.1	complement(238136..239434)	https://www.ncbi.nlm.nih.gov/entrez/query.fcgi?db=gene&cmd=Retrieve&dopt=full_report&list_uids=44004114	5.28755	3.00552	1.58761	7.63e-07	7.48e-06	0.00112	4.29093	3.0586	1.61287	0.0732867	0.351296	1	0.541637	-1084.78	-10.0832	0.925215	0.977621	1	rho	UniProtKB	Q0P9A0	rho	enables	0006353 // DNA-templated transcription, termination (GO_REF:0000002 [IEA] InterPro:IPR004665|InterPro:IPR011112|InterPro:IPR011113) /// 0006353 // DNA-templated transcription, termination (GO_REF:0000043 [IEA] UniProtKB-KW:KW-0806) /// 0006353 // DNA-templated transcription, termination (GO_REF:0000104 [IEA] UniRule:UR000087053|UniRule:UR001996040)	0005829 // cytosol (GO_REF:0000117 [IEA] ARBA:ARBA00029243)	0008186 // RNA-dependent ATPase activity (GO_REF:0000002 [IEA] InterPro:IPR004665) /// 0000166 // nucleotide binding (GO_REF:0000043 [IEA] UniProtKB-KW:KW-0547) /// 0003723 // RNA binding (GO_REF:0000043 [IEA] UniProtKB-KW:KW-0694) /// 0003723 // RNA binding (GO_REF:0000104 [IEA] UniRule:UR000087053|UniRule:UR000791393) /// 0004386 // helicase activity (GO_REF:0000104 [IEA] UniRule:UR000087053|Un…
A2J15_RS01180	NZ_CP031611.1	239545..241902	https://www.ncbi.nlm.nih.gov/entrez/query.fcgi?db=gene&cmd=Retrieve&dopt=full_report&list_uids=44004115	3.22775	1.51079	0.595307	0.0796205	0.15658	1	0.739666	-2.14184	-1.09885	0.462517	0.943313	1	0.707627	-2349.63	-11.1982	0.916973	0.977621	1
ccoS	NZ_CP031611.1	241899..242105	https://www.ncbi.nlm.nih.gov/entrez/query.fcgi?db=gene&cmd=Retrieve&dopt=full_report&list_uids=44004116	2.20514	-1.74214	-0.800861	0.0926117	0.175675	1	1.3083	-96.8107	-6.59709	0.766726	0.943313	1	1.3083	-449.212	-8.81125	0.934626	0.977621	1
A2J15_RS01190	NZ_CP031611.1	complement(242119..242421)	https://www.ncbi.nlm.nih.gov/entrez/query.fcgi?db=gene&cmd=Retrieve&dopt=full_report&list_uids=44004117	799.315	-2.28853	-1.19442	0.0441254	0.100946	1	619.688	-12.97	-3.69711	3.05e-10	6.69e-08	4.46e-07	899.862	-3.76041	-1.91089	0.00195	0.083944	1
A2J15_RS01195	NZ_CP031611.1	242503..243067	https://www.ncbi.nlm.nih.gov/entrez/query.fcgi?db=gene&cmd=Retrieve&dopt=full_report&list_uids=44004118	5.14393	1.14985	0.201449	0.597282	0.709694	1	6.65721	1.88968	0.918141	0.41079	0.943313	1	1.36734	-1166.26	-10.1877	0.924443	0.977621	1
rfaD	NZ_CP031611.1	243064..244017	https://www.ncbi.nlm.nih.gov/entrez/query.fcgi?db=gene&cmd=Retrieve&dopt=full_report&list_uids=44004119	36.2453	1.98971	0.992558	0.00276	0.0103353	1	5.80391	-7.31682	-2.87122	0.05164	0.286916	1	63.3229	2.05241	1.03732	0.249726	0.977621	1
rfaE1	NZ_CP031611.1	244010..245395	https://www.ncbi.nlm.nih.gov/entrez/query.fcgi?db=gene&cmd=Retrieve&dopt=full_report&list_uids=44004120	24.0802	1.55996	0.641507	0.0742789	0.150088	1	9.30156	-1.27337	-0.348653	0.589631	0.943313	1	11.7094	-1.7793	-0.831311	0.576454	0.977621	1
gmhA	NZ_CP031611.1	245392..245952	https://www.ncbi.nlm.nih.gov/entrez/query.fcgi?db=gene&cmd=Retrieve&dopt=full_report&list_uids=44004121	19.6548	-1.94857	-0.962413	0.00052	0.0024	0.764935	11.9243	-2.99162	-1.58093	0.0829543	0.373167	1	28.9291	-1.79016	-0.840092	0.571495	0.977621	1
A2J15_RS01215	NZ_CP031611.1	complement(246051..246719)	https://www.ncbi.nlm.nih.gov/entrez/query.fcgi?db=gene&cmd=Retrieve&dopt=full_report&list_uids=44004122	1.17699	1.65769	0.729171	0.153471	0.260688	1	0.200363	-50.1229	-5.6474	0.79956	0.943313	1	0.200363	-232.838	-7.86318	0.941647	0.977621	1
neuC	NZ_CP031611.1	complement(246783..247898)	https://www.ncbi.nlm.nih.gov/entrez/query.fcgi?db=gene&cmd=Retrieve&dopt=full_report&list_uids=44004123	8.93193	2.58292	1.369	1.03e-05	7.53e-05	0.0152076	3.4317	1.21454	0.280416	0.791915	0.943313	1	1.12906	-1824.37	-10.8332	0.91967	0.977621	1
A2J15_RS01225	NZ_CP031611.1	complement(247895..248935)	https://www.ncbi.nlm.nih.gov/entrez/query.fcgi?db=gene&cmd=Retrieve&dopt=full_report&list_uids=44004124	29.5219	1.69055	0.757491	0.0203648	0.053494	1	8.6395	-1.56467	-0.645857	0.385005	0.914803	1	5.5082	-8516.45	-13.056	0.903262	0.977621	1
A2J15_RS01230	NZ_CP031611.1	complement(248932..249822)	https://www.ncbi.nlm.nih.gov/entrez/query.fcgi?db=gene&cmd=Retrieve&dopt=full_report&list_uids=44004125	1.32562	-1.60733	-0.684665	0.12009	0.215887	1	0.713264	-202.865	-7.66437	0.730354	0.943313	1	0.713264	-942.519	-9.88038	0.926715	0.977621	1
waaF	NZ_CP031611.1	complement(249948..250901)	https://www.ncbi.nlm.nih.gov/entrez/query.fcgi?db=gene&cmd=Retrieve&dopt=full_report&list_uids=44004126	8.53994	1.15855	0.212316	0.526536	0.651417	1	2.51776	-728.625	-9.50903	0.668928	0.943313	1	2.51776	-3380.09	-11.7228	0.913099	0.977621	1	waaF	UniProtKB	Q0P9A8	waaF	enables	0009244 // lipopolysaccharide core region biosynthetic process (GO_REF:0000118 [IEA] PANTHER:PTN002824473) /// 0009103 // lipopolysaccharide biosynthetic process (GO_REF:0000002 [IEA] InterPro:IPR011910)	0005829 // cytosol (GO_REF:0000118 [IEA] PANTHER:PTN002824473)	0016757 // transferase activity, transferring glycosyl groups (GO_REF:0000043 [IEA] UniProtKB-KW:KW-0328) /// 0008713 // ADP-heptose-lipopolysaccharide heptosyltransferase activity (GO_REF:0000118 [IEA] PANTHER:PTN002824473) /// 0016740 // transferase activity (GO_REF:0000043 [IEA] UniProtKB-KW:KW-0808) /// 0016757 // transferase activity, transferring glycosyl groups (GO_REF:0000002 [IEA] InterP…
A2J15_RS01240	NZ_CP031611.1	250961..251785	https://www.ncbi.nlm.nih.gov/entrez/query.fcgi?db=gene&cmd=Retrieve&dopt=full_report&list_uids=44004127	0.00712	-7.68284	-2.94164	0.287888	0.419807	1	0.00712	-2.85546	-1.51372	0.945786	0.957581	1	0.00712	-13.3076	-3.73418	0.97227	0.977621	1
A2J15_RS01245	NZ_CP031611.1	251769..252638	https://www.ncbi.nlm.nih.gov/entrez/query.fcgi?db=gene&cmd=Retrieve&dopt=full_report&list_uids=44004128	0.694811	-1.98896	-0.992015	0.0287157	0.0714734	1	0.390461	-116.089	-6.85908	0.757757	0.943313	1	0.390461	-539.648	-9.07587	0.932667	0.977621	1
A2J15_RS01250	NZ_CP031611.1	complement(252647..253762)	https://www.ncbi.nlm.nih.gov/entrez/query.fcgi?db=gene&cmd=Retrieve&dopt=full_report&list_uids=44004129	0.492022	-3.744	-1.90458	0.00846	0.0263562	1	0.492022	-173.385	-7.43784	0.738112	0.943313	1	0.492022	-807.21	-9.6568	0.92837	0.977621	1
A2J15_RS01255	NZ_CP031611.1	253829..254773	https://www.ncbi.nlm.nih.gov/entrez/query.fcgi?db=gene&cmd=Retrieve&dopt=full_report&list_uids=44004130	0.869732	1.36271	0.446478	0.338879	0.471164	1	0.188439	-61.6992	-5.94718	0.789134	0.943313	1	0.188439	-286.909	-8.16445	0.939415	0.977621	1
A2J15_RS07950	NZ_CP031611.1	254770..255085	https://www.ncbi.nlm.nih.gov/entrez/query.fcgi?db=gene&cmd=Retrieve&dopt=full_report&list_uids=99613830	0.13873	-2.60837	-1.38315	0.254039	0.380541	1	0.127487	-17.4222	-4.12286	0.853032	0.943313	1	0.127487	-81.3	-6.34518	0.952899	0.977621	1
A2J15_RS07610	NZ_CP031611.1	255333..255728	https://www.ncbi.nlm.nih.gov/entrez/query.fcgi?db=gene&cmd=Retrieve&dopt=full_report&list_uids=52017250	0.0742279	-2.70544	-1.43586	0.143852	0.248364	1	0.0679751	-11.031	-3.4635	0.876249	0.943313	1	0.0679751	-51.3215	-5.68149	0.957819	0.977621	1
A2J15_RS07840	NZ_CP031611.1	complement(255725..256213)	https://www.ncbi.nlm.nih.gov/entrez/query.fcgi?db=gene&cmd=Retrieve&dopt=full_report&list_uids=79318188	0.0401888	-2.63592	-1.39831	0.350446	0.484955	1	0.0360356	-6.21193	-2.63504	0.905734	0.945905	1	0.0360356	-28.8607	-4.85103	0.963981	0.977621	1
A2J15_RS07955	NZ_CP031611.1	complement(256210..256750)	https://www.ncbi.nlm.nih.gov/entrez/query.fcgi?db=gene&cmd=Retrieve&dopt=full_report&list_uids=99613831	0.601009	1.11294	0.154382	0.77308	0.841748	1	0.1745	-35.5471	-5.15166	0.816805	0.943313	1	0.1745	-165.315	-7.36907	0.945308	0.977621	1
A2J15_RS07715	NZ_CP031611.1	256803..256916	https://www.ncbi.nlm.nih.gov/entrez/query.fcgi?db=gene&cmd=Retrieve&dopt=full_report&list_uids=70973602	0	NaN	NaN	NaN	NaN	NaN	0	NaN	NaN	NaN	NaN	NaN	0	NaN	NaN	NaN	NaN	NaN
A2J15_RS01275	NZ_CP031611.1	256972..258165	https://www.ncbi.nlm.nih.gov/entrez/query.fcgi?db=gene&cmd=Retrieve&dopt=full_report&list_uids=44004134	0.0147583	-18.5009	-4.20952	0.11682	0.21215	1	0.0147583	-6.21193	-2.63504	0.905732	0.945905	1	0.0147583	-28.8607	-4.85103	0.963981	0.977621	1
A2J15_RS01280	NZ_CP031611.1	complement(258143..259195)	https://www.ncbi.nlm.nih.gov/entrez/query.fcgi?db=gene&cmd=Retrieve&dopt=full_report&list_uids=44004135	1.92935	1.0437	0.0617011	0.880381	0.914577	1	0.638381	-204.782	-7.67794	0.729891	0.943313	1	0.638381	-950.185	-9.89206	0.926628	0.977621	1
A2J15_RS01285	NZ_CP031611.1	complement(259192..260745)	https://www.ncbi.nlm.nih.gov/entrez/query.fcgi?db=gene&cmd=Retrieve&dopt=full_report&list_uids=44004136	0.726297	1.7632	0.818194	0.056125	0.120174	1	0.127717	-66.6129	-6.05773	0.78532	0.943313	1	0.127717	-309.753	-8.27497	0.938597	0.977621	1
A2J15_RS01290	NZ_CP031611.1	260805..262007	https://www.ncbi.nlm.nih.gov/entrez/query.fcgi?db=gene&cmd=Retrieve&dopt=full_report&list_uids=44004137	0.121762	-8.16501	-3.02945	0.000276	0.00138	0.405997	0.121762	-48.066	-5.58695	0.801672	0.943313	1	0.121762	-223.46	-7.80388	0.942086	0.977621	1
A2J15_RS07960	NZ_CP031611.1	262000..262309	https://www.ncbi.nlm.nih.gov/entrez/query.fcgi?db=gene&cmd=Retrieve&dopt=full_report&list_uids=99613832	0.627149	3.72128	1.8958	0.13907	0.242619	1	0.049393	-4.49214	-2.1674	0.922403	0.949313	1	0.049393	-20.9177	-4.38665	0.967427	0.977621	1
A2J15_RS07620	NZ_CP031611.1	262557..262952	https://www.ncbi.nlm.nih.gov/entrez/query.fcgi?db=gene&cmd=Retrieve&dopt=full_report&list_uids=52017252	0.122294	-1.78448	-0.835506	0.475519	0.607723	1	0.052324	-7.7619	-2.95641	0.894265	0.943313	1	0.052324	-36.121	-5.17476	0.961579	0.977621	1
A2J15_RS07965	NZ_CP031611.1	complement(262949..263973)	https://www.ncbi.nlm.nih.gov/entrez/query.fcgi?db=gene&cmd=Retrieve&dopt=full_report&list_uids=99613833	0.0190087	-1.04594	-0.0648047	0.962788	0.972783	1	0.00605	-4.49022	-2.16679	0.922425	0.949313	1	0.00605	-20.9089	-4.38604	0.967432	0.977621	1
A2J15_RS01305	NZ_CP031611.1	264026..265264	https://www.ncbi.nlm.nih.gov/entrez/query.fcgi?db=gene&cmd=Retrieve&dopt=full_report&list_uids=44004140	2.16431	-2.10998	-1.07723	0.0121288	0.0354702	1	1.46307	-2.40489	-1.26597	0.401838	0.939979	1	1.46307	-2625.11	-11.3582	0.915792	0.977621	1
A2J15_RS01310	NZ_CP031611.1	complement(265240..266121)	https://www.ncbi.nlm.nih.gov/entrez/query.fcgi?db=gene&cmd=Retrieve&dopt=full_report&list_uids=44004141	1.28602	1.72118	0.7834	0.0724858	0.147682	1	4.26454	6.50698	2.70199	0.0148004	0.114488	1	0.244015	-340.158	-8.41006	0.937596	0.977621	1
waaC	NZ_CP031611.1	complement(266111..267139)	https://www.ncbi.nlm.nih.gov/entrez/query.fcgi?db=gene&cmd=Retrieve&dopt=full_report&list_uids=44004142	8.1048	1.817	0.861557	0.00166	0.00661	1	1.69498	-1.97409	-0.981184	0.506633	0.943313	1	27.1638	2.53347	1.34111	0.36371	0.977621	1	waaC	UniProtKB	Q0P9C1	waaC	enables	0009244 // lipopolysaccharide core region biosynthetic process (GO_REF:0000002 [IEA] InterPro:IPR011908) /// 0009244 // lipopolysaccharide core region biosynthetic process (GO_REF:0000118 [IEA] PANTHER:PTN009110121) /// 0009103 // lipopolysaccharide biosynthetic process (GO_REF:0000043 [IEA] UniProtKB-KW:KW-0448)	0005829 // cytosol (GO_REF:0000118 [IEA] PANTHER:PTN009110121) /// 0005886 // plasma membrane (GO_REF:0000044 [IEA] UniProtKB-SubCell:SL-0037) /// 0016020 // membrane (GO_REF:0000043 [IEA] UniProtKB-KW:KW-0472) /// 0005886 // plasma membrane (GO_REF:0000043 [IEA] UniProtKB-KW:KW-0997|UniProtKB-KW:KW-1003)	0016757 // transferase activity, transferring glycosyl groups (GO_REF:0000002 [IEA] InterPro:IPR002201) /// 0016757 // transferase activity, transferring glycosyl groups (GO_REF:0000043 [IEA] UniProtKB-KW:KW-0328) /// 0008713 // ADP-heptose-lipopolysaccharide heptosyltransferase activity (GO_REF:0000118 [IEA] PANTHER:PTN009110121) /// 0016740 // transferase activity (GO_REF:0000043 [IEA] UniProtK…
A2J15_RS01320	NZ_CP031611.1	267207..268001	https://www.ncbi.nlm.nih.gov/entrez/query.fcgi?db=gene&cmd=Retrieve&dopt=full_report&list_uids=44004143	1.00203	-1.53245	-0.615841	0.139205	0.242619	1	2.27999	1.78368	0.834858	0.57266	0.943313	1	0.521612	-621.839	-9.2804	0.931153	0.977621	1
galE	NZ_CP031611.1	268062..269048	https://www.ncbi.nlm.nih.gov/entrez/query.fcgi?db=gene&cmd=Retrieve&dopt=full_report&list_uids=44004144	11.1985	1.35622	0.439596	0.226348	0.346518	1	2.67612	-826.036	-9.69006	0.663009	0.943313	1	2.67612	-3831.36	-11.9036	0.911764	0.977621	1
A2J15_RS01330	NZ_CP031611.1	269042..270736	https://www.ncbi.nlm.nih.gov/entrez/query.fcgi?db=gene&cmd=Retrieve&dopt=full_report&list_uids=44004145	1.70475	1.62335	0.698977	0.0388997	0.0914081	1	0.335073	-190.681	-7.57501	0.733359	0.943313	1	0.335073	-886.595	-9.79213	0.927367	0.977621	1
A2J15_RS01335	NZ_CP031611.1	270736..271815	https://www.ncbi.nlm.nih.gov/entrez/query.fcgi?db=gene&cmd=Retrieve&dopt=full_report&list_uids=44004146	1.47192	2.13606	1.09495	0.0229232	0.0593663	1	1.61494	2.7689	1.46932	0.335724	0.861922	1	0.217471	-379.925	-8.56957	0.936415	0.977621	1
A2J15_RS01340	NZ_CP031611.1	271808..272737	https://www.ncbi.nlm.nih.gov/entrez/query.fcgi?db=gene&cmd=Retrieve&dopt=full_report&list_uids=44004147	0.534415	1.77664	0.829154	0.138755	0.242409	1	1.94902	7.03334	2.81421	0.0617592	0.321324	1	17.4508	35.152	5.13553	0.000782	0.0408411	1
A2J15_RS01345	NZ_CP031611.1	272725..273822	https://www.ncbi.nlm.nih.gov/entrez/query.fcgi?db=gene&cmd=Retrieve&dopt=full_report&list_uids=44004148	3.39567	1.63972	0.713449	0.0720372	0.147324	1	3.23927	2.05207	1.03708	0.341902	0.868504	1	0.686779	-1078.79	-10.0752	0.925274	0.977621	1
A2J15_RS01350	NZ_CP031611.1	273826..275964	https://www.ncbi.nlm.nih.gov/entrez/query.fcgi?db=gene&cmd=Retrieve&dopt=full_report&list_uids=44004149	2.01537	1.98254	0.987347	0.0149715	0.042109	1	1.75845	2.03449	1.02467	0.343067	0.869	1	13.5455	5.11878	2.3558	0.113727	0.977621	1
A2J15_RS01355	NZ_CP031611.1	275973..277103	https://www.ncbi.nlm.nih.gov/entrez/query.fcgi?db=gene&cmd=Retrieve&dopt=full_report&list_uids=44004150	2.32144	-1.03406	-0.0483186	0.877541	0.912916	1	8.43487	4.14317	2.05073	0.00421	0.0488245	1	0.754581	-1333.71	-10.3812	0.923011	0.977621	1
pglC	NZ_CP031611.1	277096..277698	https://www.ncbi.nlm.nih.gov/entrez/query.fcgi?db=gene&cmd=Retrieve&dopt=full_report&list_uids=44004151	4.98682	3.19428	1.67549	5.08e-06	4.02e-05	0.00748	3.34526	2.36062	1.23916	0.413503	0.943313	1	0.530367	-469.827	-8.87599	0.934147	0.977621	1	pglC	UniProtKB	Q0P9D0	pglC	enables	0006486 // protein glycosylation (GO_REF:0000041 [IEA] UniPathway:UPA00378) /// 0018279 // protein N-linked glycosylation via asparagine (PMID:16618123 [IDA])	0016020 // membrane (GO_REF:0000043 [IEA] UniProtKB-KW:KW-0472) /// 0016020 // membrane (GO_REF:0000044 [IEA] UniProtKB-SubCell:SL-0162)	0016757 // transferase activity, transferring glycosyl groups (GO_REF:0000043 [IEA] UniProtKB-KW:KW-0328) /// 0016740 // transferase activity (GO_REF:0000043 [IEA] UniProtKB-KW:KW-0808) /// 0016780 // phosphotransferase activity, for other substituted phosphate groups (PMID:16618123 [IDA]) /// 0102334 // N,N'-diacetylbacilliosaminyl-1-phosphate transferase activity (GO_REF:0000116 [IEA] RHEA:3451…
pglD	NZ_CP031611.1	277685..278281	https://www.ncbi.nlm.nih.gov/entrez/query.fcgi?db=gene&cmd=Retrieve&dopt=full_report&list_uids=44004152	1.81388	1.3434	0.425886	0.322796	0.456716	1	0.400639	-78.0846	-6.28697	0.777395	0.943313	1	0.400639	-363.092	-8.50419	0.936899	0.977621	1	pglD	UniProtKB	Q0P9D1	pglD	enables	0006486 // protein glycosylation (GO_REF:0000041 [IEA] UniPathway:UPA00378) /// 0018279 // protein N-linked glycosylation via asparagine (PMID:17087520 [IDA])		0016747 // transferase activity, transferring acyl groups other than amino-acyl groups (PMID:17087520 [IDA]) /// 0016740 // transferase activity (GO_REF:0000043 [IEA] UniProtKB-KW:KW-0808) /// 0016746 // transferase activity, transferring acyl groups (GO_REF:0000043 [IEA] UniProtKB-KW:KW-0012)
pglE	NZ_CP031611.1	278375..279535	https://www.ncbi.nlm.nih.gov/entrez/query.fcgi?db=gene&cmd=Retrieve&dopt=full_report&list_uids=44004153	12.614	1.49492	0.580067	0.0369041	0.087558	1	2.71151	-980.536	-9.93743	0.65495	0.943313	1	24.0754	1.22093	0.287975	0.846322	0.977621	1	pglE	UniProtKB	Q0P9D3	pglE	enables	0006486 // protein glycosylation (GO_REF:0000041 [IEA] UniPathway:UPA00378) /// 0000271 // polysaccharide biosynthetic process (GO_REF:0000118 [IEA] PANTHER:PTN004740321)		0047302 // UDP-2-acetamido-4-amino-2,4,6-trideoxyglucose transaminase activity (GO_REF:0000003 [IEA] EC:2.6.1.34) /// 0008483 // transaminase activity (GO_REF:0000043 [IEA] UniProtKB-KW:KW-0032) /// 0016740 // transferase activity (GO_REF:0000043 [IEA] UniProtKB-KW:KW-0808) /// 0047302 // UDP-2-acetamido-4-amino-2,4,6-trideoxyglucose transaminase activity (GO_REF:0000116 [IEA] RHEA:31663) /// 003…
pglF	NZ_CP031611.1	279538..281307	https://www.ncbi.nlm.nih.gov/entrez/query.fcgi?db=gene&cmd=Retrieve&dopt=full_report&list_uids=44004154	8.00936	1.95538	0.967452	0.000639	0.00284	0.939472	5.95099	1.9105	0.93395	0.178816	0.584096	1	1.31312	-3427.16	-11.7428	0.912951	0.977621	1	pglF	UniProtKB	Q0P9D4	pglF	enables	0006486 // protein glycosylation (GO_REF:0000041 [IEA] UniPathway:UPA00378)	0016020 // membrane (GO_REF:0000043 [IEA] UniProtKB-KW:KW-0472) /// 0016020 // membrane (GO_REF:0000044 [IEA] UniProtKB-SubCell:SL-0162)	0016829 // lyase activity (GO_REF:0000043 [IEA] UniProtKB-KW:KW-0456)
A2J15_RS01380	NZ_CP031611.1	281308..282201	https://www.ncbi.nlm.nih.gov/entrez/query.fcgi?db=gene&cmd=Retrieve&dopt=full_report&list_uids=44004155	4.28766	4.78536	2.25863	1.08e-07	1.28e-06	0.000158	0.282382	-81.792	-6.35389	0.775098	0.943313	1	0.282382	-380.304	-8.57101	0.936405	0.977621	1
A2J15_RS01385	NZ_CP031611.1	282312..282704	https://www.ncbi.nlm.nih.gov/entrez/query.fcgi?db=gene&cmd=Retrieve&dopt=full_report&list_uids=44004156	113.524	-2.7108	-1.43872	0.000103	0.000569	0.15188	98.3638	-5.73323	-2.51935	5.76e-05	0.00148	0.084223	98.3638	-10.311	-3.36611	0.025488	0.582241	1
A2J15_RS01390	NZ_CP031611.1	282726..283574	https://www.ncbi.nlm.nih.gov/entrez/query.fcgi?db=gene&cmd=Retrieve&dopt=full_report&list_uids=44004157	4.32536	-2.22261	-1.15226	0.000452	0.00213	0.664359	2.95782	-3.46778	-1.79401	0.225859	0.6805	1	2.95782	-3841.06	-11.9073	0.911737	0.977621	1
ftsH	NZ_CP031611.1	283574..285505	https://www.ncbi.nlm.nih.gov/entrez/query.fcgi?db=gene&cmd=Retrieve&dopt=full_report&list_uids=44004158	63.2163	-1.24729	-0.318802	0.412886	0.548649	1	28.0729	-2.18725	-1.12912	0.0178361	0.132842	1	63.0653	-2.17164	-1.11879	0.116153	0.977621	1	ftsH	UniProtKB	Q0P9D8	ftsH	enables	0006508 // proteolysis (GO_REF:0000043 [IEA] UniProtKB-KW:KW-0645) /// 0006508 // proteolysis (GO_REF:0000002 [IEA] InterPro:IPR000642|InterPro:IPR037219) /// 0030163 // protein catabolic process (GO_REF:0000104 [IEA] UniRule:UR000078252)	0016020 // membrane (GO_REF:0000002 [IEA] InterPro:IPR005936|InterPro:IPR011546) /// 0005886 // plasma membrane (GO_REF:0000044 [IEA] UniProtKB-SubCell:SL-0037) /// 0016020 // membrane (GO_REF:0000043 [IEA] UniProtKB-KW:KW-0472) /// 0005886 // plasma membrane (GO_REF:0000104 [IEA] UniRule:UR000078252) /// 0016020 // membrane (GO_REF:0000044 [IEA] UniProtKB-SubCell:SL-0162) /// 0005886 // plasma m…	0008233 // peptidase activity (GO_REF:0000043 [IEA] UniProtKB-KW:KW-0645) /// 0004176 // ATP-dependent peptidase activity (GO_REF:0000002 [IEA] InterPro:IPR000642|InterPro:IPR005936|InterPro:IPR011546|InterPro:IPR037219) /// 0016887 // ATPase activity (GO_REF:0000104 [IEA] UniRule:UR000078252) /// 0000166 // nucleotide binding (GO_REF:0000043 [IEA] UniProtKB-KW:KW-0547) /// 0005524 // ATP binding…
A2J15_RS01400	NZ_CP031611.1	285502..286119	https://www.ncbi.nlm.nih.gov/entrez/query.fcgi?db=gene&cmd=Retrieve&dopt=full_report&list_uids=44004159	6.99179	-1.4401	-0.526172	0.149986	0.256546	1	3.0223	-2.57635	-1.36533	0.358116	0.887399	1	3.0223	-2918.13	-11.5108	0.914664	0.977621	1
pssA	NZ_CP031611.1	286127..286849	https://www.ncbi.nlm.nih.gov/entrez/query.fcgi?db=gene&cmd=Retrieve&dopt=full_report&list_uids=44004160	2.38853	-1.43548	-0.521532	0.143247	0.247609	1	14.9465	5.46005	2.44891	0.000496	0.00863	0.725177	1.03464	-1195.66	-10.2236	0.924177	0.977621	1	pssA	UniProtKB	Q0P9E0	pssA	enables	0008654 // phospholipid biosynthetic process (GO_REF:0000002 [IEA] InterPro:IPR000462) /// 0006629 // lipid metabolic process (GO_REF:0000043 [IEA] UniProtKB-KW:KW-0443) /// 0008654 // phospholipid biosynthetic process (GO_REF:0000043 [IEA] UniProtKB-KW:KW-0594)	0012505 // endomembrane system (GO_REF:0000044 [IEA] UniProtKB-SubCell:SL-0147) /// 0016020 // membrane (GO_REF:0000043 [IEA] UniProtKB-KW:KW-0472) /// 0016020 // membrane (GO_REF:0000002 [IEA] InterPro:IPR000462)	0003882 // CDP-diacylglycerol-serine O-phosphatidyltransferase activity (GO_REF:0000003 [IEA] EC:2.7.8.8) /// 0003882 // CDP-diacylglycerol-serine O-phosphatidyltransferase activity (GO_REF:0000116 [IEA] RHEA:16913) /// 0016780 // phosphotransferase activity, for other substituted phosphate groups (GO_REF:0000117 [IEA] ARBA:ARBA00026281) /// 0016740 // transferase activity (GO_REF:0000043 [IEA] U…
A2J15_RS01410	NZ_CP031611.1	complement(286846..287643)	https://www.ncbi.nlm.nih.gov/entrez/query.fcgi?db=gene&cmd=Retrieve&dopt=full_report&list_uids=44004161	0.509633	-1.36755	-0.451594	0.413997	0.54963	1	4.37126	8.19395	3.03456	0.011015	0.0952895	1	0.191273	-261.186	-8.02893	0.940419	0.977621	1
A2J15_RS01415	NZ_CP031611.1	287734..288093	https://www.ncbi.nlm.nih.gov/entrez/query.fcgi?db=gene&cmd=Retrieve&dopt=full_report&list_uids=44004162	9.41894	-1.72372	-0.785529	0.0302321	0.0743668	1	5.32696	-584.575	-9.19124	0.679364	0.943313	1	5.32696	-2712.33	-11.4053	0.915443	0.977621	1
A2J15_RS01420	NZ_CP031611.1	288109..288735	https://www.ncbi.nlm.nih.gov/entrez/query.fcgi?db=gene&cmd=Retrieve&dopt=full_report&list_uids=44004163	1.61316	1.29289	0.370596	0.3918	0.52945	1	0.413999	-83.0031	-6.37509	0.774361	0.943313	1	0.413999	-385.957	-8.59229	0.936247	0.977621	1
A2J15_RS01425	NZ_CP031611.1	288941..289213	https://www.ncbi.nlm.nih.gov/entrez/query.fcgi?db=gene&cmd=Retrieve&dopt=full_report&list_uids=44004164	0.336676	-2.39098	-1.2576	0.0542059	0.116916	1	0.336676	-29.0343	-4.85969	0.827028	0.943313	1	0.336676	-135.031	-7.07715	0.947471	0.977621	1
A2J15_RS01430	NZ_CP031611.1	289267..290201	https://www.ncbi.nlm.nih.gov/entrez/query.fcgi?db=gene&cmd=Retrieve&dopt=full_report&list_uids=44004165	0.921054	1.11028	0.150923	0.739348	0.815889	1	0.262935	-79.7305	-6.31706	0.776359	0.943313	1	0.262935	-370.746	-8.53429	0.936677	0.977621	1
A2J15_RS01435	NZ_CP031611.1	290323..290553	https://www.ncbi.nlm.nih.gov/entrez/query.fcgi?db=gene&cmd=Retrieve&dopt=full_report&list_uids=44004166	0.0522581	-18.5509	-4.21341	0.106109	0.1963	1	0.0522581	-6.12563	-2.61486	0.906432	0.945905	1	0.0522581	-28.513	-4.83355	0.964111	0.977621	1
aat	NZ_CP031611.1	complement(290647..291288)	https://www.ncbi.nlm.nih.gov/entrez/query.fcgi?db=gene&cmd=Retrieve&dopt=full_report&list_uids=44004167	0.79938	1.97674	0.98312	0.0770043	0.153401	1	0.113039	-27.3769	-4.77489	0.829996	0.943313	1	0.113039	-127.325	-6.99237	0.948099	0.977621	1	aat	UniProtKB	Q9PNI5	aat	enables	0030163 // protein catabolic process (GO_REF:0000002 [IEA] InterPro:IPR004616) /// 0030163 // protein catabolic process (GO_REF:0000104 [IEA] UniRule:UR000033352)	0005737 // cytoplasm (GO_REF:0000118 [IEA] PANTHER:PTN000764398) /// 0005737 // cytoplasm (GO_REF:0000044 [IEA] UniProtKB-SubCell:SL-0086) /// 0005737 // cytoplasm (GO_REF:0000043 [IEA] UniProtKB-KW:KW-0963) /// 0005737 // cytoplasm (GO_REF:0000104 [IEA] UniRule:UR000033352)	0008914 // leucyltransferase activity (GO_REF:0000003 [IEA] EC:2.3.2.6) /// 0008914 // leucyltransferase activity (GO_REF:0000118 [IEA] PANTHER:PTN000764398) /// 0008914 // leucyltransferase activity (GO_REF:0000116 [IEA] RHEA:12340|RHEA:50416) /// 0016740 // transferase activity (GO_REF:0000043 [IEA] UniProtKB-KW:KW-0808) /// 0016746 // transferase activity, transferring acyl groups (GO_REF:0000…
A2J15_RS01445	NZ_CP031611.1	complement(291266..293392)	https://www.ncbi.nlm.nih.gov/entrez/query.fcgi?db=gene&cmd=Retrieve&dopt=full_report&list_uids=44004168	3.91082	3.25975	1.70476	6.97e-09	1.05e-07	1.03e-05	5.99673	6.3213	2.66022	3.11e-05	0.000891	0.0454297	15.2602	9.11489	3.18823	0.00306	0.120824	1
A2J15_RS01450	NZ_CP031611.1	complement(293389..293679)	https://www.ncbi.nlm.nih.gov/entrez/query.fcgi?db=gene&cmd=Retrieve&dopt=full_report&list_uids=44004169	1.45713	2.13458	1.09395	0.0683967	0.141507	1	0.196767	-24.1011	-4.59103	0.83647	0.943313	1	0.196767	-112.094	-6.80856	0.949462	0.977621	1
A2J15_RS01455	NZ_CP031611.1	complement(293679..294278)	https://www.ncbi.nlm.nih.gov/entrez/query.fcgi?db=gene&cmd=Retrieve&dopt=full_report&list_uids=44004170	1.65711	1.12967	0.175898	0.724292	0.808371	1	0.469697	-97.075	-6.60103	0.766625	0.943313	1	0.469697	-451.03	-8.81708	0.934583	0.977621	1
smpB	NZ_CP031611.1	complement(294293..294745)	https://www.ncbi.nlm.nih.gov/entrez/query.fcgi?db=gene&cmd=Retrieve&dopt=full_report&list_uids=44004171	2.0227	-1.57696	-0.657142	0.120706	0.216232	1	1.03064	-158.18	-7.30542	0.742526	0.943313	1	1.03064	-734.63	-9.52087	0.929374	0.977621	1	smpB	UniProtKB	Q9PNI9	smpB	enables	0070929 // trans-translation (GO_REF:0000104 [IEA] UniRule:UR000037458)	0005829 // cytosol (GO_REF:0000118 [IEA] PANTHER:PTN002824966) /// 0005737 // cytoplasm (GO_REF:0000044 [IEA] UniProtKB-SubCell:SL-0086) /// 0005737 // cytoplasm (GO_REF:0000104 [IEA] UniRule:UR000037458) /// 0005737 // cytoplasm (GO_REF:0000043 [IEA] UniProtKB-KW:KW-0963)	0003723 // RNA binding (GO_REF:0000002 [IEA] InterPro:IPR000037) /// 0003723 // RNA binding (GO_REF:0000118 [IEA] PANTHER:PTN002824966) /// 0003723 // RNA binding (GO_REF:0000043 [IEA] UniProtKB-KW:KW-0694) /// 0003723 // RNA binding (GO_REF:0000104 [IEA] UniRule:UR000037458)
A2J15_RS01465	NZ_CP031611.1	complement(294742..295509)	https://www.ncbi.nlm.nih.gov/entrez/query.fcgi?db=gene&cmd=Retrieve&dopt=full_report&list_uids=44004172	0.870186	-1.2736	-0.348913	0.521872	0.646746	1	5.25311	5.2056	2.38006	0.0406481	0.239627	1	0.33757	-428.237	-8.74227	0.935137	0.977621	1
A2J15_RS01470	NZ_CP031611.1	complement(295506..295733)	https://www.ncbi.nlm.nih.gov/entrez/query.fcgi?db=gene&cmd=Retrieve&dopt=full_report&list_uids=44004173	11.6593	-2.95699	-1.56413	0.000401	0.00192	0.590035	15.5997	-1.6691	-0.739075	0.506522	0.943313	1	11.6593	-3713.3	-11.8585	0.912097	0.977621	1
truB	NZ_CP031611.1	complement(295727..296545)	https://www.ncbi.nlm.nih.gov/entrez/query.fcgi?db=gene&cmd=Retrieve&dopt=full_report&list_uids=44004174	0.355474	-1.92449	-0.944474	0.076253	0.152573	1	2.12959	3.98602	1.99495	0.192683	0.616669	1	0.196533	-275.238	-8.10453	0.939859	0.977621	1	truB	UniProtKB	Q9PNJ2	truB	enables	0006400 // tRNA modification (GO_REF:0000118 [IEA] PANTHER:PTN000349222) /// 0001522 // pseudouridine synthesis (GO_REF:0000002 [IEA] InterPro:IPR014780|InterPro:IPR020103) /// 0001522 // pseudouridine synthesis (GO_REF:0000117 [IEA] ARBA:ARBA00028294) /// 0031119 // tRNA pseudouridine synthesis (GO_REF:0000104 [IEA] UniRule:UR000100585) /// 0009451 // RNA modification (GO_REF:0000002 [IEA] Inter…		0009982 // pseudouridine synthase activity (GO_REF:0000002 [IEA] InterPro:IPR014780|InterPro:IPR020103) /// 0160148 /// 0009982 // pseudouridine synthase activity (GO_REF:0000104 [IEA] UniRule:UR000100585) /// 0016853 // isomerase activity (GO_REF:0000043 [IEA] UniProtKB-KW:KW-0413) /// 0009982 // pseudouridine synthase activity (GO_REF:0000118 [IEA] PANTHER:PTN000349222) /// 0140098 /// 0003723 …
A2J15_RS01480	NZ_CP031611.1	complement(296542..298611)	https://www.ncbi.nlm.nih.gov/entrez/query.fcgi?db=gene&cmd=Retrieve&dopt=full_report&list_uids=44004175	1.33414	1.33925	0.421421	0.222538	0.343497	1	4.34479	5.87559	2.55473	0.00104	0.0165696	1	0.295751	-922.98	-9.85016	0.926938	0.977621	1
A2J15_RS01485	NZ_CP031611.1	complement(298608..299045)	https://www.ncbi.nlm.nih.gov/entrez/query.fcgi?db=gene&cmd=Retrieve&dopt=full_report&list_uids=44004176	1.69585	1.60618	0.683633	0.142554	0.246702	1	0.285548	-46.9928	-5.55437	0.802801	0.943313	1	0.285548	-218.355	-7.77053	0.942333	0.977621	1
A2J15_RS01490	NZ_CP031611.1	complement(299039..300760)	https://www.ncbi.nlm.nih.gov/entrez/query.fcgi?db=gene&cmd=Retrieve&dopt=full_report&list_uids=44004177	4.91749	3.79342	1.9235	2.57e-11	6.74e-10	3.78e-08	0.387701	-221.317	-7.78997	0.726116	0.943313	1	0.387701	-1027.11	-10.0044	0.925798	0.977621	1
A2J15_RS01495	NZ_CP031611.1	complement(300764..301651)	https://www.ncbi.nlm.nih.gov/entrez/query.fcgi?db=gene&cmd=Retrieve&dopt=full_report&list_uids=44004178	3.01879	-1.15278	-0.205121	0.563583	0.684583	1	8.47145	2.9437	1.55763	0.0526583	0.288901	1	1.10639	-1492.06	-10.5431	0.921814	0.977621	1
sstT	NZ_CP031611.1	complement(301662..302840)	https://www.ncbi.nlm.nih.gov/entrez/query.fcgi?db=gene&cmd=Retrieve&dopt=full_report&list_uids=44004179	2.2449	1.01175	0.0168479	0.956276	0.968122	1	3.19027	1.68727	0.754694	0.48283	0.943313	1	13.7653	4.22702	2.07964	0.158963	0.977621	1	sstT	UniProtKB	Q0P9F7	sstT	enables	0015826 // threonine transport (GO_REF:0000002 [IEA] InterPro:IPR023025) /// 0032329 // serine transport (GO_REF:0000118 [IEA] PANTHER:PTN000238548) /// 0055085 // transmembrane transport (GO_REF:0000108 [IEA] GO:0015293) /// 0006865 // amino acid transport (GO_REF:0000043 [IEA] UniProtKB-KW:KW-0029) /// 0032329 // serine transport (GO_REF:0000002 [IEA] InterPro:IPR023025) /// 0055085 // transmem…	0016020 // membrane (GO_REF:0000002 [IEA] InterPro:IPR001991|InterPro:IPR036458) /// 0005886 // plasma membrane (GO_REF:0000044 [IEA] UniProtKB-SubCell:SL-0037) /// 0005886 // plasma membrane (GO_REF:0000118 [IEA] PANTHER:PTN000238548) /// 0016020 // membrane (GO_REF:0000043 [IEA] UniProtKB-KW:KW-0472) /// 0016020 // membrane (GO_REF:0000118 [IEA] PANTHER:PTN000238548) /// 0005886 // plasma membr…	0015293 // symporter activity (GO_REF:0000002 [IEA] InterPro:IPR001991|InterPro:IPR023025|InterPro:IPR036458) /// 0005295 // neutral amino acid:sodium symporter activity (GO_REF:0000118 [IEA] PANTHER:PTN000238548) /// 0022857 // transmembrane transporter activity (GO_REF:0000118 [IEA] PANTHER:PTN000238548) /// 0015293 // symporter activity (GO_REF:0000043 [IEA] UniProtKB-KW:KW-0769)
metK	NZ_CP031611.1	303113..304309	https://www.ncbi.nlm.nih.gov/entrez/query.fcgi?db=gene&cmd=Retrieve&dopt=full_report&list_uids=44004180	29.6936	-1.53229	-0.61569	0.0486956	0.107554	1	16.9976	-2.13079	-1.09139	0.05919	0.31128	1	14.085	-25766.3	-14.6532	0.891497	0.977621	1	metK	UniProtKB	Q0P9F8	metK	enables	0006556 // S-adenosylmethionine biosynthetic process (GO_REF:0000041 [IEA] UniPathway:UPA00315) /// 0006556 // S-adenosylmethionine biosynthetic process (GO_REF:0000104 [IEA] UniRule:UR001995840) /// 0006556 // S-adenosylmethionine biosynthetic process (GO_REF:0000002 [IEA] InterPro:IPR002133|InterPro:IPR022628|InterPro:IPR022629|InterPro:IPR022630|InterPro:IPR022631|InterPro:IPR022636) /// 00067…		0004478 // methionine adenosyltransferase activity (GO_REF:0000003 [IEA] EC:2.5.1.6) /// 0004478 // methionine adenosyltransferase activity (GO_REF:0000104 [IEA] UniRule:UR001995840) /// 0016740 // transferase activity (GO_REF:0000043 [IEA] UniProtKB-KW:KW-0808) /// 0000166 // nucleotide binding (GO_REF:0000043 [IEA] UniProtKB-KW:KW-0547) /// 0004478 // methionine adenosyltransferase activity (GO…
A2J15_RS01510	NZ_CP031611.1	complement(304541..305860)	https://www.ncbi.nlm.nih.gov/entrez/query.fcgi?db=gene&cmd=Retrieve&dopt=full_report&list_uids=44004181	0.0409104	1.02268	0.0323602	0.977928	0.982534	1	0.0112474	-6.12627	-2.61501	0.906427	0.945905	1	0.0112474	-28.5159	-4.83369	0.964109	0.977621	1
yajC	NZ_CP031611.1	305833..306105	https://www.ncbi.nlm.nih.gov/entrez/query.fcgi?db=gene&cmd=Retrieve&dopt=full_report&list_uids=44004182	13.8885	-1.75843	-0.814284	0.0195577	0.0519302	1	7.82122	-705.157	-9.4618	0.670459	0.943313	1	7.82122	-3272.4	-11.6761	0.913443	0.977621	1
secD	NZ_CP031611.1	306098..307678	https://www.ncbi.nlm.nih.gov/entrez/query.fcgi?db=gene&cmd=Retrieve&dopt=full_report&list_uids=44004183	14.9725	1.12822	0.174054	0.587953	0.700307	1	15.2487	1.4726	0.558369	0.273722	0.77158	1	4.09052	-9812.56	-13.2604	0.901755	0.977621	1	secD	UniProtKB	Q0P9G1	secD	enables	0006886 // intracellular protein transport (GO_REF:0000002 [IEA] InterPro:IPR005791) /// 0055085 // transmembrane transport (GO_REF:0000002 [IEA] InterPro:IPR001036) /// 0015031 // protein transport (GO_REF:0000118 [IEA] PANTHER:PTN002824163) /// 0015031 // protein transport (GO_REF:0000043 [IEA] UniProtKB-KW:KW-0653|UniProtKB-KW:KW-0811) /// 0065002 // intracellular protein transmembrane transpo…	0005886 // plasma membrane (GO_REF:0000118 [IEA] PANTHER:PTN002824163) /// 0016020 // membrane (GO_REF:0000043 [IEA] UniProtKB-KW:KW-0472) /// 0005886 // plasma membrane (GO_REF:0000044 [IEA] UniProtKB-SubCell:SL-0037|UniProtKB-SubCell:SL-0039) /// 0016020 // membrane (GO_REF:0000002 [IEA] InterPro:IPR001036) /// 0005886 // plasma membrane (GO_REF:0000104 [IEA] UniRule:UR000054575) /// 0005886 //…	0015450 // P-P-bond-hydrolysis-driven protein transmembrane transporter activity (GO_REF:0000002 [IEA] InterPro:IPR005791) /// 0022857 // transmembrane transporter activity (GO_REF:0000002 [IEA] InterPro:IPR001036)
secF	NZ_CP031611.1	307678..308649	https://www.ncbi.nlm.nih.gov/entrez/query.fcgi?db=gene&cmd=Retrieve&dopt=full_report&list_uids=44004184	10.4797	1.83366	0.874728	0.00664	0.0218379	1	15.5491	3.40936	1.7695	0.00352	0.0428438	1	1.73137	-2591.84	-11.3398	0.915928	0.977621	1	secF	UniProtKB	Q0P9G2	secF	enables	0065002 // intracellular protein transmembrane transport (GO_REF:0000104 [IEA] UniRule:UR000054584) /// 0015031 // protein transport (GO_REF:0000118 [IEA] PANTHER:PTN000763999) /// 0015031 // protein transport (GO_REF:0000043 [IEA] UniProtKB-KW:KW-0653|UniProtKB-KW:KW-0811) /// 0006605 // protein targeting (GO_REF:0000104 [IEA] UniRule:UR000054584) /// 0006886 // intracellular protein transport (…	0005886 // plasma membrane (GO_REF:0000118 [IEA] PANTHER:PTN000763999) /// 0005886 // plasma membrane (GO_REF:0000104 [IEA] UniRule:UR000054584) /// 0016020 // membrane (GO_REF:0000043 [IEA] UniProtKB-KW:KW-0472) /// 0005886 // plasma membrane (GO_REF:0000044 [IEA] UniProtKB-SubCell:SL-0037|UniProtKB-SubCell:SL-0039) /// 0005886 // plasma membrane (GO_REF:0000043 [IEA] UniProtKB-KW:KW-0997|UniPro…	0015450 // P-P-bond-hydrolysis-driven protein transmembrane transporter activity (GO_REF:0000002 [IEA] InterPro:IPR005665)
leuS	NZ_CP031611.1	308659..311088	https://www.ncbi.nlm.nih.gov/entrez/query.fcgi?db=gene&cmd=Retrieve&dopt=full_report&list_uids=44004185	10.3192	2.30156	1.20261	6.75e-05	0.000391	0.0992961	7.68332	2.18046	1.12463	0.032126	0.205101	1	1.36339	-5054.79	-12.3034	0.908813	0.977621	1	leuS	UniProtKB	Q9PNK3	leuS	enables	0006429 // leucyl-tRNA aminoacylation (GO_REF:0000104 [IEA] UniRule:UR000075860) /// 0106074 /// 0006418 // tRNA aminoacylation for protein translation (GO_REF:0000002 [IEA] InterPro:IPR001412|InterPro:IPR009008|InterPro:IPR009080|InterPro:IPR013155|InterPro:IPR015413|InterPro:IPR025709) /// 0006412 // translation (GO_REF:0000043 [IEA] UniProtKB-KW:KW-0648) /// 0006429 // leucyl-tRNA aminoacylati…	0005737 // cytoplasm (GO_REF:0000104 [IEA] UniRule:UR000075860) /// 0005737 // cytoplasm (GO_REF:0000044 [IEA] UniProtKB-SubCell:SL-0086) /// 0005829 // cytosol (GO_REF:0000118 [IEA] PANTHER:PTN002886219) /// 0005737 // cytoplasm (GO_REF:0000043 [IEA] UniProtKB-KW:KW-0963)	0016874 // ligase activity (GO_REF:0000043 [IEA] UniProtKB-KW:KW-0436) /// 0004823 // leucine-tRNA ligase activity (GO_REF:0000104 [IEA] UniRule:UR000075860) /// 0002161 // aminoacyl-tRNA editing activity (GO_REF:0000002 [IEA] InterPro:IPR009008|InterPro:IPR025709) /// 0004812 // aminoacyl-tRNA ligase activity (GO_REF:0000043 [IEA] UniProtKB-KW:KW-0030) /// 0000166 // nucleotide binding (GO_REF:0…
lptE	NZ_CP031611.1	311085..311597	https://www.ncbi.nlm.nih.gov/entrez/query.fcgi?db=gene&cmd=Retrieve&dopt=full_report&list_uids=44004186	4.21642	1.86337	0.897917	0.0129531	0.0373608	1	0.700372	-120.471	-6.91255	0.755916	0.943313	1	0.700372	-559.361	-9.12764	0.932284	0.977621	1
A2J15_RS01540	NZ_CP031611.1	311581..312960	https://www.ncbi.nlm.nih.gov/entrez/query.fcgi?db=gene&cmd=Retrieve&dopt=full_report&list_uids=44004187	0.474796	1.15902	0.212901	0.606844	0.717579	1	1.26386	3.86616	1.9509	0.194408	0.616669	1	0.125019	-286.853	-8.16417	0.939417	0.977621	1
A2J15_RS01545	NZ_CP031611.1	312969..314129	https://www.ncbi.nlm.nih.gov/entrez/query.fcgi?db=gene&cmd=Retrieve&dopt=full_report&list_uids=44004188	0.406357	-1.10376	-0.142428	0.791542	0.853389	1	1.50227	3.93899	1.97783	0.203719	0.637768	1	0.143577	-274.961	-8.10308	0.93987	0.977621	1
A2J15_RS01550	NZ_CP031611.1	314116..315018	https://www.ncbi.nlm.nih.gov/entrez/query.fcgi?db=gene&cmd=Retrieve&dopt=full_report&list_uids=44004189	8.93795	-1.69549	-0.761706	0.0353487	0.0844123	1	6.47505	-1.91671	-0.938632	0.288373	0.794809	1	4.60121	-6432.98	-12.6513	0.906247	0.977621	1
A2J15_RS01555	NZ_CP031611.1	314955..315350	https://www.ncbi.nlm.nih.gov/entrez/query.fcgi?db=gene&cmd=Retrieve&dopt=full_report&list_uids=44004190	29.5614	1.38442	0.469281	0.191065	0.305829	1	13.9027	-1.21853	-0.285138	0.757701	0.943313	1	6.6144	-3997.75	-11.965	0.911311	0.977621	1
A2J15_RS01560	NZ_CP031611.1	315350..318286	https://www.ncbi.nlm.nih.gov/entrez/query.fcgi?db=gene&cmd=Retrieve&dopt=full_report&list_uids=44004191	2.97746	1.2311	0.299948	0.334485	0.467263	1	3.67937	1.99286	0.994838	0.150367	0.527038	1	0.732625	-3309.72	-11.6925	0.913323	0.977621	1
A2J15_RS01565	NZ_CP031611.1	318477..319163	https://www.ncbi.nlm.nih.gov/entrez/query.fcgi?db=gene&cmd=Retrieve&dopt=full_report&list_uids=44004192	0.318076	-1.40125	-0.486715	0.419417	0.554324	1	5.87247	14.746	3.88225	0.00054	0.00929	0.789282	0.128394	-150.139	-7.23015	0.946337	0.977621	1
thiD	NZ_CP031611.1	319160..319972	https://www.ncbi.nlm.nih.gov/entrez/query.fcgi?db=gene&cmd=Retrieve&dopt=full_report&list_uids=44004193	3.50702	1.4905	0.575801	0.0908799	0.173587	1	2.1453	1.17826	0.236659	0.873352	0.943313	1	0.768135	-941.137	-9.87826	0.92673	0.977621	1	thiD	UniProtKB	Q0P9H2	thiD	enables	0009229 // thiamine diphosphate biosynthetic process (GO_REF:0000041 [IEA] UniPathway:UPA00060) /// 0009228 // thiamine biosynthetic process (GO_REF:0000118 [IEA] PANTHER:PTN002324925) /// 0009228 // thiamine biosynthetic process (GO_REF:0000002 [IEA] InterPro:IPR004399) /// 0009228 // thiamine biosynthetic process (GO_REF:0000117 [IEA] ARBA:ARBA00026808)	0005829 // cytosol (GO_REF:0000118 [IEA] PANTHER:PTN002324925)	0003824 // catalytic activity (GO_REF:0000117 [IEA] ARBA:ARBA00027533) /// 0008902 // hydroxymethylpyrimidine kinase activity (GO_REF:0000118 [IEA] PANTHER:PTN002324925) /// 0016740 // transferase activity (GO_REF:0000043 [IEA] UniProtKB-KW:KW-0808) /// 0000166 // nucleotide binding (GO_REF:0000043 [IEA] UniProtKB-KW:KW-0547) /// 0008972 // phosphomethylpyrimidine kinase activity (GO_REF:0000118 …
thiE	NZ_CP031611.1	319962..320594	https://www.ncbi.nlm.nih.gov/entrez/query.fcgi?db=gene&cmd=Retrieve&dopt=full_report&list_uids=44004194	2.35329	1.29771	0.375973	0.328728	0.461852	1	9.12878	6.53548	2.70829	0.00362	0.0434452	1	0.52971	-507.655	-8.9877	0.93332	0.977621	1	thiE	UniProtKB	Q9PNL3	thiE	enables	0009228 // thiamine biosynthetic process (GO_REF:0000043 [IEA] UniProtKB-KW:KW-0784) /// 0009229 // thiamine diphosphate biosynthetic process (GO_REF:0000041 [IEA] UniPathway:UPA00060) /// 0009229 // thiamine diphosphate biosynthetic process (GO_REF:0000104 [IEA] UniRule:UR000076356) /// 0009228 // thiamine biosynthetic process (GO_REF:0000118 [IEA] PANTHER:PTN001074425) /// 0009228 // thiamine b…	0005737 // cytoplasm (GO_REF:0000118 [IEA] PANTHER:PTN001074425)	0004789 // thiamine-phosphate diphosphorylase activity (GO_REF:0000002 [IEA] InterPro:IPR034291) /// 0004789 // thiamine-phosphate diphosphorylase activity (GO_REF:0000116 [IEA] RHEA:22328) /// 0016740 // transferase activity (GO_REF:0000043 [IEA] UniProtKB-KW:KW-0808) /// 0004789 // thiamine-phosphate diphosphorylase activity (GO_REF:0000104 [IEA] UniRule:UR000076356) /// 0004789 // thiamine-pho…
A2J15_RS01580	NZ_CP031611.1	320572..321201	https://www.ncbi.nlm.nih.gov/entrez/query.fcgi?db=gene&cmd=Retrieve&dopt=full_report&list_uids=44004195	0.622608	1.7679	0.822036	0.15728	0.265046	1	0.0815641	-22.4663	-4.48969	0.840029	0.943313	1	0.0815641	-104.493	-6.70726	0.950213	0.977621	1
A2J15_RS01585	NZ_CP031611.1	complement(321198..321650)	https://www.ncbi.nlm.nih.gov/entrez/query.fcgi?db=gene&cmd=Retrieve&dopt=full_report&list_uids=44004196	0.119209	8.26867	3.04766	0.210352	0.32988	1	0	NaN	NaN	NaN	NaN	NaN	0	NaN	NaN	NaN	NaN	NaN
A2J15_RS01590	NZ_CP031611.1	complement(321647..322306)	https://www.ncbi.nlm.nih.gov/entrez/query.fcgi?db=gene&cmd=Retrieve&dopt=full_report&list_uids=44004197	0.00738	1.76698	0.821282	0.74915	0.823617	1	0	NaN	NaN	NaN	NaN	NaN	0	NaN	NaN	NaN	NaN	NaN
A2J15_RS01595	NZ_CP031611.1	complement(322303..322605)	https://www.ncbi.nlm.nih.gov/entrez/query.fcgi?db=gene&cmd=Retrieve&dopt=full_report&list_uids=44004198	0.141158	-2.08334	-1.0589	0.410012	0.546806	1	0.0511372	-8.36821	-3.06492	0.890442	0.943313	1	0.0511372	-38.9707	-5.28432	0.960766	0.977621	1
A2J15_RS01600	NZ_CP031611.1	complement(322602..323306)	https://www.ncbi.nlm.nih.gov/entrez/query.fcgi?db=gene&cmd=Retrieve&dopt=full_report&list_uids=44004199	3.50991	-1.07013	-0.0977841	0.772934	0.841748	1	15.5223	5.35266	2.42025	0.000294	0.00571	0.429255	1.16178	-1241.27	-10.2776	0.923777	0.977621	1
fliW	NZ_CP031611.1	complement(323332..323721)	https://www.ncbi.nlm.nih.gov/entrez/query.fcgi?db=gene&cmd=Retrieve&dopt=full_report&list_uids=44004200	16.4327	-2.25504	-1.17315	0.00714	0.0231847	1	12.3086	-3.12501	-1.64386	0.145934	0.5166	1	12.3086	-6820.56	-12.7357	0.905625	0.977621	1	fliW	UniProtKB	Q0P9H9	fliW	involved_in	0044780 // bacterial-type flagellum assembly (GO_REF:0000002 [IEA] InterPro:IPR003775) /// 0044780 // bacterial-type flagellum assembly (GO_REF:0000104 [IEA] UniRule:UR000100893) /// 0044781 // bacterial-type flagellum organization (GO_REF:0000043 [IEA] UniProtKB-KW:KW-1005) /// 0006417 // regulation of translation (GO_REF:0000043 [IEA] UniProtKB-KW:KW-0810)	0005737 // cytoplasm (GO_REF:0000044 [IEA] UniProtKB-SubCell:SL-0086) /// 0005737 // cytoplasm (GO_REF:0000043 [IEA] UniProtKB-KW:KW-0963) /// 0005737 // cytoplasm (GO_REF:0000104 [IEA] UniRule:UR000100893)
bamD	NZ_CP031611.1	323886..324533	https://www.ncbi.nlm.nih.gov/entrez/query.fcgi?db=gene&cmd=Retrieve&dopt=full_report&list_uids=44004201	2.76363	-1.92263	-0.943081	0.0125916	0.0364316	1	2.79721	-1.53715	-0.620256	0.67469	0.943313	1	1.8577	-1719.01	-10.7474	0.920305	0.977621	1
lon	NZ_CP031611.1	324547..326922	https://www.ncbi.nlm.nih.gov/entrez/query.fcgi?db=gene&cmd=Retrieve&dopt=full_report&list_uids=44004202	10.3861	1.44277	0.528839	0.069771	0.143828	1	3.02269	-1.82895	-0.871013	0.273949	0.77158	1	11.7641	-1.45836	-0.544347	0.712984	0.977621	1	lon	UniProtKB	O69300	lon	enables	0006508 // proteolysis (GO_REF:0000043 [IEA] UniProtKB-KW:KW-0645) /// 0034605 // cellular response to heat (GO_REF:0000104 [IEA] UniRule:UR000161584) /// 0006508 // proteolysis (GO_REF:0000002 [IEA] InterPro:IPR004815|InterPro:IPR008268|InterPro:IPR008269|InterPro:IPR027543) /// 0030163 // protein catabolic process (GO_REF:0000002 [IEA] InterPro:IPR027065) /// 0006515 // misfolded or incompletel…	0005737 // cytoplasm (GO_REF:0000044 [IEA] UniProtKB-SubCell:SL-0086) /// 0005737 // cytoplasm (GO_REF:0000104 [IEA] UniRule:UR000161584) /// 0005737 // cytoplasm (GO_REF:0000043 [IEA] UniProtKB-KW:KW-0963)	0008233 // peptidase activity (GO_REF:0000043 [IEA] UniProtKB-KW:KW-0645) /// 0005524 // ATP binding (GO_REF:0000104 [IEA] UniRule:UR000161584) /// 0004252 // serine-type endopeptidase activity (GO_REF:0000104 [IEA] UniRule:UR000161584) /// 0043565 // sequence-specific DNA binding (GO_REF:0000002 [IEA] InterPro:IPR027543) /// 0000166 // nucleotide binding (GO_REF:0000043 [IEA] UniProtKB-KW:KW-054…
rpsR	NZ_CP031611.1	complement(326965..327225)	https://www.ncbi.nlm.nih.gov/entrez/query.fcgi?db=gene&cmd=Retrieve&dopt=full_report&list_uids=44004203	128.849	-2.8462	-1.50904	4.42e-05	0.000265	0.0649409	119.052	-4.61863	-2.20746	0.000351	0.00649	0.51316	218.105	-4.07788	-2.02782	0.0638969	0.977621	1	rpsR	UniProtKB	O69301	rpsR	enables	0006412 // translation (GO_REF:0000118 [IEA] PANTHER:PTN002668828) /// 0006412 // translation (GO_REF:0000002 [IEA] InterPro:IPR001648) /// 0006412 // translation (GO_REF:0000104 [IEA] UniRule:UR000035354)	0005840 // ribosome (GO_REF:0000043 [IEA] UniProtKB-KW:KW-0689) /// 0005840 // ribosome (GO_REF:0000002 [IEA] InterPro:IPR001648) /// 1990904 // ribonucleoprotein complex (GO_REF:0000043 [IEA] UniProtKB-KW:KW-0687) /// 0022627 // cytosolic small ribosomal subunit (GO_REF:0000118 [IEA] PANTHER:PTN002668828)	0003735 // structural constituent of ribosome (GO_REF:0000002 [IEA] InterPro:IPR001648) /// 0070181 // small ribosomal subunit rRNA binding (GO_REF:0000118 [IEA] PANTHER:PTN002668828) /// 0003723 // RNA binding (GO_REF:0000043 [IEA] UniProtKB-KW:KW-0694) /// 0019843 // rRNA binding (GO_REF:0000043 [IEA] UniProtKB-KW:KW-0699) /// 0003735 // structural constituent of ribosome (GO_REF:0000118 [IEA] …
A2J15_RS01625	NZ_CP031611.1	complement(327237..327776)	https://www.ncbi.nlm.nih.gov/entrez/query.fcgi?db=gene&cmd=Retrieve&dopt=full_report&list_uids=44004204	84.3155	-3.80741	-1.92881	3.44e-05	0.000216	0.0506153	84.3155	-4.70025	-2.23274	7.47e-05	0.00188	0.109155	84.3155	-68474.6	-16.0633	0.88113	0.977621	1
rpsF	NZ_CP031611.1	complement(327785..328162)	https://www.ncbi.nlm.nih.gov/entrez/query.fcgi?db=gene&cmd=Retrieve&dopt=full_report&list_uids=44004205	136.742	-5.85301	-2.54918	8.7e-11	1.8e-09	1.28e-07	136.742	-17.4345	-4.12388	4.71e-07	2.87e-05	0.000688	136.742	-6.92544	-2.79191	0.0104317	0.299043	1	rpsF	UniProtKB	Q9ZAH3	rpsF	enables	0006412 // translation (GO_REF:0000002 [IEA] InterPro:IPR000529|InterPro:IPR020814|InterPro:IPR035980) /// 0006412 // translation (GO_REF:0000104 [IEA] UniRule:UR000084122)	0005840 // ribosome (GO_REF:0000043 [IEA] UniProtKB-KW:KW-0689) /// 0005737 // cytoplasm (GO_REF:0000117 [IEA] ARBA:ARBA00026971) /// 0015935 // small ribosomal subunit (GO_REF:0000118 [IEA] PANTHER:PTN002720411) /// 0005840 // ribosome (GO_REF:0000002 [IEA] InterPro:IPR000529|InterPro:IPR020814|InterPro:IPR035980) /// 0022627 // cytosolic small ribosomal subunit (GO_REF:0000118 [IEA] PANTHER:PTN…	0019843 // rRNA binding (GO_REF:0000002 [IEA] InterPro:IPR000529|InterPro:IPR020814|InterPro:IPR035980) /// 0003735 // structural constituent of ribosome (GO_REF:0000118 [IEA] PANTHER:PTN002720411) /// 0003735 // structural constituent of ribosome (GO_REF:0000002 [IEA] InterPro:IPR000529|InterPro:IPR020814|InterPro:IPR035980) /// 0019843 // rRNA binding (GO_REF:0000104 [IEA] UniRule:UR000084122) …
A2J15_RS01635	NZ_CP031611.1	complement(328295..329155)	https://www.ncbi.nlm.nih.gov/entrez/query.fcgi?db=gene&cmd=Retrieve&dopt=full_report&list_uids=44004206	0.710309	1.73076	0.791402	0.0765875	0.152863	1	0.118609	-40.4311	-5.33739	0.810346	0.943313	1	0.118609	-188.023	-7.55476	0.943932	0.977621	1
rseP	NZ_CP031611.1	complement(329148..330254)	https://www.ncbi.nlm.nih.gov/entrez/query.fcgi?db=gene&cmd=Retrieve&dopt=full_report&list_uids=44004207	3.90994	1.51566	0.599946	0.10389	0.193446	1	3.1511	1.55268	0.634763	0.557116	0.943313	1	0.843469	-1416.9	-10.4685	0.922366	0.977621	1
pgsA	NZ_CP031611.1	complement(330251..330784)	https://www.ncbi.nlm.nih.gov/entrez/query.fcgi?db=gene&cmd=Retrieve&dopt=full_report&list_uids=44004208	0.955246	-2.49685	-1.32011	0.00409	0.0145814	1	0.768824	-143.449	-7.1644	0.747316	0.943313	1	0.768824	-665.673	-9.37867	0.930426	0.977621	1	pgsA	UniProtKB	Q0P9I7	pgsA	enables	0006629 // lipid metabolic process (GO_REF:0000043 [IEA] UniProtKB-KW:KW-0443) /// 0008654 // phospholipid biosynthetic process (GO_REF:0000002 [IEA] InterPro:IPR000462|InterPro:IPR004570) /// 0046474 // glycerophospholipid biosynthetic process (GO_REF:0000118 [IEA] PANTHER:PTN002682265) /// 0008654 // phospholipid biosynthetic process (GO_REF:0000043 [IEA] UniProtKB-KW:KW-0594) /// 0008654 // ph…	0016020 // membrane (GO_REF:0000043 [IEA] UniProtKB-KW:KW-0472) /// 0016020 // membrane (GO_REF:0000002 [IEA] InterPro:IPR000462|InterPro:IPR004570) /// 0016020 // membrane (GO_REF:0000044 [IEA] UniProtKB-SubCell:SL-0162)	0008444 // CDP-diacylglycerol-glycerol-3-phosphate 3-phosphatidyltransferase activity (GO_REF:0000003 [IEA] EC:2.7.8.5) /// 0016780 // phosphotransferase activity, for other substituted phosphate groups (GO_REF:0000117 [IEA] ARBA:ARBA00026281) /// 0008444 // CDP-diacylglycerol-glycerol-3-phosphate 3-phosphatidyltransferase activity (GO_REF:0000002 [IEA] InterPro:IPR004570) /// 0008444 // CDP-diac…
A2J15_RS01650	NZ_CP031611.1	complement(330908..331513)	https://www.ncbi.nlm.nih.gov/entrez/query.fcgi?db=gene&cmd=Retrieve&dopt=full_report&list_uids=44004209	1.54936	-1.03351	-0.047551	0.919565	0.947255	1	5.75621	4.23977	2.08399	0.0652738	0.332973	1	0.522367	-521.976	-9.02784	0.933023	0.977621	1
A2J15_RS01655	NZ_CP031611.1	complement(331517..332133)	https://www.ncbi.nlm.nih.gov/entrez/query.fcgi?db=gene&cmd=Retrieve&dopt=full_report&list_uids=44004210	10.1036	-1.21345	-0.27912	0.478087	0.609944	1	6.2071	-1.66013	-0.7313	0.50465	0.943313	1	4.37476	-3748.03	-11.8719	0.911998	0.977621	1
A2J15_RS01660	NZ_CP031611.1	complement(332189..333256)	https://www.ncbi.nlm.nih.gov/entrez/query.fcgi?db=gene&cmd=Retrieve&dopt=full_report&list_uids=44004211	3.87288	1.44333	0.529399	0.172084	0.283466	1	0.905767	-295.513	-8.20708	0.712077	0.943313	1	0.905767	-1371.48	-10.4215	0.922713	0.977621	1
ileS	NZ_CP031611.1	333356..336097	https://www.ncbi.nlm.nih.gov/entrez/query.fcgi?db=gene&cmd=Retrieve&dopt=full_report&list_uids=44004212	15.6285	-1.29761	-0.375861	0.291776	0.423276	1	6.40697	-7.86992	-2.97635	0.00106	0.0166524	1	16.1126	-2.34841	-1.23168	0.256241	0.977621	1	ileS	UniProtKB	P41257	ileS	enables	0106074 /// 0006412 // translation (GO_REF:0000043 [IEA] UniProtKB-KW:KW-0648) /// 0006418 // tRNA aminoacylation for protein translation (GO_REF:0000002 [IEA] InterPro:IPR001412|InterPro:IPR002300|InterPro:IPR009008|InterPro:IPR009080|InterPro:IPR013155) /// 0006428 // isoleucyl-tRNA aminoacylation (GO_REF:0000104 [IEA] UniRule:UR000090066) /// 0006428 // isoleucyl-tRNA aminoacylation (GO_REF:00…	0005737 // cytoplasm (GO_REF:0000104 [IEA] UniRule:UR000090066) /// 0005737 // cytoplasm (GO_REF:0000044 [IEA] UniProtKB-SubCell:SL-0086) /// 0005829 // cytosol (GO_REF:0000118 [IEA] PANTHER:PTN002870853) /// 0005737 // cytoplasm (GO_REF:0000043 [IEA] UniProtKB-KW:KW-0963)	0016874 // ligase activity (GO_REF:0000043 [IEA] UniProtKB-KW:KW-0436) /// 0004812 // aminoacyl-tRNA ligase activity (GO_REF:0000043 [IEA] UniProtKB-KW:KW-0030) /// 0004822 // isoleucine-tRNA ligase activity (GO_REF:0000104 [IEA] UniRule:UR000090066) /// 0000166 // nucleotide binding (GO_REF:0000043 [IEA] UniProtKB-KW:KW-0547) /// 0004822 // isoleucine-tRNA ligase activity (GO_REF:0000003 [IEA] E…
A2J15_RS07730	NZ_CP031611.1	336097..336208	https://www.ncbi.nlm.nih.gov/entrez/query.fcgi?db=gene&cmd=Retrieve&dopt=full_report&list_uids=70973605	0	NaN	NaN	NaN	NaN	NaN	0	NaN	NaN	NaN	NaN	NaN	0	NaN	NaN	NaN	NaN	NaN
gatA	NZ_CP031611.1	336205..337566	https://www.ncbi.nlm.nih.gov/entrez/query.fcgi?db=gene&cmd=Retrieve&dopt=full_report&list_uids=44004213	25.7749	2.03213	1.023	0.00616	0.0204065	1	7.93415	-1.23961	-0.309881	0.656845	0.943313	1	20.5224	-1.45377	-0.539798	0.716139	0.977621	1	gatA	UniProtKB	Q9PNN2	gatA	enables	0006412 // translation (GO_REF:0000002 [IEA] InterPro:IPR004412) /// 0006412 // translation (GO_REF:0000104 [IEA] UniRule:UR000001462) /// 0006412 // translation (GO_REF:0000043 [IEA] UniProtKB-KW:KW-0648)	0030956 // glutamyl-tRNA(Gln) amidotransferase complex (GO_REF:0000002 [IEA] InterPro:IPR004412)	0016874 // ligase activity (GO_REF:0000043 [IEA] UniProtKB-KW:KW-0436) /// 0003824 // catalytic activity (GO_REF:0000002 [IEA] InterPro:IPR000120) /// 0050567 // glutaminyl-tRNA synthase (glutamine-hydrolyzing) activity (GO_REF:0000116 [IEA] RHEA:17521) /// 0000166 // nucleotide binding (GO_REF:0000043 [IEA] UniProtKB-KW:KW-0547) /// 0050567 // glutaminyl-tRNA synthase (glutamine-hydrolyzing) act…
guaB	NZ_CP031611.1	337576..339033	https://www.ncbi.nlm.nih.gov/entrez/query.fcgi?db=gene&cmd=Retrieve&dopt=full_report&list_uids=44004214	61.1989	2.15253	1.10603	0.00272	0.0101911	1	8.74954	-3.51893	-1.81514	0.0144698	0.113174	1	41.4335	-1.16796	-0.223995	0.806031	0.977621	1	guaB	UniProtKB	Q0P9J4	guaB	enables	0006164 // purine nucleotide biosynthetic process (GO_REF:0000002 [IEA] InterPro:IPR005990) /// 0006177 // GMP biosynthetic process (GO_REF:0000104 [IEA] UniRule:UR000331345) /// 0006177 // GMP biosynthetic process (GO_REF:0000117 [IEA] ARBA:ARBA00084248) /// 0006164 // purine nucleotide biosynthetic process (GO_REF:0000043 [IEA] UniProtKB-KW:KW-0658) /// 0006183 // GTP biosynthetic process (GO_R…		0003938 // IMP dehydrogenase activity (GO_REF:0000118 [IEA] PANTHER:PTN002629386) /// 0003938 // IMP dehydrogenase activity (GO_REF:0000003 [IEA] EC:1.1.1.205) /// 0003938 // IMP dehydrogenase activity (GO_REF:0000117 [IEA] ARBA:ARBA00088757) /// 0046872 // metal ion binding (GO_REF:0000104 [IEA] UniRule:UR000331345) /// 0016491 // oxidoreductase activity (GO_REF:0000043 [IEA] UniProtKB-KW:KW-056…
xseB	NZ_CP031611.1	339030..339203	https://www.ncbi.nlm.nih.gov/entrez/query.fcgi?db=gene&cmd=Retrieve&dopt=full_report&list_uids=44004215	15.227	2.90794	1.54	0.0011	0.0046	1	1.61382	-96.001	-6.58498	0.767141	0.943313	1	1.61382	-446.396	-8.80218	0.934693	0.977621	1
A2J15_RS01685	NZ_CP031611.1	339196..339972	https://www.ncbi.nlm.nih.gov/entrez/query.fcgi?db=gene&cmd=Retrieve&dopt=full_report&list_uids=44004216	7.95397	1.89144	0.919487	0.0100555	0.0305612	1	1.275	-329.373	-8.36358	0.706823	0.943313	1	1.275	-1531.41	-10.5806	0.921537	0.977621	1
murC	NZ_CP031611.1	340118..341416	https://www.ncbi.nlm.nih.gov/entrez/query.fcgi?db=gene&cmd=Retrieve&dopt=full_report&list_uids=44004217	30.3368	1.39317	0.478371	0.120978	0.216232	1	6.72897	-2.95711	-1.56419	0.046194	0.266318	1	6.72897	-13068.5	-13.6738	0.898708	0.977621	1	murC	UniProtKB	Q9PNN7	murC	enables	0008360 // regulation of cell shape (GO_REF:0000043 [IEA] UniProtKB-KW:KW-0133) /// 0009252 // peptidoglycan biosynthetic process (GO_REF:0000041 [IEA] UniPathway:UPA00219) /// 0009252 // peptidoglycan biosynthetic process (GO_REF:0000104 [IEA] UniRule:UR000163961) /// 0051301 // cell division (GO_REF:0000043 [IEA] UniProtKB-KW:KW-0132) /// 0071555 // cell wall organization (GO_REF:0000043 [IEA] …	0005737 // cytoplasm (GO_REF:0000104 [IEA] UniRule:UR000163961) /// 0005737 // cytoplasm (GO_REF:0000044 [IEA] UniProtKB-SubCell:SL-0086) /// 0005737 // cytoplasm (GO_REF:0000043 [IEA] UniProtKB-KW:KW-0963)	0016874 // ligase activity (GO_REF:0000043 [IEA] UniProtKB-KW:KW-0436) /// 0008763 // UDP-N-acetylmuramate-L-alanine ligase activity (GO_REF:0000002 [IEA] InterPro:IPR005758) /// 0016881 // acid-amino acid ligase activity (GO_REF:0000002 [IEA] InterPro:IPR000713|InterPro:IPR004101|InterPro:IPR013221|InterPro:IPR036615) /// 0008763 // UDP-N-acetylmuramate-L-alanine ligase activity (GO_REF:0000003 …
A2J15_RS01695	NZ_CP031611.1	341409..341753	https://www.ncbi.nlm.nih.gov/entrez/query.fcgi?db=gene&cmd=Retrieve&dopt=full_report&list_uids=44004218	0.322613	1.34654	0.429257	0.620732	0.729894	1	0.0713292	-9.3977	-3.23231	0.884456	0.943313	1	0.0713292	-43.7272	-5.45046	0.959533	0.977621	1
A2J15_RS01700	NZ_CP031611.1	341753..343960	https://www.ncbi.nlm.nih.gov/entrez/query.fcgi?db=gene&cmd=Retrieve&dopt=full_report&list_uids=44004219	1.92454	1.39019	0.475283	0.152473	0.259292	1	0.409414	-302.743	-8.24195	0.710897	0.943313	1	0.409414	-1404.94	-10.4563	0.922456	0.977621	1
A2J15_RS01705	NZ_CP031611.1	344125..344724	https://www.ncbi.nlm.nih.gov/entrez/query.fcgi?db=gene&cmd=Retrieve&dopt=full_report&list_uids=44004220	0.0408721	-3.18559	-1.67156	0.175169	0.286941	1	0.0309891	-9.50289	-3.24837	0.883933	0.943313	1	0.0309891	-44.2781	-5.46852	0.9594	0.977621	1
dapE	NZ_CP031611.1	344729..345826	https://www.ncbi.nlm.nih.gov/entrez/query.fcgi?db=gene&cmd=Retrieve&dopt=full_report&list_uids=44004221	9.78854	-1.31499	-0.395052	0.190177	0.305116	1	8.191	-1.22685	-0.294964	0.687014	0.943313	1	4.16177	-6618.52	-12.6923	0.905944	0.977621	1	dapE	UniProtKB	Q0P9K4	dapE	enables	0009085 // lysine biosynthetic process (GO_REF:0000043 [IEA] UniProtKB-KW:KW-0457) /// 0008652 // cellular amino acid biosynthetic process (GO_REF:0000043 [IEA] UniProtKB-KW:KW-0028) /// 0006526 // arginine biosynthetic process (GO_REF:0000118 [IEA] PANTHER:PTN002887523) /// 0009089 // lysine biosynthetic process via diaminopimelate (GO_REF:0000002 [IEA] InterPro:IPR005941) /// 0019877 // diamino…		0016787 // hydrolase activity (GO_REF:0000002 [IEA] InterPro:IPR002933) /// 0009014 // succinyl-diaminopimelate desuccinylase activity (GO_REF:0000116 [IEA] RHEA:22608) /// 0008777 // acetylornithine deacetylase activity (GO_REF:0000118 [IEA] PANTHER:PTN002887523) /// 0009014 // succinyl-diaminopimelate desuccinylase activity (GO_REF:0000002 [IEA] InterPro:IPR005941) /// 0046872 // metal ion bind…
thiS	NZ_CP031611.1	345862..346053	https://www.ncbi.nlm.nih.gov/entrez/query.fcgi?db=gene&cmd=Retrieve&dopt=full_report&list_uids=44004222	1.20866	3.70557	1.8897	0.0511438	0.111456	1	0.0773256	-6.12627	-2.61501	0.906427	0.945905	1	0.0773256	-28.5159	-4.83369	0.964109	0.977621	1
thiF	NZ_CP031611.1	346050..346853	https://www.ncbi.nlm.nih.gov/entrez/query.fcgi?db=gene&cmd=Retrieve&dopt=full_report&list_uids=44004223	9.80999	-1.04993	-0.0702926	0.834372	0.883629	1	4.67826	-1.80437	-0.851498	0.438566	0.943313	1	3.31828	-3962.1	-11.9521	0.911406	0.977621	1
A2J15_RS01725	NZ_CP031611.1	346857..347618	https://www.ncbi.nlm.nih.gov/entrez/query.fcgi?db=gene&cmd=Retrieve&dopt=full_report&list_uids=44004224	9.74277	1.03995	0.0565187	0.837135	0.884911	1	3.0737	-3.08546	-1.62549	0.270364	0.766032	1	21.2982	1.62193	0.697709	0.637367	0.977621	1
A2J15_RS01730	NZ_CP031611.1	347621..347899	https://www.ncbi.nlm.nih.gov/entrez/query.fcgi?db=gene&cmd=Retrieve&dopt=full_report&list_uids=44004225	2.02278	-1.02978	-0.0423371	0.91668	0.946418	1	0.726021	-63.4116	-5.98668	0.787772	0.943313	1	103.849	18.8055	4.23308	0.00506	0.184745	1
A2J15_RS01735	NZ_CP031611.1	347909..348319	https://www.ncbi.nlm.nih.gov/entrez/query.fcgi?db=gene&cmd=Retrieve&dopt=full_report&list_uids=44004226	1.02198	1.76283	0.817891	0.214696	0.334553	1	0.149121	-22.4785	-4.49048	0.839989	0.943313	1	0.149121	-104.549	-6.70804	0.950207	0.977621	1
thiH	NZ_CP031611.1	348322..349467	https://www.ncbi.nlm.nih.gov/entrez/query.fcgi?db=gene&cmd=Retrieve&dopt=full_report&list_uids=44004227	7.41572	2.20738	1.14233	3.04e-05	0.000195	0.0446681	1.05099	-380.965	-8.57352	0.699814	0.943313	1	24.3905	3.1308	1.64653	0.262413	0.977621	1	thiH	UniProtKB	Q0P9K8	thiH	enables	0009228 // thiamine biosynthetic process (GO_REF:0000002 [IEA] InterPro:IPR012726) /// 0044272 // sulfur compound biosynthetic process (GO_REF:0000117 [IEA] ARBA:ARBA00028512) /// 0042364 // water-soluble vitamin biosynthetic process (GO_REF:0000117 [IEA] ARBA:ARBA00029043)		0051539 // 4 iron, 4 sulfur cluster binding (GO_REF:0000043 [IEA] UniProtKB-KW:KW-0004) /// 0051536 // iron-sulfur cluster binding (GO_REF:0000002 [IEA] InterPro:IPR007197) /// 0003824 // catalytic activity (GO_REF:0000002 [IEA] InterPro:IPR007197) /// 0051536 // iron-sulfur cluster binding (GO_REF:0000043 [IEA] UniProtKB-KW:KW-0411) /// 0051539 // 4 iron, 4 sulfur cluster binding (GO_REF:0000002…
A2J15_RS01745	NZ_CP031611.1	349457..350062	https://www.ncbi.nlm.nih.gov/entrez/query.fcgi?db=gene&cmd=Retrieve&dopt=full_report&list_uids=44004228	1.86599	1.23827	0.308325	0.509703	0.638649	1	2.87811	2.61577	1.38723	0.351765	0.882634	1	0.457822	-423.957	-8.72777	0.935244	0.977621	1
A2J15_RS01750	NZ_CP031611.1	350059..350949	https://www.ncbi.nlm.nih.gov/entrez/query.fcgi?db=gene&cmd=Retrieve&dopt=full_report&list_uids=44004229	0.174308	1.32123	0.401887	0.564256	0.684835	1	0.0340528	-14.2975	-3.83769	0.86301	0.943313	1	0.0340528	-66.5102	-6.0555	0.955046	0.977621	1
A2J15_RS01755	NZ_CP031611.1	351008..351862	https://www.ncbi.nlm.nih.gov/entrez/query.fcgi?db=gene&cmd=Retrieve&dopt=full_report&list_uids=44004230	7.54212	1.39414	0.479371	0.0914638	0.174053	1	1.74761	-478.73	-8.90307	0.688875	0.943313	1	1.74761	-2225.69	-11.12	0.917551	0.977621	1
A2J15_RS01760	NZ_CP031611.1	351875..353041	https://www.ncbi.nlm.nih.gov/entrez/query.fcgi?db=gene&cmd=Retrieve&dopt=full_report&list_uids=44004231	6.63009	-1.12476	-0.169613	0.629642	0.736836	1	2.36302	-3.79436	-1.92386	0.194449	0.616669	1	2.36302	-4224.69	-12.0446	0.910723	0.977621	1
murG	NZ_CP031611.1	complement(353012..354040)	https://www.ncbi.nlm.nih.gov/entrez/query.fcgi?db=gene&cmd=Retrieve&dopt=full_report&list_uids=44004232	0.869532	-1.05225	-0.0734782	0.877136	0.912916	1	0.259052	-95.2061	-6.57298	0.76757	0.943313	1	0.259052	-442.838	-8.79064	0.934779	0.977621	1	murG	UniProtKB	Q9PNQ2	murG	enables	0008360 // regulation of cell shape (GO_REF:0000043 [IEA] UniProtKB-KW:KW-0133) /// 0030259 // lipid glycosylation (GO_REF:0000002 [IEA] InterPro:IPR004276) /// 1901137 // carbohydrate derivative biosynthetic process (GO_REF:0000117 [IEA] ARBA:ARBA00026302) /// 0009252 // peptidoglycan biosynthetic process (GO_REF:0000104 [IEA] UniRule:UR000036431) /// 0030259 // lipid glycosylation (GO_REF:00001…	0005886 // plasma membrane (GO_REF:0000044 [IEA] UniProtKB-SubCell:SL-0037) /// 0016020 // membrane (GO_REF:0000043 [IEA] UniProtKB-KW:KW-0472) /// 0005886 // plasma membrane (GO_REF:0000104 [IEA] UniRule:UR000036431) /// 0005886 // plasma membrane (GO_REF:0000043 [IEA] UniProtKB-KW:KW-0997|UniProtKB-KW:KW-1003)	0016757 // transferase activity, transferring glycosyl groups (GO_REF:0000043 [IEA] UniProtKB-KW:KW-0328) /// 0050511 // undecaprenyldiphospho-muramoylpentapeptide beta-N-acetylglucosaminyltransferase activity (GO_REF:0000104 [IEA] UniRule:UR000036431) /// 0050511 // undecaprenyldiphospho-muramoylpentapeptide beta-N-acetylglucosaminyltransferase activity (GO_REF:0000002 [IEA] InterPro:IPR006009) …
ftsW	NZ_CP031611.1	complement(354037..355200)	https://www.ncbi.nlm.nih.gov/entrez/query.fcgi?db=gene&cmd=Retrieve&dopt=full_report&list_uids=44004233	2.03657	1.43762	0.523679	0.174399	0.286503	1	0.479713	-182.695	-7.5133	0.735451	0.943313	1	0.479713	-849.475	-9.73043	0.927824	0.977621	1
A2J15_RS01775	NZ_CP031611.1	355337..356797	https://www.ncbi.nlm.nih.gov/entrez/query.fcgi?db=gene&cmd=Retrieve&dopt=full_report&list_uids=44004234	25.6239	-1.11767	-0.160491	0.627531	0.73495	1	13.3655	-1.69287	-0.759468	0.200779	0.631267	1	11.1083	-3.54132	-1.82429	0.222888	0.977621	1
A2J15_RS01780	NZ_CP031611.1	356781..357002	https://www.ncbi.nlm.nih.gov/entrez/query.fcgi?db=gene&cmd=Retrieve&dopt=full_report&list_uids=44004235	0.501358	2.1356	1.09464	0.28064	0.411998	1	0.0668762	-6.12627	-2.61501	0.906427	0.945905	1	0.0668762	-28.5159	-4.83369	0.964109	0.977621	1
A2J15_RS01785	NZ_CP031611.1	357003..357627	https://www.ncbi.nlm.nih.gov/entrez/query.fcgi?db=gene&cmd=Retrieve&dopt=full_report&list_uids=44004236	0.692319	1.1715	0.22836	0.656315	0.758994	1	0.184945	-40.4619	-5.33849	0.810295	0.943313	1	0.184945	-188.166	-7.55586	0.943924	0.977621	1
A2J15_RS01790	NZ_CP031611.1	357628..358434	https://www.ncbi.nlm.nih.gov/entrez/query.fcgi?db=gene&cmd=Retrieve&dopt=full_report&list_uids=44004237	0.10073	-4.08824	-2.03148	0.0187688	0.0505658	1	0.0855103	-27.3709	-4.77457	0.830017	0.943313	1	0.0855103	-127.297	-6.99205	0.948102	0.977621	1
A2J15_RS01795	NZ_CP031611.1	complement(358431..361448)	https://www.ncbi.nlm.nih.gov/entrez/query.fcgi?db=gene&cmd=Retrieve&dopt=full_report&list_uids=44004238	0.528562	1.29625	0.374349	0.384943	0.522855	1	1.20119	3.65231	1.86881	0.0867041	0.385676	1	0.126719	-615.661	-9.26599	0.93126	0.977621	1
A2J15_RS01800	NZ_CP031611.1	complement(361452..362192)	https://www.ncbi.nlm.nih.gov/entrez/query.fcgi?db=gene&cmd=Retrieve&dopt=full_report&list_uids=44004239	1.71213	5.16961	2.37006	1.61e-05	0.000114	0.0236438	0.0818922	-24.8294	-4.63398	0.834968	0.943313	1	39.1009	48.3427	5.59523	0.00047	0.0286541	0.687698
A2J15_RS01805	NZ_CP031611.1	complement(362189..363472)	https://www.ncbi.nlm.nih.gov/entrez/query.fcgi?db=gene&cmd=Retrieve&dopt=full_report&list_uids=44004240	0.540315	3.1595	1.6597	0.00225	0.00859	1	0.0534913	-25.7413	-4.68601	0.833123	0.943313	1	0.0534913	-119.719	-6.90351	0.948758	0.977621	1
lepA	NZ_CP031611.1	363595..365391	https://www.ncbi.nlm.nih.gov/entrez/query.fcgi?db=gene&cmd=Retrieve&dopt=full_report&list_uids=44004241	21.7452	1.21397	0.279734	0.361639	0.497979	1	5.86158	-2.26348	-1.17854	0.0809879	0.368861	1	5.56575	-14908.5	-13.8638	0.897308	0.977621	1	lepA	UniProtKB	Q9PNR1	lepA	enables	0045727 // positive regulation of translation (GO_REF:0000118 [IEA] PANTHER:PTN002882142) /// 0006412 // translation (GO_REF:0000043 [IEA] UniProtKB-KW:KW-0648) /// 0006414 // translational elongation (GO_REF:0000108 [IEA] GO:0003746) /// 0045727 // positive regulation of translation (GO_REF:0000104 [IEA] UniRule:UR000001417)	0005886 // plasma membrane (GO_REF:0000044 [IEA] UniProtKB-SubCell:SL-0037) /// 0005886 // plasma membrane (GO_REF:0000104 [IEA] UniRule:UR000001417) /// 0016020 // membrane (GO_REF:0000043 [IEA] UniProtKB-KW:KW-0472) /// 0005886 // plasma membrane (GO_REF:0000043 [IEA] UniProtKB-KW:KW-0997|UniProtKB-KW:KW-1003)	0003746 // translation elongation factor activity (GO_REF:0000104 [IEA] UniRule:UR000001417) /// 0003924 // GTPase activity (GO_REF:0000116 [IEA] RHEA:19669) /// 0005525 // GTP binding (GO_REF:0000002 [IEA] InterPro:IPR000795|InterPro:IPR004161|InterPro:IPR005225|InterPro:IPR006297) /// 0005525 // GTP binding (GO_REF:0000104 [IEA] UniRule:UR000001417) /// 0043022 // ribosome binding (GO_REF:00001…
mapA	NZ_CP031611.1	365478..366122	https://www.ncbi.nlm.nih.gov/entrez/query.fcgi?db=gene&cmd=Retrieve&dopt=full_report&list_uids=44004242	32.1916	-1.58825	-0.667436	0.0437153	0.10032	1	17.6007	-2.32082	-1.21463	0.0782288	0.36301	1	16.7864	-15389	-13.9096	0.896971	0.977621	1	mapA	UniProtKB	P0C633	mapA	located_in		0016020 // membrane (GO_REF:0000043 [IEA] UniProtKB-KW:KW-0472) /// 0009279 // cell outer membrane (GO_REF:0000044 [IEA] UniProtKB-SubCell:SL-0040) /// 0009279 // cell outer membrane (GO_REF:0000043 [IEA] UniProtKB-KW:KW-0998)
A2J15_RS01820	NZ_CP031611.1	366119..366694	https://www.ncbi.nlm.nih.gov/entrez/query.fcgi?db=gene&cmd=Retrieve&dopt=full_report&list_uids=44004243	0.142132	-3.80139	-1.92653	0.00694	0.0227232	1	0.142132	-32.273	-5.01226	0.821684	0.943313	1	0.142132	-150.091	-7.22969	0.946341	0.977621	1
gyrA	NZ_CP031611.1	366735..369335	https://www.ncbi.nlm.nih.gov/entrez/query.fcgi?db=gene&cmd=Retrieve&dopt=full_report&list_uids=44004244	28.5002	-1.70048	-0.765943	0.043631	0.100283	1	14.9122	-3.29411	-1.71989	0.00113	0.0176165	1	16.9861	-5.28518	-2.40195	0.0289168	0.650406	1	gyrA	UniProtKB	Q03470	gyrA	enables	0046677 // response to antibiotic (GO_REF:0000043 [IEA] UniProtKB-KW:KW-0046) /// 0006259 // DNA metabolic process (GO_REF:0000002 [IEA] InterPro:IPR013758) /// 0006265 // DNA topological change (GO_REF:0000002 [IEA] InterPro:IPR002205|InterPro:IPR005743|InterPro:IPR006691|InterPro:IPR013758) /// 0006265 // DNA topological change (GO_REF:0000118 [IEA] PANTHER:PTN002881910) /// 0006265 // DNA topo…	0005694 // chromosome (GO_REF:0000002 [IEA] InterPro:IPR005743) /// 0009330 // DNA topoisomerase complex (ATP-hydrolyzing) (GO_REF:0000117 [IEA] ARBA:ARBA00033973) /// 0009330 // DNA topoisomerase complex (ATP-hydrolyzing) (GO_REF:0000118 [IEA] PANTHER:PTN002881910) /// 0005737 // cytoplasm (GO_REF:0000044 [IEA] UniProtKB-SubCell:SL-0086) /// 0005737 // cytoplasm (GO_REF:0000118 [IEA] PANTHER:PTN…	0003918 // DNA topoisomerase type II (ATP-hydrolyzing) activity (GO_REF:0000104 [IEA] UniRule:UR000087086) /// 0000166 // nucleotide binding (GO_REF:0000043 [IEA] UniProtKB-KW:KW-0547) /// 0003677 // DNA binding (GO_REF:0000104 [IEA] UniRule:UR000087086) /// 0005524 // ATP binding (GO_REF:0000118 [IEA] PANTHER:PTN002881910) /// 0005524 // ATP binding (GO_REF:0000043 [IEA] UniProtKB-KW:KW-0067) //…
flgP	NZ_CP031611.1	369397..369912	https://www.ncbi.nlm.nih.gov/entrez/query.fcgi?db=gene&cmd=Retrieve&dopt=full_report&list_uids=44004245	36.696	-1.06797	-0.0948709	0.781437	0.847084	1	17.9589	-1.70449	-0.769343	0.300753	0.812788	1	54.1697	-1.69168	-0.75846	0.609253	0.977621	1
flgQ	NZ_CP031611.1	369888..370337	https://www.ncbi.nlm.nih.gov/entrez/query.fcgi?db=gene&cmd=Retrieve&dopt=full_report&list_uids=44004246	1.71447	1.1232	0.167611	0.738657	0.815889	1	0.426149	-69.5213	-6.11938	0.783196	0.943313	1	0.426149	-322.942	-8.33513	0.938151	0.977621	1
A2J15_RS01840	NZ_CP031611.1	370394..371689	https://www.ncbi.nlm.nih.gov/entrez/query.fcgi?db=gene&cmd=Retrieve&dopt=full_report&list_uids=44004247	4.13932	1.03888	0.0550259	0.861148	0.901714	1	2.90226	-1.10103	-0.138858	0.897545	0.945396	1	1.21197	-2429.24	-11.2463	0.916618	0.977621	1
A2J15_RS01845	NZ_CP031611.1	371693..372724	https://www.ncbi.nlm.nih.gov/entrez/query.fcgi?db=gene&cmd=Retrieve&dopt=full_report&list_uids=44004248	7.28619	2.22555	1.15416	2.71e-05	0.000179	0.0399232	5.13649	2.03132	1.02242	0.253065	0.731188	1	1.02071	-1630.93	-10.6715	0.920865	0.977621	1
A2J15_RS01850	NZ_CP031611.1	372733..373239	https://www.ncbi.nlm.nih.gov/entrez/query.fcgi?db=gene&cmd=Retrieve&dopt=full_report&list_uids=44004249	3.78064	4.29879	2.10393	4.12e-05	0.000249	0.0605595	0.270136	-50.2515	-5.65109	0.799426	0.943313	1	0.270136	-233.685	-7.86842	0.941608	0.977621	1
A2J15_RS01855	NZ_CP031611.1	373437..373871	https://www.ncbi.nlm.nih.gov/entrez/query.fcgi?db=gene&cmd=Retrieve&dopt=full_report&list_uids=44004250	2.42865	-1.00512	-0.00737	0.986406	0.989096	1	0.862915	-117.44	-6.87577	0.757179	0.943313	1	0.862915	-546.075	-9.09296	0.932541	0.977621	1
A2J15_RS01860	NZ_CP031611.1	373900..375015	https://www.ncbi.nlm.nih.gov/entrez/query.fcgi?db=gene&cmd=Retrieve&dopt=full_report&list_uids=44004251	13.4873	1.60489	0.682471	0.0100381	0.0305612	1	6.55739	1.01065	0.0152766	0.984778	0.989516	1	14.5423	1.26677	0.34116	0.817708	0.977621	1
A2J15_RS01865	NZ_CP031611.1	375039..376148	https://www.ncbi.nlm.nih.gov/entrez/query.fcgi?db=gene&cmd=Retrieve&dopt=full_report&list_uids=44004252	12.7292	1.88616	0.915455	0.000644	0.00286	0.947956	10.9037	1.88415	0.913912	0.192703	0.616669	1	14.6209	1.57478	0.655153	0.657679	0.977621	1
A2J15_RS01870	NZ_CP031611.1	376164..377060	https://www.ncbi.nlm.nih.gov/entrez/query.fcgi?db=gene&cmd=Retrieve&dopt=full_report&list_uids=44004253	2.78924	1.33105	0.412563	0.19102	0.305829	1	2.24882	1.22878	0.297228	0.839379	0.943313	1	0.654635	-902.554	-9.81787	0.927177	0.977621	1
A2J15_RS01875	NZ_CP031611.1	377064..378119	https://www.ncbi.nlm.nih.gov/entrez/query.fcgi?db=gene&cmd=Retrieve&dopt=full_report&list_uids=44004254	2.37895	1.88729	0.916314	0.00862	0.0268113	1	0.449691	-148.051	-7.20996	0.745767	0.943313	1	0.449691	-687.888	-9.42603	0.930076	0.977621	1
A2J15_RS01880	NZ_CP031611.1	378116..378886	https://www.ncbi.nlm.nih.gov/entrez/query.fcgi?db=gene&cmd=Retrieve&dopt=full_report&list_uids=44004255	1.57028	1.06791	0.0947948	0.806643	0.862961	1	2.61633	1.99641	0.99741	0.503811	0.943313	1	0.442203	-555.335	-9.11721	0.932361	0.977621	1
A2J15_RS01885	NZ_CP031611.1	378873..379568	https://www.ncbi.nlm.nih.gov/entrez/query.fcgi?db=gene&cmd=Retrieve&dopt=full_report&list_uids=44004256	3.20514	1.65917	0.730465	0.0183565	0.0497281	1	0.615014	-144.316	-7.17309	0.747016	0.943313	1	0.615014	-670.83	-9.3898	0.930344	0.977621	1
ccsA	NZ_CP031611.1	379585..382821	https://www.ncbi.nlm.nih.gov/entrez/query.fcgi?db=gene&cmd=Retrieve&dopt=full_report&list_uids=44004257	3.81574	2.02099	1.01506	0.000584	0.00261	0.858839	2.77841	1.85506	0.891469	0.236787	0.699358	1	0.594699	-2924.11	-11.5138	0.914642	0.977621	1
A2J15_RS01895	NZ_CP031611.1	complement(382927..383003)	https://www.ncbi.nlm.nih.gov/entrez/query.fcgi?db=gene&cmd=Retrieve&dopt=full_report&list_uids=44004258	0	NaN	NaN	NaN	NaN	NaN	0	NaN	NaN	NaN	NaN	NaN	0	NaN	NaN	NaN	NaN	NaN
tgt	NZ_CP031611.1	complement(383114..384235)	https://www.ncbi.nlm.nih.gov/entrez/query.fcgi?db=gene&cmd=Retrieve&dopt=full_report&list_uids=44004259	1.21634	-2.83568	-1.50369	1.29e-07	1.45e-06	0.000189	1.07973	-391.968	-8.61459	0.698444	0.943313	1	1.07973	-1822.4	-10.8316	0.919682	0.977621	1	tgt	UniProtKB	Q9PNT0	tgt	enables	0008616 // queuosine biosynthetic process (GO_REF:0000041 [IEA] UniPathway:UPA00392) /// 0006400 // tRNA modification (GO_REF:0000002 [IEA] InterPro:IPR002616|InterPro:IPR036511) /// 0008616 // queuosine biosynthetic process (GO_REF:0000104 [IEA] UniRule:UR000079182) /// 0008616 // queuosine biosynthetic process (GO_REF:0000043 [IEA] UniProtKB-KW:KW-0671) /// 0006400 // tRNA modification (GO_REF:…	0005829 // cytosol (GO_REF:0000118 [IEA] PANTHER:PTN002882442)	0008479 // queuine tRNA-ribosyltransferase activity (GO_REF:0000104 [IEA] UniRule:UR000079182) /// 0016757 // transferase activity, transferring glycosyl groups (GO_REF:0000043 [IEA] UniProtKB-KW:KW-0328) /// 0008479 // queuine tRNA-ribosyltransferase activity (GO_REF:0000002 [IEA] InterPro:IPR004803) /// 0008479 // queuine tRNA-ribosyltransferase activity (GO_REF:0000118 [IEA] PANTHER:PTN0028824…
A2J15_RS01905	NZ_CP031611.1	384267..385667	https://www.ncbi.nlm.nih.gov/entrez/query.fcgi?db=gene&cmd=Retrieve&dopt=full_report&list_uids=44004260	0.478992	-2.61926	-1.38916	0.000956	0.00416	1	0.437826	-202.329	-7.66056	0.730464	0.943313	1	0.437826	-940.781	-9.87772	0.926734	0.977621	1
aroB	NZ_CP031611.1	385713..386768	https://www.ncbi.nlm.nih.gov/entrez/query.fcgi?db=gene&cmd=Retrieve&dopt=full_report&list_uids=44004261	5.08133	-1.4615	-0.547447	0.058696	0.124591	1	2.45576	-842.798	-9.71904	0.66206	0.943313	1	2.45576	-3912.26	-11.9338	0.911541	0.977621	1	aroB	UniProtKB	Q9PNT2	aroB	enables	0008652 // cellular amino acid biosynthetic process (GO_REF:0000043 [IEA] UniProtKB-KW:KW-0028) /// 0009073 // aromatic amino acid family biosynthetic process (GO_REF:0000118 [IEA] PANTHER:PTN002883841) /// 0009073 // aromatic amino acid family biosynthetic process (GO_REF:0000043 [IEA] UniProtKB-KW:KW-0057) /// 0009423 // chorismate biosynthetic process (GO_REF:0000041 [IEA] UniPathway:UPA00053)…	0005737 // cytoplasm (GO_REF:0000002 [IEA] InterPro:IPR016037) /// 0005737 // cytoplasm (GO_REF:0000104 [IEA] UniRule:UR000001254) /// 0005737 // cytoplasm (GO_REF:0000044 [IEA] UniProtKB-SubCell:SL-0086) /// 0005737 // cytoplasm (GO_REF:0000043 [IEA] UniProtKB-KW:KW-0963)	0003856 // 3-dehydroquinate synthase activity (GO_REF:0000104 [IEA] UniRule:UR000001254) /// 0003856 // 3-dehydroquinate synthase activity (GO_REF:0000116 [IEA] RHEA:21968) /// 0003856 // 3-dehydroquinate synthase activity (GO_REF:0000002 [IEA] InterPro:IPR016037) /// 0016829 // lyase activity (GO_REF:0000043 [IEA] UniProtKB-KW:KW-0456) /// 0000166 // nucleotide binding (GO_REF:0000043 [IEA] UniP…
A2J15_RS01915	NZ_CP031611.1	386765..388333	https://www.ncbi.nlm.nih.gov/entrez/query.fcgi?db=gene&cmd=Retrieve&dopt=full_report&list_uids=44004262	3.66667	1.14579	0.196343	0.519107	0.646029	1	2.39728	-1.11532	-0.157461	0.883752	0.943313	1	1.08366	-2460.85	-11.2649	0.91648	0.977621	1
mtaB	NZ_CP031611.1	388330..389580	https://www.ncbi.nlm.nih.gov/entrez/query.fcgi?db=gene&cmd=Retrieve&dopt=full_report&list_uids=44004263	3.85434	-1.30635	-0.385537	0.157658	0.265046	1	2.8431	-1.39089	-0.476005	0.654824	0.943313	1	1.61118	-3078.28	-11.5879	0.914095	0.977621	1
A2J15_RS01925	NZ_CP031611.1	389584..391188	https://www.ncbi.nlm.nih.gov/entrez/query.fcgi?db=gene&cmd=Retrieve&dopt=full_report&list_uids=44004264	4.36738	1.92851	0.947489	0.00106	0.00447	1	7.20064	3.74727	1.90584	0.00366	0.0434452	1	0.735118	-1769.27	-10.7889	0.919997	0.977621	1
A2J15_RS01930	NZ_CP031611.1	complement(391191..391607)	https://www.ncbi.nlm.nih.gov/entrez/query.fcgi?db=gene&cmd=Retrieve&dopt=full_report&list_uids=44004265	1.3394	1.16902	0.225298	0.595683	0.708366	1	0.343301	-53.4737	-5.74076	0.796307	0.943313	1	0.343301	-248.126	-7.95493	0.940967	0.977621	1
A2J15_RS01935	NZ_CP031611.1	391703..392215	https://www.ncbi.nlm.nih.gov/entrez/query.fcgi?db=gene&cmd=Retrieve&dopt=full_report&list_uids=44004266	5.0794	2.03029	1.02169	0.00977	0.0298074	1	0.808508	-132.089	-7.04537	0.751367	0.943313	1	0.808508	-614.177	-9.26251	0.931286	0.977621	1
A2J15_RS01940	NZ_CP031611.1	392217..392726	https://www.ncbi.nlm.nih.gov/entrez/query.fcgi?db=gene&cmd=Retrieve&dopt=full_report&list_uids=44004267	0.353658	-1.21009	-0.275116	0.687637	0.779888	1	0.141384	-29.0028	-4.85812	0.827097	0.943313	1	0.141384	-134.885	-7.07559	0.947483	0.977621	1
rpoD	NZ_CP031611.1	complement(392735..394600)	https://www.ncbi.nlm.nih.gov/entrez/query.fcgi?db=gene&cmd=Retrieve&dopt=full_report&list_uids=44004268	11.0945	-1.52322	-0.60712	0.0443433	0.101287	1	6.87219	-1.93964	-0.955788	0.132828	0.489542	1	5.40773	-14993.1	-13.872	0.897248	0.977621	1	rpoD	UniProtKB	Q0P9Q1	rpoD	enables	0006355 // regulation of transcription, DNA-templated (GO_REF:0000117 [IEA] ARBA:ARBA00028138) /// 0006352 // DNA-templated transcription, initiation (GO_REF:0000002 [IEA] InterPro:IPR000943|InterPro:IPR007624|InterPro:IPR007627|InterPro:IPR007630|InterPro:IPR009042|InterPro:IPR012760|InterPro:IPR013325|InterPro:IPR014284|InterPro:IPR028630) /// 0010468 // regulation of gene expression (GO_REF:00…	0005737 // cytoplasm (GO_REF:0000044 [IEA] UniProtKB-SubCell:SL-0086) /// 0005737 // cytoplasm (GO_REF:0000043 [IEA] UniProtKB-KW:KW-0963) /// 0005737 // cytoplasm (GO_REF:0000104 [IEA] UniRule:UR000184638)	0016987 // sigma factor activity (GO_REF:0000002 [IEA] InterPro:IPR009042|InterPro:IPR012760|InterPro:IPR028630) /// 0016987 // sigma factor activity (GO_REF:0000043 [IEA] UniProtKB-KW:KW-0731) /// 0003677 // DNA binding (GO_REF:0000104 [IEA] UniRule:UR000184638) /// 0016987 // sigma factor activity (GO_REF:0000104 [IEA] UniRule:UR000184638) /// 0003677 // DNA binding (GO_REF:0000043 [IEA] UniPro…
A2J15_RS01950	NZ_CP031611.1	complement(394673..395551)	https://www.ncbi.nlm.nih.gov/entrez/query.fcgi?db=gene&cmd=Retrieve&dopt=full_report&list_uids=44004269	0.19895	1.98763	0.991052	0.185897	0.299841	1	0.0346785	-11.0335	-3.46381	0.876238	0.943313	1	0.0346785	-51.3329	-5.68181	0.957817	0.977621	1
A2J15_RS01955	NZ_CP031611.1	395668..396765	https://www.ncbi.nlm.nih.gov/entrez/query.fcgi?db=gene&cmd=Retrieve&dopt=full_report&list_uids=44004270	1.00654	-1.13835	-0.186949	0.644286	0.749588	1	0.354115	-127.138	-6.99025	0.753248	0.943313	1	0.354115	-591.166	-9.20742	0.931693	0.977621	1
A2J15_RS01960	NZ_CP031611.1	396871..397443	https://www.ncbi.nlm.nih.gov/entrez/query.fcgi?db=gene&cmd=Retrieve&dopt=full_report&list_uids=44004271	47.691	-26.1997	-4.71148	6.45e-44	3.16e-41	9.48e-41	93.7542	-1.27038	-0.345263	0.43075	0.943313	1	47.691	-40560.2	-15.3078	0.886682	0.977621	1
rsmG	NZ_CP031611.1	complement(397453..398025)	https://www.ncbi.nlm.nih.gov/entrez/query.fcgi?db=gene&cmd=Retrieve&dopt=full_report&list_uids=44004272	0.254043	-1.03536	-0.0501325	0.944488	0.959434	1	0.058925	-15.1635	-3.92253	0.860055	0.943313	1	0.058925	-70.5881	-6.14135	0.95441	0.977621	1	rsmG	UniProtKB	Q9PNU3	rsmG	enables	0070476 // rRNA (guanine-N7)-methylation (GO_REF:0000108 [IEA] GO:0070043) /// 0031167 // rRNA methylation (GO_REF:0000108 [IEA] GO:0008649) /// 0006364 // rRNA processing (GO_REF:0000104 [IEA] UniRule:UR000076314) /// 0006364 // rRNA processing (GO_REF:0000043 [IEA] UniProtKB-KW:KW-0698) /// 0006364 // rRNA processing (GO_REF:0000002 [IEA] InterPro:IPR003682) /// 0032259 // methylation (GO_REF:0…	0005737 // cytoplasm (GO_REF:0000002 [IEA] InterPro:IPR003682) /// 0005737 // cytoplasm (GO_REF:0000104 [IEA] UniRule:UR000076314) /// 0005829 // cytosol (GO_REF:0000118 [IEA] PANTHER:PTN008639317) /// 0005737 // cytoplasm (GO_REF:0000044 [IEA] UniProtKB-SubCell:SL-0086) /// 0005737 // cytoplasm (GO_REF:0000043 [IEA] UniProtKB-KW:KW-0963)	0070043 // rRNA (guanine-N7-)-methyltransferase activity (GO_REF:0000118 [IEA] PANTHER:PTN008639317) /// 0008168 // methyltransferase activity (GO_REF:0000043 [IEA] UniProtKB-KW:KW-0489) /// 0016740 // transferase activity (GO_REF:0000043 [IEA] UniProtKB-KW:KW-0808) /// 0008649 // rRNA methyltransferase activity (GO_REF:0000002 [IEA] InterPro:IPR003682) /// 0070043 // rRNA (guanine-N7-)-methyltra…
ribA	NZ_CP031611.1	complement(398022..398585)	https://www.ncbi.nlm.nih.gov/entrez/query.fcgi?db=gene&cmd=Retrieve&dopt=full_report&list_uids=44004273	6.9792	-1.60256	-0.680375	0.0276868	0.0697386	1	6.18487	-1.35624	-0.439615	0.681705	0.943313	1	3.45323	-2987.81	-11.5449	0.914413	0.977621	1	ribA	UniProtKB	Q0P938, Q0P9Q6	ribA	enables	0009231 // riboflavin biosynthetic process (GO_REF:0000002 [IEA] InterPro:IPR000926) /// 0009231 // riboflavin biosynthetic process (GO_REF:0000118 [IEA] PANTHER:PTN002721339) /// 0009231 // riboflavin biosynthetic process (GO_REF:0000041 [IEA] UniPathway:UPA00275) /// 0009231 // riboflavin biosynthetic process (GO_REF:0000043 [IEA] UniProtKB-KW:KW-0686) /// 0009231 // riboflavin biosynthetic pro…	0005829 // cytosol (GO_REF:0000118 [IEA] PANTHER:PTN002724286)	0004746 // riboflavin synthase activity (GO_REF:0000118 [IEA] PANTHER:PTN002721339) /// 0003935 // GTP cyclohydrolase II activity (GO_REF:0000118 [IEA] PANTHER:PTN002724286) /// 0003935 // GTP cyclohydrolase II activity (GO_REF:0000002 [IEA] InterPro:IPR000926) /// 0003935 // GTP cyclohydrolase II activity (GO_REF:0000003 [IEA] EC:3.5.4.25) /// 0000166 // nucleotide binding (GO_REF:0000043 [IEA] …
hemB	NZ_CP031611.1	398641..399624	https://www.ncbi.nlm.nih.gov/entrez/query.fcgi?db=gene&cmd=Retrieve&dopt=full_report&list_uids=44004274	44.3863	1.0409	0.0578383	0.871392	0.90909	1	18.6966	-1.78349	-0.834702	0.142991	0.512384	1	28.406	-3.51867	-1.81503	0.220464	0.977621	1	hemB	UniProtKB	Q0P9Q7	hemB	enables	0006782 // protoporphyrinogen IX biosynthetic process (GO_REF:0000041 [IEA] UniPathway:UPA00251) /// 0006783 // heme biosynthetic process (GO_REF:0000043 [IEA] UniProtKB-KW:KW-0350) /// 0006779 // porphyrin-containing compound biosynthetic process (GO_REF:0000043 [IEA] UniProtKB-KW:KW-0627) /// 0033014 // tetrapyrrole biosynthetic process (GO_REF:0000002 [IEA] InterPro:IPR001731) /// 0006783 // h…	0005829 // cytosol (GO_REF:0000118 [IEA] PANTHER:PTN002606811)	0046872 // metal ion binding (GO_REF:0000002 [IEA] InterPro:IPR001731) /// 0008270 // zinc ion binding (GO_REF:0000118 [IEA] PANTHER:PTN002606811) /// 0016829 // lyase activity (GO_REF:0000043 [IEA] UniProtKB-KW:KW-0456) /// 0004655 // porphobilinogen synthase activity (GO_REF:0000116 [IEA] RHEA:24064) /// 0004655 // porphobilinogen synthase activity (GO_REF:0000002 [IEA] InterPro:IPR001731) /// …
argF	NZ_CP031611.1	399621..400538	https://www.ncbi.nlm.nih.gov/entrez/query.fcgi?db=gene&cmd=Retrieve&dopt=full_report&list_uids=44004275	22.9541	1.33172	0.413296	0.199934	0.316579	1	5.43797	-3.33574	-1.73801	0.1054	0.428042	1	30.4483	-1.32413	-0.40505	0.783856	0.977621	1	argF	UniProtKB	Q9PNU6	argF	enables	0006526 // arginine biosynthetic process (GO_REF:0000041 [IEA] UniPathway:UPA00068) /// 0006591 // ornithine metabolic process (GO_REF:0000002 [IEA] InterPro:IPR024904) /// 0008652 // cellular amino acid biosynthetic process (GO_REF:0000043 [IEA] UniProtKB-KW:KW-0028) /// 0006520 // cellular amino acid metabolic process (GO_REF:0000002 [IEA] InterPro:IPR006130|InterPro:IPR006131|InterPro:IPR00613…	0005737 // cytoplasm (GO_REF:0000104 [IEA] UniRule:UR000100634) /// 0005737 // cytoplasm (GO_REF:0000044 [IEA] UniProtKB-SubCell:SL-0086) /// 0005737 // cytoplasm (GO_REF:0000043 [IEA] UniProtKB-KW:KW-0963)	0016597 // amino acid binding (GO_REF:0000002 [IEA] InterPro:IPR006130|InterPro:IPR006131|InterPro:IPR036901) /// 0004585 // ornithine carbamoyltransferase activity (GO_REF:0000002 [IEA] InterPro:IPR024904) /// 0004585 // ornithine carbamoyltransferase activity (GO_REF:0000118 [IEA] PANTHER:PTN000150471) /// 0004585 // ornithine carbamoyltransferase activity (GO_REF:0000117 [IEA] ARBA:ARBA0003357…
A2J15_RS01985	NZ_CP031611.1	400535..401026	https://www.ncbi.nlm.nih.gov/entrez/query.fcgi?db=gene&cmd=Retrieve&dopt=full_report&list_uids=44004276	28.6466	2.57285	1.36337	9.03e-06	6.67e-05	0.0132804	7.64497	-1.15014	-0.201808	0.852201	0.943313	1	32.9862	2.17797	1.12298	0.450388	0.977621	1
hemN	NZ_CP031611.1	401013..402368	https://www.ncbi.nlm.nih.gov/entrez/query.fcgi?db=gene&cmd=Retrieve&dopt=full_report&list_uids=44004277	9.92991	2.35781	1.23745	3.6e-05	0.000224	0.0529351	1.34563	-2.39072	-1.25745	0.394756	0.930859	1	1.34563	-2657.15	-11.3757	0.915662	0.977621	1	hemN	UniProtKB	Q0PAT7, Q0PBE7	hemN	enables	0006779 // porphyrin-containing compound biosynthetic process (GO_REF:0000002 [IEA] InterPro:IPR004559) /// 0006779 // porphyrin-containing compound biosynthetic process (GO_REF:0000118 [IEA] PANTHER:PTN002677627) /// 0006779 // porphyrin-containing compound biosynthetic process (GO_REF:0000118 [IEA] PANTHER:PTN001794820)	0005737 // cytoplasm (GO_REF:0000002 [IEA] InterPro:IPR004559) /// 0005737 // cytoplasm (GO_REF:0000118 [IEA] PANTHER:PTN001794820) /// 0005737 // cytoplasm (GO_REF:0000044 [IEA] UniProtKB-SubCell:SL-0086) /// 0005737 // cytoplasm (GO_REF:0000104 [IEA] UniRule:UR000527791) /// 0005737 // cytoplasm (GO_REF:0000043 [IEA] UniProtKB-KW:KW-0963) /// 0005737 // cytoplasm (GO_REF:0000118 [IEA] PANTHER:P…	0004109 // coproporphyrinogen oxidase activity (GO_REF:0000002 [IEA] InterPro:IPR004559) /// 0051539 // 4 iron, 4 sulfur cluster binding (GO_REF:0000118 [IEA] PANTHER:PTN001794820) /// 0016491 // oxidoreductase activity (GO_REF:0000043 [IEA] UniProtKB-KW:KW-0560) /// 0051539 // 4 iron, 4 sulfur cluster binding (GO_REF:0000043 [IEA] UniProtKB-KW:KW-0004) /// 0003824 // catalytic activity (GO_REF:0…
A2J15_RS01995	NZ_CP031611.1	402372..403640	https://www.ncbi.nlm.nih.gov/entrez/query.fcgi?db=gene&cmd=Retrieve&dopt=full_report&list_uids=44004278	8.15901	1.71584	0.778918	0.0400135	0.0935769	1	4.5536	1.17111	0.227876	0.804516	0.943313	1	1.57155	-2819.66	-11.4613	0.91503	0.977621	1
A2J15_RS02000	NZ_CP031611.1	complement(403696..403905)	https://www.ncbi.nlm.nih.gov/entrez/query.fcgi?db=gene&cmd=Retrieve&dopt=full_report&list_uids=44004279	0.442029	-7.33675	-2.87514	0.00101	0.00434	1	0.442029	-35.5388	-5.15132	0.816826	0.943313	1	0.442029	-165.274	-7.36872	0.945311	0.977621	1
A2J15_RS02005	NZ_CP031611.1	404195..405355	https://www.ncbi.nlm.nih.gov/entrez/query.fcgi?db=gene&cmd=Retrieve&dopt=full_report&list_uids=44004280	2.40266	-1.10424	-0.143056	0.672368	0.770891	1	0.849358	-319.408	-8.31926	0.708314	0.943313	1	0.849358	-1482.99	-10.5343	0.921879	0.977621	1
A2J15_RS02010	NZ_CP031611.1	complement(405362..406102)	https://www.ncbi.nlm.nih.gov/entrez/query.fcgi?db=gene&cmd=Retrieve&dopt=full_report&list_uids=44004281	0.215939	-2.03576	-1.02557	0.150744	0.256945	1	0.13645	-38.7496	-5.27611	0.812521	0.943313	1	0.13645	-180.375	-7.49485	0.944376	0.977621	1
A2J15_RS02015	NZ_CP031611.1	complement(406174..407274)	https://www.ncbi.nlm.nih.gov/entrez/query.fcgi?db=gene&cmd=Retrieve&dopt=full_report&list_uids=44004282	0.135514	-1.00261	-0.00376	0.996264	0.996942	1	0.0250374	-13.0543	-3.70646	0.867674	0.943313	1	0.0250374	-60.7058	-5.92376	0.956023	0.977621	1
A2J15_RS02020	NZ_CP031611.1	407450..408280	https://www.ncbi.nlm.nih.gov/entrez/query.fcgi?db=gene&cmd=Retrieve&dopt=full_report&list_uids=44004283	35.5708	-1.71801	-0.78074	0.0112101	0.0336532	1	19.8586	-3.09159	-1.62835	0.014074	0.11199	1	19.8586	-23723	-14.534	0.892374	0.977621	1
A2J15_RS02025	NZ_CP031611.1	408320..409564	https://www.ncbi.nlm.nih.gov/entrez/query.fcgi?db=gene&cmd=Retrieve&dopt=full_report&list_uids=44004284	1.1121	-2.00979	-1.00704	0.00258	0.00975	1	1.62023	-1.32303	-0.403847	0.783615	0.943313	1	0.744604	-1463.34	-10.5151	0.922022	0.977621	1
A2J15_RS02030	NZ_CP031611.1	complement(409547..410815)	https://www.ncbi.nlm.nih.gov/entrez/query.fcgi?db=gene&cmd=Retrieve&dopt=full_report&list_uids=44004285	50.6554	1.10326	0.141772	0.735277	0.815889	1	15.0932	-3.49409	-1.80491	0.012532	0.104981	1	70.4364	-1.22861	-0.297031	0.730206	0.977621	1
A2J15_RS02035	NZ_CP031611.1	410883..411410	https://www.ncbi.nlm.nih.gov/entrez/query.fcgi?db=gene&cmd=Retrieve&dopt=full_report&list_uids=44004286	1.76013	-2.79205	-1.48133	2.89e-05	0.000187	0.042518	1.43893	-250.013	-7.96586	0.720173	0.943313	1	1.43893	-1161.2	-10.1814	0.924488	0.977621	1
A2J15_RS02040	NZ_CP031611.1	411419..411589	https://www.ncbi.nlm.nih.gov/entrez/query.fcgi?db=gene&cmd=Retrieve&dopt=full_report&list_uids=44004287	0.711963	-2.45225	-1.2941	0.0721096	0.147324	1	0.521515	-34.3609	-5.1027	0.818545	0.943313	1	0.521515	-159.866	-7.32072	0.945667	0.977621	1
A2J15_RS02045	NZ_CP031611.1	complement(411591..412166)	https://www.ncbi.nlm.nih.gov/entrez/query.fcgi?db=gene&cmd=Retrieve&dopt=full_report&list_uids=44004288	13.1609	-10.8253	-3.43634	7.79e-27	1.04e-24	1.15e-23	13.1609	-2377.04	-11.215	0.614013	0.943313	1	13.1609	-11033	-13.4295	0.900508	0.977621	1
cmoB	NZ_CP031611.1	complement(412230..413120)	https://www.ncbi.nlm.nih.gov/entrez/query.fcgi?db=gene&cmd=Retrieve&dopt=full_report&list_uids=44004289	2.41784	1.38113	0.465848	0.247698	0.373324	1	0.611964	-167.126	-7.38479	0.739829	0.943313	1	0.611964	-775.124	-9.59828	0.928802	0.977621	1	cmoB	UniProtKB	Q0P9S6	cmoB	enables	0002098 // tRNA wobble uridine modification (GO_REF:0000002 [IEA] InterPro:IPR010017) /// 0008033 // tRNA processing (GO_REF:0000043 [IEA] UniProtKB-KW:KW-0819)		0016740 // transferase activity (GO_REF:0000043 [IEA] UniProtKB-KW:KW-0808) /// 0016765 // transferase activity, transferring alkyl or aryl (other than methyl) groups (GO_REF:0000002 [IEA] InterPro:IPR010017)
A2J15_RS02055	NZ_CP031611.1	413565..413939	https://www.ncbi.nlm.nih.gov/entrez/query.fcgi?db=gene&cmd=Retrieve&dopt=full_report&list_uids=44004290	0.0726458	-3.12744	-1.64498	0.1197	0.215519	1	0.0726458	-12.6639	-3.66264	0.869201	0.943313	1	0.0726458	-58.9139	-5.88054	0.956343	0.977621	1
A2J15_RS02060	NZ_CP031611.1	complement(413931..415121)	https://www.ncbi.nlm.nih.gov/entrez/query.fcgi?db=gene&cmd=Retrieve&dopt=full_report&list_uids=44004291	0.930124	1.34984	0.432791	0.309391	0.443149	1	2.92885	5.73884	2.52076	0.0225704	0.1557	1	0.202645	-385.636	-8.5911	0.936256	0.977621	1
A2J15_RS07575	NZ_CP031611.1	complement(415118..415726)	https://www.ncbi.nlm.nih.gov/entrez/query.fcgi?db=gene&cmd=Retrieve&dopt=full_report&list_uids=44005390	0.142769	1.03293	0.0467437	0.962863	0.972783	1	0.0307632	-7.762	-2.95643	0.894265	0.943313	1	0.0307632	-36.1217	-5.1748	0.961579	0.977621	1
A2J15_RS02065	NZ_CP031611.1	complement(415720..416199)	https://www.ncbi.nlm.nih.gov/entrez/query.fcgi?db=gene&cmd=Retrieve&dopt=full_report&list_uids=44004292	0.973194	2.09748	1.06865	0.0481886	0.106916	1	0.153129	-24.122	-4.59228	0.836411	0.943313	1	0.153129	-112.19	-6.80981	0.949453	0.977621	1
rpmH	NZ_CP031611.1	416336..416470	https://www.ncbi.nlm.nih.gov/entrez/query.fcgi?db=gene&cmd=Retrieve&dopt=full_report&list_uids=44004293	42.3311	-6.65624	-2.73471	1.7e-16	1.07e-14	2.5e-13	42.3311	-8.07124	-3.01279	0.0445262	0.259352	1	214.621	-1.59886	-0.677046	0.649998	0.977621	1	rpmH	UniProtKB	Q9PNX4	rpmH	enables	0006412 // translation (GO_REF:0000002 [IEA] InterPro:IPR000271|InterPro:IPR020939) /// 0006412 // translation (GO_REF:0000104 [IEA] UniRule:UR000036477)	0005840 // ribosome (GO_REF:0000043 [IEA] UniProtKB-KW:KW-0689) /// 1990904 // ribonucleoprotein complex (GO_REF:0000043 [IEA] UniProtKB-KW:KW-0687) /// 0005840 // ribosome (GO_REF:0000002 [IEA] InterPro:IPR000271|InterPro:IPR020939)	0003735 // structural constituent of ribosome (GO_REF:0000002 [IEA] InterPro:IPR000271|InterPro:IPR020939)
rnpA	NZ_CP031611.1	416467..416793	https://www.ncbi.nlm.nih.gov/entrez/query.fcgi?db=gene&cmd=Retrieve&dopt=full_report&list_uids=44004294	8.58893	-4.01919	-2.00691	6.19e-10	1.11e-08	9.1e-07	8.58893	-925.991	-9.85485	0.657633	0.943313	1	8.58893	-4300.64	-12.0703	0.910533	0.977621	1	rnpA	UniProtKB	Q9PNX5	rnpA	enables	0008033 // tRNA processing (GO_REF:0000002 [IEA] InterPro:IPR000100) /// 0042780 // tRNA 3'-end processing (GO_REF:0000118 [IEA] PANTHER:PTN002144900) /// 0001682 // tRNA 5'-leader removal (GO_REF:0000104 [IEA] UniRule:UR000034440) /// 0008033 // tRNA processing (GO_REF:0000043 [IEA] UniProtKB-KW:KW-0819)	0030677 // ribonuclease P complex (GO_REF:0000118 [IEA] PANTHER:PTN002144900)	0004526 // ribonuclease P activity (GO_REF:0000002 [IEA] InterPro:IPR000100|InterPro:IPR020539) /// 0000049 // tRNA binding (GO_REF:0000002 [IEA] InterPro:IPR000100) /// 0004526 // ribonuclease P activity (GO_REF:0000104 [IEA] UniRule:UR000034440) /// 0042781 // 3'-tRNA processing endoribonuclease activity (GO_REF:0000118 [IEA] PANTHER:PTN002144900) /// 0004526 // ribonuclease P activity (GO_REF:…
yidD	NZ_CP031611.1	416790..417131	https://www.ncbi.nlm.nih.gov/entrez/query.fcgi?db=gene&cmd=Retrieve&dopt=full_report&list_uids=44004295	0.32725	-1.60054	-0.678554	0.312458	0.446238	1	0.179207	-22.4785	-4.49048	0.839989	0.943313	1	0.179207	-104.549	-6.70804	0.950207	0.977621	1
yidC	NZ_CP031611.1	417128..418708	https://www.ncbi.nlm.nih.gov/entrez/query.fcgi?db=gene&cmd=Retrieve&dopt=full_report&list_uids=44004296	5.02776	2.39706	1.26127	7.58e-06	5.78e-05	0.0111547	4.58545	2.75626	1.46271	0.0654102	0.332973	1	10.2652	3.47415	1.79666	0.224631	0.977621	1	yidC	UniProtKB	Q9PNX7	yidC	enables	0051205 // protein insertion into membrane (GO_REF:0000118 [IEA] PANTHER:PTN002646327) /// 0051205 // protein insertion into membrane (GO_REF:0000117 [IEA] ARBA:ARBA00028605) /// 0015031 // protein transport (GO_REF:0000043 [IEA] UniProtKB-KW:KW-0653)	0005886 // plasma membrane (GO_REF:0000104 [IEA] UniRule:UR000057588) /// 0005886 // plasma membrane (GO_REF:0000044 [IEA] UniProtKB-SubCell:SL-0037) /// 0016020 // membrane (GO_REF:0000043 [IEA] UniProtKB-KW:KW-0472) /// 0016020 // membrane (GO_REF:0000002 [IEA] InterPro:IPR001708|InterPro:IPR019998) /// 0005886 // plasma membrane (GO_REF:0000118 [IEA] PANTHER:PTN002646327) /// 0005886 // plasma…	0032977 // membrane insertase activity (GO_REF:0000118 [IEA] PANTHER:PTN002646327) /// 0032977 // membrane insertase activity (GO_REF:0000002 [IEA] InterPro:IPR001708|InterPro:IPR019998)
A2J15_RS02090	NZ_CP031611.1	418705..419520	https://www.ncbi.nlm.nih.gov/entrez/query.fcgi?db=gene&cmd=Retrieve&dopt=full_report&list_uids=44004297	3.2708	2.26696	1.18076	0.00101	0.00434	1	2.13742	1.9539	0.966357	0.522393	0.943313	1	0.420424	-567.563	-9.14864	0.932129	0.977621	1
mnmE	NZ_CP031611.1	419513..420841	https://www.ncbi.nlm.nih.gov/entrez/query.fcgi?db=gene&cmd=Retrieve&dopt=full_report&list_uids=44004298	1.12307	1.23227	0.30132	0.409414	0.546806	1	2.67624	4.06324	2.02263	0.0665898	0.333436	1	0.252256	-545.011	-9.09014	0.932562	0.977621	1	mnmE	UniProtKB	Q9PNX9	mnmE	enables	0030488 // tRNA methylation (GO_REF:0000118 [IEA] PANTHER:PTN002870153) /// 0006400 // tRNA modification (GO_REF:0000104 [IEA] UniRule:UR000084169) /// 0002098 // tRNA wobble uridine modification (GO_REF:0000118 [IEA] PANTHER:PTN002870153) /// 0006400 // tRNA modification (GO_REF:0000002 [IEA] InterPro:IPR004520) /// 0008033 // tRNA processing (GO_REF:0000043 [IEA] UniProtKB-KW:KW-0819)	0005737 // cytoplasm (GO_REF:0000104 [IEA] UniRule:UR000084169) /// 0005737 // cytoplasm (GO_REF:0000044 [IEA] UniProtKB-SubCell:SL-0086) /// 0005829 // cytosol (GO_REF:0000118 [IEA] PANTHER:PTN002870153) /// 0005737 // cytoplasm (GO_REF:0000043 [IEA] UniProtKB-KW:KW-0963) /// 0005737 // cytoplasm (GO_REF:0000118 [IEA] PANTHER:PTN002870153)	0005525 // GTP binding (GO_REF:0000002 [IEA] InterPro:IPR004520|InterPro:IPR005225|InterPro:IPR006073) /// 0005525 // GTP binding (GO_REF:0000104 [IEA] UniRule:UR000084169) /// 0003924 // GTPase activity (GO_REF:0000002 [IEA] InterPro:IPR004520) /// 0000166 // nucleotide binding (GO_REF:0000043 [IEA] UniProtKB-KW:KW-0547) /// 0046872 // metal ion binding (GO_REF:0000043 [IEA] UniProtKB-KW:KW-0479…
purL	NZ_CP031611.1	420853..423039	https://www.ncbi.nlm.nih.gov/entrez/query.fcgi?db=gene&cmd=Retrieve&dopt=full_report&list_uids=44004299	8.37094	3.40496	1.76764	3.11e-10	5.79e-09	4.58e-07	7.03558	3.46402	1.79245	0.00349	0.0428438	1	0.767273	-2555.5	-11.3194	0.916078	0.977621	1	purL	UniProtKB	Q9PNY0	purL	enables	0006189 // 'de novo' IMP biosynthetic process (GO_REF:0000002 [IEA] InterPro:IPR010074) /// 0006164 // purine nucleotide biosynthetic process (GO_REF:0000043 [IEA] UniProtKB-KW:KW-0658) /// 0006189 // 'de novo' IMP biosynthetic process (GO_REF:0000041 [IEA] UniPathway:UPA00074) /// 0006189 // 'de novo' IMP biosynthetic process (GO_REF:0000104 [IEA] UniRule:UR000085143)	0005737 // cytoplasm (GO_REF:0000044 [IEA] UniProtKB-SubCell:SL-0086) /// 0005737 // cytoplasm (GO_REF:0000043 [IEA] UniProtKB-KW:KW-0963) /// 0005737 // cytoplasm (GO_REF:0000104 [IEA] UniRule:UR000085143)	0016874 // ligase activity (GO_REF:0000043 [IEA] UniProtKB-KW:KW-0436) /// 0000287 // magnesium ion binding (GO_REF:0000104 [IEA] UniRule:UR000085143) /// 0004642 // phosphoribosylformylglycinamidine synthase activity (GO_REF:0000002 [IEA] InterPro:IPR010074) /// 0004642 // phosphoribosylformylglycinamidine synthase activity (GO_REF:0000116 [IEA] RHEA:17129) /// 0004642 // phosphoribosylformylgly…
A2J15_RS02105	NZ_CP031611.1	423036..423806	https://www.ncbi.nlm.nih.gov/entrez/query.fcgi?db=gene&cmd=Retrieve&dopt=full_report&list_uids=44004300	1.52039	1.39114	0.476265	0.251127	0.377258	1	0.329791	-86.0777	-6.42757	0.772557	0.943313	1	0.329791	-400.219	-8.64465	0.935859	0.977621	1
purH	NZ_CP031611.1	423809..425341	https://www.ncbi.nlm.nih.gov/entrez/query.fcgi?db=gene&cmd=Retrieve&dopt=full_report&list_uids=44004301	3.45641	2.80634	1.48869	0.000186	0.000977	0.273445	10.6851	10.9029	3.44664	2e-07	1.43e-05	0.000293	0.359594	-894.755	-9.80535	0.92727	0.977621	1	purH	UniProtKB	Q9PNY2	purH	enables	0006164 // purine nucleotide biosynthetic process (GO_REF:0000002 [IEA] InterPro:IPR002695) /// 0006164 // purine nucleotide biosynthetic process (GO_REF:0000043 [IEA] UniProtKB-KW:KW-0658) /// 0006189 // 'de novo' IMP biosynthetic process (GO_REF:0000041 [IEA] UniPathway:UPA00074) /// 0006189 // 'de novo' IMP biosynthetic process (GO_REF:0000104 [IEA] UniRule:UR000078535) /// 0006189 // 'de novo…	0005829 // cytosol (GO_REF:0000118 [IEA] PANTHER:PTN000190363)	0003937 // IMP cyclohydrolase activity (GO_REF:0000003 [IEA] EC:3.5.4.10) /// 0003937 // IMP cyclohydrolase activity (GO_REF:0000116 [IEA] RHEA:18445) /// 0004643 // phosphoribosylaminoimidazolecarboxamide formyltransferase activity (GO_REF:0000118 [IEA] PANTHER:PTN000190363) /// 0003937 // IMP cyclohydrolase activity (GO_REF:0000002 [IEA] InterPro:IPR002695) /// 0003937 // IMP cyclohydrolase act…
A2J15_RS02115	NZ_CP031611.1	425451..425885	https://www.ncbi.nlm.nih.gov/entrez/query.fcgi?db=gene&cmd=Retrieve&dopt=full_report&list_uids=44004302	27.1943	1.26069	0.334213	0.331449	0.464345	1	7.43592	-3.98546	-1.99475	0.181733	0.590431	1	7.43592	-4484.07	-12.1306	0.910089	0.977621	1
A2J15_RS02120	NZ_CP031611.1	425973..426950	https://www.ncbi.nlm.nih.gov/entrez/query.fcgi?db=gene&cmd=Retrieve&dopt=full_report&list_uids=44004303	2.35412	1.13583	0.183742	0.577721	0.69544	1	0.654283	-204.079	-7.67298	0.730044	0.943313	1	0.654283	-948.88	-9.89008	0.926643	0.977621	1
A2J15_RS02125	NZ_CP031611.1	426947..427834	https://www.ncbi.nlm.nih.gov/entrez/query.fcgi?db=gene&cmd=Retrieve&dopt=full_report&list_uids=44004304	0.930192	-1.61464	-0.691212	0.079907	0.156855	1	0.485097	-146.623	-7.19597	0.746235	0.943313	1	0.485097	-681.769	-9.41314	0.930171	0.977621	1
A2J15_RS02130	NZ_CP031611.1	427831..428703	https://www.ncbi.nlm.nih.gov/entrez/query.fcgi?db=gene&cmd=Retrieve&dopt=full_report&list_uids=44004305	5.14133	-1.14156	-0.191	0.563355	0.684583	1	4.15255	-1.14806	-0.199196	0.852386	0.943313	1	1.9833	-2541.32	-11.3114	0.916137	0.977621	1
A2J15_RS02135	NZ_CP031611.1	complement(428693..430051)	https://www.ncbi.nlm.nih.gov/entrez/query.fcgi?db=gene&cmd=Retrieve&dopt=full_report&list_uids=44004306	2.15837	1.17576	0.233589	0.518847	0.646029	1	8.10222	5.3007	2.40618	0.000297	0.00571	0.433672	0.588608	-1250.54	-10.2883	0.923698	0.977621	1
A2J15_RS02140	NZ_CP031611.1	430101..431408	https://www.ncbi.nlm.nih.gov/entrez/query.fcgi?db=gene&cmd=Retrieve&dopt=full_report&list_uids=44004307	2.26831	1.57711	0.657287	0.060122	0.127434	1	0.464776	-200.64	-7.64846	0.730871	0.943313	1	0.464776	-932.912	-9.8656	0.926824	0.977621	1
A2J15_RS02145	NZ_CP031611.1	431439..432131	https://www.ncbi.nlm.nih.gov/entrez/query.fcgi?db=gene&cmd=Retrieve&dopt=full_report&list_uids=44004308	0.99379	1.08622	0.11931	0.774861	0.842326	1	0.293612	-69.8796	-6.1268	0.782925	0.943313	1	0.293612	-324.947	-8.34406	0.938085	0.977621	1
lolA	NZ_CP031611.1	complement(432128..432637)	https://www.ncbi.nlm.nih.gov/entrez/query.fcgi?db=gene&cmd=Retrieve&dopt=full_report&list_uids=44004309	2.04677	-1.19799	-0.260614	0.4971	0.628749	1	0.848174	-141.815	-7.14786	0.747875	0.943313	1	0.848174	-659.399	-9.36501	0.930527	0.977621	1	lolA	UniProtKB	Q9PNZ0	lolA	involved_in	0015031 // protein transport (GO_REF:0000043 [IEA] UniProtKB-KW:KW-0653)	0042597 // periplasmic space (GO_REF:0000043 [IEA] UniProtKB-KW:KW-0574) /// 0042597 // periplasmic space (GO_REF:0000044 [IEA] UniProtKB-SubCell:SL-0200)
secA	NZ_CP031611.1	432739..435312	https://www.ncbi.nlm.nih.gov/entrez/query.fcgi?db=gene&cmd=Retrieve&dopt=full_report&list_uids=44004310	18.8037	1.02031	0.029002	0.934918	0.955708	1	5.77018	-2.86463	-1.51835	0.0194377	0.139304	1	28.4206	-1.33024	-0.411684	0.647544	0.977621	1	secA	UniProtKB	Q0P9V7	secA	enables	0006605 // protein targeting (GO_REF:0000104 [IEA] UniRule:UR000076237) /// 0015031 // protein transport (GO_REF:0000043 [IEA] UniProtKB-KW:KW-0653|UniProtKB-KW:KW-0811) /// 0006886 // intracellular protein transport (GO_REF:0000002 [IEA] InterPro:IPR000185) /// 0006605 // protein targeting (GO_REF:0000002 [IEA] InterPro:IPR000185) /// 0065002 // intracellular protein transmembrane transport (GO_…	0031522 // cell envelope Sec protein transport complex (GO_REF:0000118 [IEA] PANTHER:PTN002826356) /// 0005886 // plasma membrane (GO_REF:0000118 [IEA] PANTHER:PTN002826356) /// 0016020 // membrane (GO_REF:0000002 [IEA] InterPro:IPR011115|InterPro:IPR011116|InterPro:IPR011130|InterPro:IPR036670) /// 0005886 // plasma membrane (GO_REF:0000044 [IEA] UniProtKB-SubCell:SL-0037) /// 0016020 // membran…	0005524 // ATP binding (GO_REF:0000002 [IEA] InterPro:IPR000185|InterPro:IPR011115) /// 0000166 // nucleotide binding (GO_REF:0000043 [IEA] UniProtKB-KW:KW-0547) /// 0005524 // ATP binding (GO_REF:0000104 [IEA] UniRule:UR000076237) /// 0046872 // metal ion binding (GO_REF:0000043 [IEA] UniProtKB-KW:KW-0479) /// 0005524 // ATP binding (GO_REF:0000118 [IEA] PANTHER:PTN002826356) /// 0008564 // prot…
A2J15_RS02160	NZ_CP031611.1	435309..436514	https://www.ncbi.nlm.nih.gov/entrez/query.fcgi?db=gene&cmd=Retrieve&dopt=full_report&list_uids=44004311	1.84803	-1.21346	-0.279125	0.421065	0.556002	1	1.44621	-1.15881	-0.212647	0.885657	0.943313	1	0.670151	-1280.86	-10.3229	0.923442	0.977621	1
A2J15_RS02165	NZ_CP031611.1	437373..437448	https://www.ncbi.nlm.nih.gov/entrez/query.fcgi?db=gene&cmd=Retrieve&dopt=full_report&list_uids=44004312	0	NaN	NaN	NaN	NaN	NaN	0	NaN	NaN	NaN	NaN	NaN	0	NaN	NaN	NaN	NaN	NaN
A2J15_RS02170	NZ_CP031611.1	437494..437569	https://www.ncbi.nlm.nih.gov/entrez/query.fcgi?db=gene&cmd=Retrieve&dopt=full_report&list_uids=44004313	0	NaN	NaN	NaN	NaN	NaN	0	NaN	NaN	NaN	NaN	NaN	0	NaN	NaN	NaN	NaN	NaN
A2J15_RS02175	NZ_CP031611.1	437589..437665	https://www.ncbi.nlm.nih.gov/entrez/query.fcgi?db=gene&cmd=Retrieve&dopt=full_report&list_uids=44004314	0	NaN	NaN	NaN	NaN	NaN	0	NaN	NaN	NaN	NaN	NaN	0	NaN	NaN	NaN	NaN	NaN
A2J15_RS02180	NZ_CP031611.1	437669..437744	https://www.ncbi.nlm.nih.gov/entrez/query.fcgi?db=gene&cmd=Retrieve&dopt=full_report&list_uids=44004315	0	NaN	NaN	NaN	NaN	NaN	0	NaN	NaN	NaN	NaN	NaN	0	NaN	NaN	NaN	NaN	NaN
A2J15_RS02185	NZ_CP031611.1	437763..437838	https://www.ncbi.nlm.nih.gov/entrez/query.fcgi?db=gene&cmd=Retrieve&dopt=full_report&list_uids=44004316	0	NaN	NaN	NaN	NaN	NaN	0	NaN	NaN	NaN	NaN	NaN	0	NaN	NaN	NaN	NaN	NaN
A2J15_RS02190	NZ_CP031611.1	437843..437918	https://www.ncbi.nlm.nih.gov/entrez/query.fcgi?db=gene&cmd=Retrieve&dopt=full_report&list_uids=44004317	0	NaN	NaN	NaN	NaN	NaN	0	NaN	NaN	NaN	NaN	NaN	0	NaN	NaN	NaN	NaN	NaN
A2J15_RS02195	NZ_CP031611.1	437938..438014	https://www.ncbi.nlm.nih.gov/entrez/query.fcgi?db=gene&cmd=Retrieve&dopt=full_report&list_uids=44004318	0	NaN	NaN	NaN	NaN	NaN	0	NaN	NaN	NaN	NaN	NaN	0	NaN	NaN	NaN	NaN	NaN
A2J15_RS02200	NZ_CP031611.1	438052..438438	https://www.ncbi.nlm.nih.gov/entrez/query.fcgi?db=gene&cmd=Retrieve&dopt=full_report&list_uids=44004319	0.450572	3.30812	1.72601	0.104112	0.193614	1	0.0392004	-7.76029	-2.95611	0.894276	0.943313	1	0.0392004	-36.1137	-5.17448	0.961581	0.977621	1
A2J15_RS02205	NZ_CP031611.1	438737..442957	https://www.ncbi.nlm.nih.gov/entrez/query.fcgi?db=gene&cmd=Retrieve&dopt=full_report&list_uids=44004320	3.74447	1.8037	0.850963	0.0779154	0.154477	1	5.41146	3.34035	1.74	0.00223	0.0296469	1	0.616263	-4037.97	-11.9794	0.911204	0.977621	1
A2J15_RS02210	NZ_CP031611.1	complement(443408..443493)	https://www.ncbi.nlm.nih.gov/entrez/query.fcgi?db=gene&cmd=Retrieve&dopt=full_report&list_uids=44004321	0	NaN	NaN	NaN	NaN	NaN	0	NaN	NaN	NaN	NaN	NaN	0	NaN	NaN	NaN	NaN	NaN
A2J15_RS02215	NZ_CP031611.1	complement(443524..443862)	https://www.ncbi.nlm.nih.gov/entrez/query.fcgi?db=gene&cmd=Retrieve&dopt=full_report&list_uids=44004322	26.8641	-3.31293	-1.72811	2.55e-07	2.72e-06	0.000376	26.8641	-4.2054	-2.07224	0.020976	0.148868	1	26.8641	-13861.5	-13.7588	0.898082	0.977621	1
A2J15_RS02220	NZ_CP031611.1	444116..445450	https://www.ncbi.nlm.nih.gov/entrez/query.fcgi?db=gene&cmd=Retrieve&dopt=full_report&list_uids=44004323	1.31804	2.1721	1.11909	0.00452	0.0157417	1	0.209414	-87.9449	-6.45853	0.771486	0.943313	1	20.9375	13.5603	3.76131	0.0117842	0.319046	1
A2J15_RS02225	NZ_CP031611.1	445636..447438	https://www.ncbi.nlm.nih.gov/entrez/query.fcgi?db=gene&cmd=Retrieve&dopt=full_report&list_uids=44004324	21.6472	-1.84876	-0.886556	0.0163832	0.0452151	1	12.8909	-6.10178	-2.60923	0.000553	0.0094	0.808477	16.0698	-6.07646	-2.60323	0.0813364	0.977621	1
pckA	NZ_CP031611.1	447451..449025	https://www.ncbi.nlm.nih.gov/entrez/query.fcgi?db=gene&cmd=Retrieve&dopt=full_report&list_uids=44004325	86.6767	-1.179	-0.23756	0.575601	0.694258	1	31.331	-2.97648	-1.57361	0.00194	0.0267439	1	75.1477	-2.69845	-1.43213	0.0623528	0.977621	1	pckA	UniProtKB	Q9PP01	pckA	enables	0006094 // gluconeogenesis (GO_REF:0000041 [IEA] UniPathway:UPA00138) /// 0006094 // gluconeogenesis (GO_REF:0000002 [IEA] InterPro:IPR001272|InterPro:IPR008210|InterPro:IPR013035|InterPro:IPR015994) /// 0006094 // gluconeogenesis (GO_REF:0000043 [IEA] UniProtKB-KW:KW-0312) /// 0006094 // gluconeogenesis (GO_REF:0000104 [IEA] UniRule:UR000089072) /// 0006094 // gluconeogenesis (GO_REF:0000118 [IE…	0005737 // cytoplasm (GO_REF:0000104 [IEA] UniRule:UR000089072) /// 0005829 // cytosol (GO_REF:0000118 [IEA] PANTHER:PTN004738279) /// 0005737 // cytoplasm (GO_REF:0000044 [IEA] UniProtKB-SubCell:SL-0086) /// 0005737 // cytoplasm (GO_REF:0000043 [IEA] UniProtKB-KW:KW-0963)	0017076 // purine nucleotide binding (GO_REF:0000002 [IEA] InterPro:IPR008210|InterPro:IPR013035) /// 0005524 // ATP binding (GO_REF:0000104 [IEA] UniRule:UR000089072) /// 0016831 // carboxy-lyase activity (GO_REF:0000043 [IEA] UniProtKB-KW:KW-0210) /// 0000166 // nucleotide binding (GO_REF:0000043 [IEA] UniProtKB-KW:KW-0547) /// 0004612 // phosphoenolpyruvate carboxykinase (ATP) activity (GO_REF…
argH	NZ_CP031611.1	449035..450417	https://www.ncbi.nlm.nih.gov/entrez/query.fcgi?db=gene&cmd=Retrieve&dopt=full_report&list_uids=44004326	20.7993	-1.05543	-0.07783	0.816175	0.871258	1	19.3342	1.10629	0.145734	0.781306	0.943313	1	6.60659	-14011.4	-13.7743	0.897968	0.977621	1	argH	UniProtKB	Q46104	argH	enables	0006526 // arginine biosynthetic process (GO_REF:0000041 [IEA] UniPathway:UPA00068) /// 0042450 // arginine biosynthetic process via ornithine (GO_REF:0000118 [IEA] PANTHER:PTN000154738) /// 0008652 // cellular amino acid biosynthetic process (GO_REF:0000043 [IEA] UniProtKB-KW:KW-0028) /// 0042450 // arginine biosynthetic process via ornithine (GO_REF:0000002 [IEA] InterPro:IPR009049) /// 0006526…	0005829 // cytosol (GO_REF:0000118 [IEA] PANTHER:PTN000154738) /// 0005737 // cytoplasm (GO_REF:0000104 [IEA] UniRule:UR000037443) /// 0005737 // cytoplasm (GO_REF:0000044 [IEA] UniProtKB-SubCell:SL-0086) /// 0005737 // cytoplasm (GO_REF:0000043 [IEA] UniProtKB-KW:KW-0963)	0004056 // argininosuccinate lyase activity (GO_REF:0000003 [IEA] EC:4.3.2.1) /// 0016829 // lyase activity (GO_REF:0000117 [IEA] ARBA:ARBA00026870) /// 0016829 // lyase activity (GO_REF:0000043 [IEA] UniProtKB-KW:KW-0456) /// 0004056 // argininosuccinate lyase activity (GO_REF:0000104 [IEA] UniRule:UR000037443) /// 0004056 // argininosuccinate lyase activity (GO_REF:0000118 [IEA] PANTHER:PTN0001…
ychF	NZ_CP031611.1	complement(450427..451530)	https://www.ncbi.nlm.nih.gov/entrez/query.fcgi?db=gene&cmd=Retrieve&dopt=full_report&list_uids=44004327	20.1218	1.6338	0.708233	0.0499441	0.10949	1	3.77796	-2.8584	-1.51521	0.152498	0.529578	1	14.7004	-1.14669	-0.19747	0.893732	0.977621	1	ychF	UniProtKB	Q0P9W9	ychF	enables		0005737 // cytoplasm (GO_REF:0000118 [IEA] PANTHER:PTN002761593)	0016887 // ATPase activity (GO_REF:0000118 [IEA] PANTHER:PTN002761593) /// 0017111 // nucleoside-triphosphatase activity (GO_REF:0000117 [IEA] ARBA:ARBA00027223) /// 0005524 // ATP binding (GO_REF:0000104 [IEA] UniRule:UR000104001) /// 0043022 // ribosome binding (GO_REF:0000104 [IEA] UniRule:UR000104001) /// 0043023 // ribosomal large subunit binding (GO_REF:0000104 [IEA] UniRule:UR000104001) //…
A2J15_RS02245	NZ_CP031611.1	complement(451530..452978)	https://www.ncbi.nlm.nih.gov/entrez/query.fcgi?db=gene&cmd=Retrieve&dopt=full_report&list_uids=44004328	35.1035	1.62912	0.704092	0.0390422	0.0915966	1	8.52025	-1.91742	-0.939164	0.148015	0.522701	1	11.2003	-2.6547	-1.40855	0.342638	0.977621	1
A2J15_RS02250	NZ_CP031611.1	complement(452968..453570)	https://www.ncbi.nlm.nih.gov/entrez/query.fcgi?db=gene&cmd=Retrieve&dopt=full_report&list_uids=44004329	6.56032	2.24082	1.16402	0.00126	0.00516	1	3.34526	1.27181	0.346889	0.813558	0.943313	1	0.930244	-872.027	-9.76823	0.927544	0.977621	1
apt	NZ_CP031611.1	complement(453598..454146)	https://www.ncbi.nlm.nih.gov/entrez/query.fcgi?db=gene&cmd=Retrieve&dopt=full_report&list_uids=44004330	3.31588	1.57482	0.655186	0.0762526	0.152573	1	0.686757	-115.822	-6.85577	0.757866	0.943313	1	0.686757	-538.548	-9.07293	0.932689	0.977621	1	apt	UniProtKB	Q9PP06	apt	enables	0044209 // AMP salvage (GO_REF:0000104 [IEA] UniRule:UR000038413) /// 0006168 // adenine salvage (GO_REF:0000118 [IEA] PANTHER:PTN002844962) /// 0044209 // AMP salvage (GO_REF:0000041 [IEA] UniPathway:UPA00588) /// 0006166 // purine ribonucleoside salvage (GO_REF:0000043 [IEA] UniProtKB-KW:KW-0660) /// 0006168 // adenine salvage (GO_REF:0000002 [IEA] InterPro:IPR005764) /// 0044209 // AMP salvage…	0005737 // cytoplasm (GO_REF:0000002 [IEA] InterPro:IPR005764) /// 0005737 // cytoplasm (GO_REF:0000104 [IEA] UniRule:UR000038413) /// 0005737 // cytoplasm (GO_REF:0000118 [IEA] PANTHER:PTN002844962) /// 0005737 // cytoplasm (GO_REF:0000044 [IEA] UniProtKB-SubCell:SL-0086) /// 0005737 // cytoplasm (GO_REF:0000043 [IEA] UniProtKB-KW:KW-0963)	0003999 // adenine phosphoribosyltransferase activity (GO_REF:0000118 [IEA] PANTHER:PTN002844962) /// 0016757 // transferase activity, transferring glycosyl groups (GO_REF:0000043 [IEA] UniProtKB-KW:KW-0328) /// 0003999 // adenine phosphoribosyltransferase activity (GO_REF:0000003 [IEA] EC:2.4.2.7) /// 0003999 // adenine phosphoribosyltransferase activity (GO_REF:0000104 [IEA] UniRule:UR000038413…
A2J15_RS02260	NZ_CP031611.1	complement(454143..454475)	https://www.ncbi.nlm.nih.gov/entrez/query.fcgi?db=gene&cmd=Retrieve&dopt=full_report&list_uids=44004331	1.47805	1.10195	0.140054	0.782554	0.847671	1	0.419621	-50.2566	-5.65124	0.799414	0.943313	1	0.419621	-233.709	-7.86857	0.941607	0.977621	1
rpiB	NZ_CP031611.1	complement(454475..454912)	https://www.ncbi.nlm.nih.gov/entrez/query.fcgi?db=gene&cmd=Retrieve&dopt=full_report&list_uids=44004332	11.0862	-3.12575	-1.6442	1.11e-07	1.31e-06	0.000164	10.7649	-3.22111	-1.68756	0.11453	0.448218	1	10.7649	-7128.42	-12.7994	0.905154	0.977621	1	rpiB	UniProtKB	Q0P9X4	rpiB	enables	0005975 // carbohydrate metabolic process (GO_REF:0000002 [IEA] InterPro:IPR003500|InterPro:IPR036569)		0016853 // isomerase activity (GO_REF:0000118 [IEA] PANTHER:PTN001251289) /// 0016853 // isomerase activity (GO_REF:0000043 [IEA] UniProtKB-KW:KW-0413) /// 0016861 // intramolecular oxidoreductase activity, interconverting aldoses and ketoses (GO_REF:0000117 [IEA] ARBA:ARBA00026965) /// 0004751 // ribose-5-phosphate isomerase activity (GO_REF:0000003 [IEA] EC:5.3.1.6) /// 0016853 // isomerase act…
A2J15_RS02270	NZ_CP031611.1	455062..455616	https://www.ncbi.nlm.nih.gov/entrez/query.fcgi?db=gene&cmd=Retrieve&dopt=full_report&list_uids=44004333	2.72078	1.28187	0.358248	0.339583	0.471696	1	0.688059	-131.897	-7.04327	0.751439	0.943313	1	0.688059	-613.301	-9.26045	0.931301	0.977621	1
A2J15_RS02275	NZ_CP031611.1	455730..456518	https://www.ncbi.nlm.nih.gov/entrez/query.fcgi?db=gene&cmd=Retrieve&dopt=full_report&list_uids=44004334	0.275532	-1.36643	-0.450414	0.457761	0.593798	1	0.127686	-35.5586	-5.15213	0.816784	0.943313	1	0.127686	-165.367	-7.36953	0.945304	0.977621	1
A2J15_RS02280	NZ_CP031611.1	456643..457371	https://www.ncbi.nlm.nih.gov/entrez/query.fcgi?db=gene&cmd=Retrieve&dopt=full_report&list_uids=44004335	36.8035	-1.56842	-0.649311	0.0533116	0.115325	1	25.8917	-1.85943	-0.894859	0.123933	0.475633	1	22.2623	-3.70102	-1.88792	0.204542	0.977621	1
A2J15_RS02285	NZ_CP031611.1	457395..458171	https://www.ncbi.nlm.nih.gov/entrez/query.fcgi?db=gene&cmd=Retrieve&dopt=full_report&list_uids=44004336	384.529	2.26204	1.17762	0.0227143	0.058929	1	55.7331	-11.4658	-3.51927	6.18e-06	0.000244	0.00903	167.413	-2.18079	-1.12485	0.147745	0.977621	1
A2J15_RS02290	NZ_CP031611.1	458173..458925	https://www.ncbi.nlm.nih.gov/entrez/query.fcgi?db=gene&cmd=Retrieve&dopt=full_report&list_uids=44004337	30.9381	1.88816	0.916982	0.00944	0.0290018	1	5.24325	-1237.46	-10.2732	0.644081	0.943313	1	5.24325	-5741.27	-12.4872	0.907457	0.977621	1
A2J15_RS02295	NZ_CP031611.1	458935..459594	https://www.ncbi.nlm.nih.gov/entrez/query.fcgi?db=gene&cmd=Retrieve&dopt=full_report&list_uids=44004338	12.2627	4.68719	2.22872	6.41e-13	2.19e-11	9.43e-10	0.87639	-179.348	-7.48662	0.736358	0.943313	1	24.5897	6.65311	2.73403	0.0649102	0.977621	1
A2J15_RS02300	NZ_CP031611.1	459701..460630	https://www.ncbi.nlm.nih.gov/entrez/query.fcgi?db=gene&cmd=Retrieve&dopt=full_report&list_uids=44004339	14.9995	-1.81934	-0.863416	0.00769	0.0243765	1	13.7887	-1.56301	-0.644326	0.306765	0.822918	1	8.45788	-12023.4	-13.5536	0.899594	0.977621	1
A2J15_RS02305	NZ_CP031611.1	460795..462918	https://www.ncbi.nlm.nih.gov/entrez/query.fcgi?db=gene&cmd=Retrieve&dopt=full_report&list_uids=44004340	13.1466	-1.39282	-0.478011	0.223783	0.344696	1	7.77607	-1.91333	-0.936083	0.144525	0.513754	1	5.72477	-18173.8	-14.1496	0.895204	0.977621	1
kcuS	NZ_CP031611.1	462875..463087	https://www.ncbi.nlm.nih.gov/entrez/query.fcgi?db=gene&cmd=Retrieve&dopt=full_report&list_uids=44004341	1.31568	-1.39668	-0.481997	0.373006	0.510411	1	0.522902	-37.1977	-5.21714	0.814518	0.943313	1	0.522902	-172.986	-7.43451	0.944823	0.977621	1
A2J15_RS02315	NZ_CP031611.1	complement(463124..463540)	https://www.ncbi.nlm.nih.gov/entrez/query.fcgi?db=gene&cmd=Retrieve&dopt=full_report&list_uids=44004342	0.909487	-4.85069	-2.27819	1.59e-06	1.41e-05	0.00234	4.83739	2.003	1.00216	0.504837	0.943313	1	0.909487	-553.707	-9.11298	0.932393	0.977621	1
ciaB	NZ_CP031611.1	463604..465439	https://www.ncbi.nlm.nih.gov/entrez/query.fcgi?db=gene&cmd=Retrieve&dopt=full_report&list_uids=44004343	2.7334	-3.25688	-1.70349	1.17e-07	1.36e-06	0.000172	2.7334	-6.47236	-2.69429	0.0681892	0.336539	1	2.7334	-7212.33	-12.8162	0.90503	0.977621	1
A2J15_RS02325	NZ_CP031611.1	465545..465841	https://www.ncbi.nlm.nih.gov/entrez/query.fcgi?db=gene&cmd=Retrieve&dopt=full_report&list_uids=44004344	458.888	-2.05173	-1.03684	0.0190663	0.0511797	1	314.045	-7.25417	-2.85881	1.85e-07	1.42e-05	0.00027	314.045	-8.18982	-3.03383	0.00145	0.0661134	1
A2J15_RS02330	NZ_CP031611.1	466188..469985	https://www.ncbi.nlm.nih.gov/entrez/query.fcgi?db=gene&cmd=Retrieve&dopt=full_report&list_uids=44004345	6.80665	1.71939	0.781894	0.0288554	0.0716997	1	5.02361	1.53207	0.61548	0.29182	0.797903	1	8.5462	1.53948	0.622443	0.564876	0.977621	1
A2J15_RS02335	NZ_CP031611.1	complement(470040..470249)	https://www.ncbi.nlm.nih.gov/entrez/query.fcgi?db=gene&cmd=Retrieve&dopt=full_report&list_uids=44004346	0	NaN	NaN	NaN	NaN	NaN	0	NaN	NaN	NaN	NaN	NaN	0	NaN	NaN	NaN	NaN	NaN
A2J15_RS02340	NZ_CP031611.1	complement(470383..470949)	https://www.ncbi.nlm.nih.gov/entrez/query.fcgi?db=gene&cmd=Retrieve&dopt=full_report&list_uids=44004347	0.55939	1.11543	0.157602	0.813715	0.869263	1	0.178968	-35.7486	-5.15982	0.81654	0.943313	1	0.178968	-166.516	-7.37952	0.945231	0.977621	1
A2J15_RS02345	NZ_CP031611.1	complement(470946..471401)	https://www.ncbi.nlm.nih.gov/entrez/query.fcgi?db=gene&cmd=Retrieve&dopt=full_report&list_uids=44004348	0.557678	-1.08071	-0.11198	0.856644	0.89946	1	0.207028	-35.5471	-5.15166	0.816804	0.943313	1	0.207028	-165.315	-7.36907	0.945308	0.977621	1
A2J15_RS02350	NZ_CP031611.1	complement(471398..471820)	https://www.ncbi.nlm.nih.gov/entrez/query.fcgi?db=gene&cmd=Retrieve&dopt=full_report&list_uids=44004349	7.54071	1.53627	0.619429	0.0613159	0.128484	1	1.56762	-216.969	-7.76134	0.727069	0.943313	1	1.56762	-1008.81	-9.97844	0.92599	0.977621	1
A2J15_RS02355	NZ_CP031611.1	472072..473049	https://www.ncbi.nlm.nih.gov/entrez/query.fcgi?db=gene&cmd=Retrieve&dopt=full_report&list_uids=44004350	8.96989	-2.71287	-1.43982	2e-08	2.77e-07	2.94e-05	7.59966	-9.87389	-3.30362	0.0247888	0.168564	1	7.59966	-10944.4	-13.4179	0.900594	0.977621	1
A2J15_RS02360	NZ_CP031611.1	473050..474036	https://www.ncbi.nlm.nih.gov/entrez/query.fcgi?db=gene&cmd=Retrieve&dopt=full_report&list_uids=44004351	1.45171	-2.38347	-1.25306	8.27e-05	0.00047	0.12169	3.53421	1.3184	0.398789	0.707964	0.943313	1	1.12639	-1678.46	-10.7129	0.920559	0.977621	1
A2J15_RS02365	NZ_CP031611.1	474037..474504	https://www.ncbi.nlm.nih.gov/entrez/query.fcgi?db=gene&cmd=Retrieve&dopt=full_report&list_uids=44004352	0.738008	-2.76007	-1.4647	0.00159	0.00638	1	3.72678	2.44308	1.2887	0.387869	0.917581	1	0.59646	-453.923	-8.8263	0.934514	0.977621	1
A2J15_RS02370	NZ_CP031611.1	474611..476077	https://www.ncbi.nlm.nih.gov/entrez/query.fcgi?db=gene&cmd=Retrieve&dopt=full_report&list_uids=44004353	23.4056	1.21588	0.282005	0.379892	0.517427	1	6.24718	-6.11965	-2.61345	0.0147284	0.114488	1	19.7504	-2.42914	-1.28044	0.385358	0.977621	1
A2J15_RS02375	NZ_CP031611.1	complement(476108..476836)	https://www.ncbi.nlm.nih.gov/entrez/query.fcgi?db=gene&cmd=Retrieve&dopt=full_report&list_uids=44004354	0.911692	-1.87975	-0.910542	0.0272556	0.0688884	1	0.636737	-143.688	-7.16679	0.74723	0.943313	1	0.636737	-668.113	-9.38395	0.930387	0.977621	1
A2J15_RS02380	NZ_CP031611.1	complement(476829..477572)	https://www.ncbi.nlm.nih.gov/entrez/query.fcgi?db=gene&cmd=Retrieve&dopt=full_report&list_uids=44004355	0.298971	1.15299	0.205384	0.775385	0.842326	1	0.074918	-21.7889	-4.44552	0.841605	0.943313	1	0.074918	-101.408	-6.66402	0.950534	0.977621	1
A2J15_RS02385	NZ_CP031611.1	477828..478394	https://www.ncbi.nlm.nih.gov/entrez/query.fcgi?db=gene&cmd=Retrieve&dopt=full_report&list_uids=44004356	69.5339	1.66508	0.735595	0.036652	0.0871003	1	13.6616	-10.2474	-3.35719	0.0263124	0.175656	1	13.6616	-11195.2	-13.4506	0.900353	0.977621	1
A2J15_RS02390	NZ_CP031611.1	complement(478423..478788)	https://www.ncbi.nlm.nih.gov/entrez/query.fcgi?db=gene&cmd=Retrieve&dopt=full_report&list_uids=44004357	41.8784	-1.31398	-0.393938	0.235849	0.358394	1	18.1107	-4.26607	-2.09291	0.0547325	0.294187	1	79.1633	-1.6974	-0.763326	0.60752	0.977621	1
pheS	NZ_CP031611.1	478911..479903	https://www.ncbi.nlm.nih.gov/entrez/query.fcgi?db=gene&cmd=Retrieve&dopt=full_report&list_uids=44004358	6.29953	1.53068	0.614171	0.0320996	0.0775345	1	2.03141	-1.7702	-0.823909	0.574672	0.943313	1	1.3424	-1963.09	-10.9389	0.918889	0.977621	1	pheS	UniProtKB	Q9PP34	pheS	enables	0006432 // phenylalanyl-tRNA aminoacylation (GO_REF:0000104 [IEA] UniRule:UR000083113) /// 0006432 // phenylalanyl-tRNA aminoacylation (GO_REF:0000002 [IEA] InterPro:IPR004188|InterPro:IPR004529) /// 0006412 // translation (GO_REF:0000043 [IEA] UniProtKB-KW:KW-0648) /// 0043039 // tRNA aminoacylation (GO_REF:0000002 [IEA] InterPro:IPR002319) /// 0006432 // phenylalanyl-tRNA aminoacylation (GO_REF…	0005737 // cytoplasm (GO_REF:0000118 [IEA] PANTHER:PTN002610389) /// 0005737 // cytoplasm (GO_REF:0000044 [IEA] UniProtKB-SubCell:SL-0086) /// 0005737 // cytoplasm (GO_REF:0000002 [IEA] InterPro:IPR004188|InterPro:IPR004529) /// 0005737 // cytoplasm (GO_REF:0000043 [IEA] UniProtKB-KW:KW-0963) /// 0005737 // cytoplasm (GO_REF:0000104 [IEA] UniRule:UR000083113)	0005524 // ATP binding (GO_REF:0000002 [IEA] InterPro:IPR002319|InterPro:IPR004188|InterPro:IPR004529) /// 0005524 // ATP binding (GO_REF:0000104 [IEA] UniRule:UR000083113) /// 0016874 // ligase activity (GO_REF:0000043 [IEA] UniProtKB-KW:KW-0436) /// 0004812 // aminoacyl-tRNA ligase activity (GO_REF:0000043 [IEA] UniProtKB-KW:KW-0030) /// 0000166 // nucleotide binding (GO_REF:0000043 [IEA] UniPr…
pheT	NZ_CP031611.1	479900..482221	https://www.ncbi.nlm.nih.gov/entrez/query.fcgi?db=gene&cmd=Retrieve&dopt=full_report&list_uids=44004359	5.85899	2.70976	1.43817	2.01e-07	2.19e-06	0.000295	4.13794	2.26763	1.18119	0.0991889	0.413146	1	12.4779	2.27528	1.18604	0.420206	0.977621	1	pheT	UniProtKB	Q9PP35	pheT	enables	0006432 // phenylalanyl-tRNA aminoacylation (GO_REF:0000117 [IEA] ARBA:ARBA00034187) /// 0006432 // phenylalanyl-tRNA aminoacylation (GO_REF:0000118 [IEA] PANTHER:PTN000101915) /// 0006432 // phenylalanyl-tRNA aminoacylation (GO_REF:0000002 [IEA] InterPro:IPR004532|InterPro:IPR005147|InterPro:IPR045060) /// 0006412 // translation (GO_REF:0000043 [IEA] UniProtKB-KW:KW-0648) /// 0006432 // phenylal…	0005737 // cytoplasm (GO_REF:0000104 [IEA] UniRule:UR000083118) /// 0005737 // cytoplasm (GO_REF:0000117 [IEA] ARBA:ARBA00026971) /// 0009328 // phenylalanine-tRNA ligase complex (GO_REF:0000118 [IEA] PANTHER:PTN000101915) /// 0005737 // cytoplasm (GO_REF:0000044 [IEA] UniProtKB-SubCell:SL-0086) /// 0005737 // cytoplasm (GO_REF:0000043 [IEA] UniProtKB-KW:KW-0963)	0016874 // ligase activity (GO_REF:0000043 [IEA] UniProtKB-KW:KW-0436) /// 0004812 // aminoacyl-tRNA ligase activity (GO_REF:0000043 [IEA] UniProtKB-KW:KW-0030) /// 0005524 // ATP binding (GO_REF:0000002 [IEA] InterPro:IPR004532|InterPro:IPR005147) /// 0000166 // nucleotide binding (GO_REF:0000043 [IEA] UniProtKB-KW:KW-0547) /// 0004826 // phenylalanine-tRNA ligase activity (GO_REF:0000104 [IEA] …
aroA	NZ_CP031611.1	482218..483501	https://www.ncbi.nlm.nih.gov/entrez/query.fcgi?db=gene&cmd=Retrieve&dopt=full_report&list_uids=44004360	4.75206	1.40516	0.490736	0.0775477	0.154152	1	4.18171	1.59151	0.670396	0.458159	0.943313	1	1.12736	-2078.95	-11.0216	0.918278	0.977621	1	aroA	UniProtKB	P0C630	aroA	enables	0009423 // chorismate biosynthetic process (GO_REF:0000118 [IEA] PANTHER:PTN002721196) /// 0008652 // cellular amino acid biosynthetic process (GO_REF:0000043 [IEA] UniProtKB-KW:KW-0028) /// 0009073 // aromatic amino acid family biosynthetic process (GO_REF:0000043 [IEA] UniProtKB-KW:KW-0057) /// 0009423 // chorismate biosynthetic process (GO_REF:0000104 [IEA] UniRule:UR000035371) /// 0009423 // …	0005737 // cytoplasm (GO_REF:0000044 [IEA] UniProtKB-SubCell:SL-0086) /// 0005737 // cytoplasm (GO_REF:0000043 [IEA] UniProtKB-KW:KW-0963) /// 0005737 // cytoplasm (GO_REF:0000104 [IEA] UniRule:UR000035371)	0016765 // transferase activity, transferring alkyl or aryl (other than methyl) groups (GO_REF:0000002 [IEA] InterPro:IPR001986|InterPro:IPR036968) /// 0016740 // transferase activity (GO_REF:0000043 [IEA] UniProtKB-KW:KW-0808) /// 0003866 // 3-phosphoshikimate 1-carboxyvinyltransferase activity (GO_REF:0000104 [IEA] UniRule:UR000035371) /// 0003866 // 3-phosphoshikimate 1-carboxyvinyltransferase…
A2J15_RS02410	NZ_CP031611.1	483491..484327	https://www.ncbi.nlm.nih.gov/entrez/query.fcgi?db=gene&cmd=Retrieve&dopt=full_report&list_uids=44004361	5.20518	2.12717	1.08893	0.000968	0.0042	1	2.08379	1.10154	0.139523	0.925409	0.95144	1	0.772801	-1005.65	-9.97391	0.926023	0.977621	1
A2J15_RS02415	NZ_CP031611.1	484434..486104	https://www.ncbi.nlm.nih.gov/entrez/query.fcgi?db=gene&cmd=Retrieve&dopt=full_report&list_uids=44004362	33.4063	-4.70486	-2.23415	4.6e-11	1.07e-09	6.76e-08	33.4063	-9.35635	-3.22595	3.28e-07	2.18e-05	0.00048	33.4063	-82589.1	-16.3337	0.879144	0.977621	1
A2J15_RS02420	NZ_CP031611.1	486104..486598	https://www.ncbi.nlm.nih.gov/entrez/query.fcgi?db=gene&cmd=Retrieve&dopt=full_report&list_uids=44004363	2.61262	-2.16716	-1.11581	0.00421	0.0149001	1	3.6618	-1.12154	-0.165483	0.910501	0.949307	1	1.62332	-1243.93	-10.2807	0.923754	0.977621	1
serA	NZ_CP031611.1	486595..488178	https://www.ncbi.nlm.nih.gov/entrez/query.fcgi?db=gene&cmd=Retrieve&dopt=full_report&list_uids=44004364	9.33098	-1.31462	-0.394641	0.179797	0.292893	1	3.78616	-2.74699	-1.45785	0.111469	0.442847	1	10.2457	-1.64176	-0.715241	0.630155	0.977621	1	serA	UniProtKB	Q0PA07	serA	enables	0008652 // cellular amino acid biosynthetic process (GO_REF:0000043 [IEA] UniProtKB-KW:KW-0028) /// 0006564 // L-serine biosynthetic process (GO_REF:0000043 [IEA] UniProtKB-KW:KW-0718) /// 0006564 // L-serine biosynthetic process (GO_REF:0000002 [IEA] InterPro:IPR006236) /// 0006564 // L-serine biosynthetic process (GO_REF:0000104 [IEA] UniRule:UR001995825)		0016616 // oxidoreductase activity, acting on the CH-OH group of donors, NAD or NADP as acceptor (GO_REF:0000002 [IEA] InterPro:IPR006139) /// 0016616 // oxidoreductase activity, acting on the CH-OH group of donors, NAD or NADP as acceptor (GO_REF:0000117 [IEA] ARBA:ARBA00028442) /// 0051287 // NAD binding (GO_REF:0000002 [IEA] InterPro:IPR006139|InterPro:IPR006140) /// 0051287 // NAD binding (GO…
A2J15_RS02430	NZ_CP031611.1	488165..488827	https://www.ncbi.nlm.nih.gov/entrez/query.fcgi?db=gene&cmd=Retrieve&dopt=full_report&list_uids=44004365	0.858181	-1.67902	-0.747616	0.11357	0.206759	1	3.04252	2.24436	1.1663	0.443882	0.943313	1	0.448373	-492.557	-8.94415	0.933642	0.977621	1
A2J15_RS02435	NZ_CP031611.1	488821..490110	https://www.ncbi.nlm.nih.gov/entrez/query.fcgi?db=gene&cmd=Retrieve&dopt=full_report&list_uids=44004366	0.0190103	-1.32327	-0.404106	0.752633	0.826212	1	0.00696	-4.49069	-2.16694	0.92242	0.949313	1	0.00696	-20.911	-4.38619	0.967431	0.977621	1
A2J15_RS02440	NZ_CP031611.1	490113..492044	https://www.ncbi.nlm.nih.gov/entrez/query.fcgi?db=gene&cmd=Retrieve&dopt=full_report&list_uids=44004367	0.516051	2.05713	1.04063	0.0381508	0.0899363	1	1.0441	4.94149	2.30494	0.138676	0.501844	1	0.0661722	-224.145	-7.80829	0.942054	0.977621	1
A2J15_RS02445	NZ_CP031611.1	complement(492052..492138)	https://www.ncbi.nlm.nih.gov/entrez/query.fcgi?db=gene&cmd=Retrieve&dopt=full_report&list_uids=44004368	0	NaN	NaN	NaN	NaN	NaN	0	NaN	NaN	NaN	NaN	NaN	0	NaN	NaN	NaN	NaN	NaN
flgL	NZ_CP031611.1	492296..494545	https://www.ncbi.nlm.nih.gov/entrez/query.fcgi?db=gene&cmd=Retrieve&dopt=full_report&list_uids=44004369	7.27379	-2.55782	-1.35491	0.000101	0.000564	0.147926	5.6986	-5.87321	-2.55415	0.00494	0.0551047	1	5.6986	-19381.5	-14.2424	0.894521	0.977621	1
A2J15_RS02455	NZ_CP031611.1	494654..497473	https://www.ncbi.nlm.nih.gov/entrez/query.fcgi?db=gene&cmd=Retrieve&dopt=full_report&list_uids=44004370	5.66125	2.73805	1.45315	2.41e-07	2.59e-06	0.000355	1.3338	-1.23863	-0.308748	0.774734	0.943313	1	0.662973	-2733.87	-11.4167	0.915359	0.977621	1
rpsO	NZ_CP031611.1	complement(497502..497774)	https://www.ncbi.nlm.nih.gov/entrez/query.fcgi?db=gene&cmd=Retrieve&dopt=full_report&list_uids=44004371	32.1565	-3.17416	-1.66638	3.94e-06	3.18e-05	0.0058	32.1565	-11.9325	-3.57682	0.0166581	0.125536	1	32.1565	-13122.2	-13.6797	0.898665	0.977621	1	rpsO	UniProtKB	Q0PA13	rpsO	enables	0006412 // translation (GO_REF:0000104 [IEA] UniRule:UR000039448) /// 0006412 // translation (GO_REF:0000002 [IEA] InterPro:IPR000589|InterPro:IPR005290)	0005840 // ribosome (GO_REF:0000002 [IEA] InterPro:IPR000589|InterPro:IPR005290) /// 0005840 // ribosome (GO_REF:0000043 [IEA] UniProtKB-KW:KW-0689) /// 0005737 // cytoplasm (GO_REF:0000117 [IEA] ARBA:ARBA00026971) /// 0022627 // cytosolic small ribosomal subunit (GO_REF:0000118 [IEA] PANTHER:PTN000594971) /// 1990904 // ribonucleoprotein complex (GO_REF:0000043 [IEA] UniProtKB-KW:KW-0687)	0003735 // structural constituent of ribosome (GO_REF:0000002 [IEA] InterPro:IPR000589|InterPro:IPR005290) /// 0019843 // rRNA binding (GO_REF:0000104 [IEA] UniRule:UR000039448) /// 0003723 // RNA binding (GO_REF:0000043 [IEA] UniProtKB-KW:KW-0694) /// 0019843 // rRNA binding (GO_REF:0000043 [IEA] UniProtKB-KW:KW-0699)
A2J15_RS02465	NZ_CP031611.1	497942..498353	https://www.ncbi.nlm.nih.gov/entrez/query.fcgi?db=gene&cmd=Retrieve&dopt=full_report&list_uids=44004372	15.8393	-1.95349	-0.96605	0.00582	0.0194714	1	12.7	-1.87297	-0.905324	0.32424	0.851708	1	10.073	-6082.97	-12.5706	0.906842	0.977621	1
flhA	NZ_CP031611.1	498340..500505	https://www.ncbi.nlm.nih.gov/entrez/query.fcgi?db=gene&cmd=Retrieve&dopt=full_report&list_uids=44004373	5.49796	-1.35564	-0.438973	0.0925248	0.175675	1	2.60497	-2.33442	-1.22306	0.16825	0.561603	1	2.35179	-7754.63	-12.9208	0.904258	0.977621	1	flhA	UniProtKB	Q0PA15	flhA	involved_in	0044780 // bacterial-type flagellum assembly (GO_REF:0000118 [IEA] PANTHER:PTN002824477) /// 0044781 // bacterial-type flagellum organization (GO_REF:0000043 [IEA] UniProtKB-KW:KW-1005) /// 0015031 // protein transport (GO_REF:0000043 [IEA] UniProtKB-KW:KW-0653) /// 0044780 // bacterial-type flagellum assembly (GO_REF:0000002 [IEA] InterPro:IPR006301) /// 0009306 // protein secretion (GO_REF:0000…	0016020 // membrane (GO_REF:0000002 [IEA] InterPro:IPR001712|InterPro:IPR006301) /// 0005886 // plasma membrane (GO_REF:0000044 [IEA] UniProtKB-SubCell:SL-0039) /// 0016020 // membrane (GO_REF:0000043 [IEA] UniProtKB-KW:KW-0472) /// 0005886 // plasma membrane (GO_REF:0000118 [IEA] PANTHER:PTN002824477) /// 0005886 // plasma membrane (GO_REF:0000043 [IEA] UniProtKB-KW:KW-1003)
A2J15_RS02475	NZ_CP031611.1	500514..501548	https://www.ncbi.nlm.nih.gov/entrez/query.fcgi?db=gene&cmd=Retrieve&dopt=full_report&list_uids=44004374	3.46065	-1.30145	-0.380119	0.246783	0.372325	1	1.75129	-2.12639	-1.08841	0.459138	0.943313	1	1.46392	-2352.72	-11.2001	0.916959	0.977621	1
A2J15_RS02480	NZ_CP031611.1	501541..501783	https://www.ncbi.nlm.nih.gov/entrez/query.fcgi?db=gene&cmd=Retrieve&dopt=full_report&list_uids=44004375	0.299173	-1.82985	-0.871723	0.316983	0.451386	1	0.150366	-16.5613	-4.04974	0.855544	0.943313	1	0.150366	-76.9106	-6.26511	0.953492	0.977621	1
A2J15_RS02485	NZ_CP031611.1	501780..502412	https://www.ncbi.nlm.nih.gov/entrez/query.fcgi?db=gene&cmd=Retrieve&dopt=full_report&list_uids=44004376	0.106614	-3.84287	-1.94218	0.0202362	0.0533974	1	0.106614	-25.7446	-4.6862	0.833117	0.943313	1	0.106614	-119.736	-6.90371	0.948757	0.977621	1
A2J15_RS07735	NZ_CP031611.1	complement(502400..502534)	https://www.ncbi.nlm.nih.gov/entrez/query.fcgi?db=gene&cmd=Retrieve&dopt=full_report&list_uids=70973606	0.0721625	-1.88968	-0.918144	0.529437	0.652809	1	0.0459098	-4.49022	-2.16679	0.922425	0.949313	1	0.0459098	-20.9089	-4.38604	0.967432	0.977621	1
A2J15_RS02490	NZ_CP031611.1	502747..503733	https://www.ncbi.nlm.nih.gov/entrez/query.fcgi?db=gene&cmd=Retrieve&dopt=full_report&list_uids=44004377	12.1484	-1.46658	-0.552456	0.201599	0.318543	1	5.42498	-3.68332	-1.88101	0.0827072	0.373167	1	5.42498	-8156.75	-12.9938	0.903721	0.977621	1
A2J15_RS02495	NZ_CP031611.1	504365..505429	https://www.ncbi.nlm.nih.gov/entrez/query.fcgi?db=gene&cmd=Retrieve&dopt=full_report&list_uids=44004378	6.81971	1.14276	0.192517	0.472857	0.605899	1	1.78203	-2.62743	-1.39365	0.34653	0.873494	1	1.78203	-2903.45	-11.5036	0.914718	0.977621	1
A2J15_RS02500	NZ_CP031611.1	505419..507203	https://www.ncbi.nlm.nih.gov/entrez/query.fcgi?db=gene&cmd=Retrieve&dopt=full_report&list_uids=44004379	1.17929	1.19905	0.261896	0.451594	0.587872	1	2.10718	2.70153	1.43377	0.178984	0.584096	1	0.305435	-819.241	-9.67814	0.928211	0.977621	1
A2J15_RS02505	NZ_CP031611.1	507200..507766	https://www.ncbi.nlm.nih.gov/entrez/query.fcgi?db=gene&cmd=Retrieve&dopt=full_report&list_uids=44004380	1.42215	1.86303	0.897649	0.0845472	0.163643	1	3.19681	5.56013	2.47512	0.113874	0.447538	1	0.205328	-204.579	-7.67652	0.94303	0.977621	1
murA	NZ_CP031611.1	507906..509162	https://www.ncbi.nlm.nih.gov/entrez/query.fcgi?db=gene&cmd=Retrieve&dopt=full_report&list_uids=44004381	21.0094	1.01484	0.0212455	0.943414	0.959434	1	6.60996	-11.1356	-3.47711	0.0179001	0.132842	1	35.961	-1.11201	-0.153169	0.885768	0.977621	1	murA	UniProtKB	Q9PP65	murA	enables	0008360 // regulation of cell shape (GO_REF:0000043 [IEA] UniProtKB-KW:KW-0133) /// 0009252 // peptidoglycan biosynthetic process (GO_REF:0000118 [IEA] PANTHER:PTN002886745) /// 0019277 // UDP-N-acetylgalactosamine biosynthetic process (GO_REF:0000002 [IEA] InterPro:IPR005750) /// 0009252 // peptidoglycan biosynthetic process (GO_REF:0000041 [IEA] UniPathway:UPA00219) /// 0009252 // peptidoglycan…	0005737 // cytoplasm (GO_REF:0000104 [IEA] UniRule:UR000001460) /// 0005737 // cytoplasm (GO_REF:0000044 [IEA] UniProtKB-SubCell:SL-0086) /// 0005737 // cytoplasm (GO_REF:0000043 [IEA] UniProtKB-KW:KW-0963)	0008760 // UDP-N-acetylglucosamine 1-carboxyvinyltransferase activity (GO_REF:0000118 [IEA] PANTHER:PTN002886745) /// 0016765 // transferase activity, transferring alkyl or aryl (other than methyl) groups (GO_REF:0000002 [IEA] InterPro:IPR001986|InterPro:IPR036968) /// 0008760 // UDP-N-acetylglucosamine 1-carboxyvinyltransferase activity (GO_REF:0000116 [IEA] RHEA:18681) /// 0016740 // transferas…
A2J15_RS02515	NZ_CP031611.1	509159..510319	https://www.ncbi.nlm.nih.gov/entrez/query.fcgi?db=gene&cmd=Retrieve&dopt=full_report&list_uids=44004382	6.12805	1.10988	0.150398	0.576441	0.694467	1	9.71919	2.14864	1.10343	0.102728	0.421879	1	1.71866	-3068.42	-11.5833	0.914129	0.977621	1
lepB	NZ_CP031611.1	complement(510324..511172)	https://www.ncbi.nlm.nih.gov/entrez/query.fcgi?db=gene&cmd=Retrieve&dopt=full_report&list_uids=44004383	3.42451	-1.44037	-0.526439	0.150217	0.256617	1	13.0499	3.21378	1.68427	0.0136641	0.109763	1	1.55668	-2057.3	-11.0065	0.918389	0.977621	1
folD	NZ_CP031611.1	complement(511181..512029)	https://www.ncbi.nlm.nih.gov/entrez/query.fcgi?db=gene&cmd=Retrieve&dopt=full_report&list_uids=44004384	2.61344	-1.73559	-0.795424	0.0114021	0.0339524	1	9.26286	2.44014	1.28696	0.115496	0.450279	1	1.37518	-1831.29	-10.8386	0.91963	0.977621	1	folD	UniProtKB	Q0PA35	folD	enables	0035999 // tetrahydrofolate interconversion (GO_REF:0000041 [IEA] UniPathway:UPA00193) /// 0035999 // tetrahydrofolate interconversion (GO_REF:0000104 [IEA] UniRule:UR000001283) /// 0000105 // histidine biosynthetic process (GO_REF:0000043 [IEA] UniProtKB-KW:KW-0368) /// 0008652 // cellular amino acid biosynthetic process (GO_REF:0000043 [IEA] UniProtKB-KW:KW-0028) /// 0009086 // methionine biosy…	0005829 // cytosol (GO_REF:0000118 [IEA] PANTHER:PTN000002429)	0004477 // methenyltetrahydrofolate cyclohydrolase activity (GO_REF:0000003 [IEA] EC:3.5.4.9) /// 0004488 // methylenetetrahydrofolate dehydrogenase (NADP+) activity (GO_REF:0000003 [IEA] EC:1.5.1.5) /// 0004477 // methenyltetrahydrofolate cyclohydrolase activity (GO_REF:0000104 [IEA] UniRule:UR000001283) /// 0004488 // methylenetetrahydrofolate dehydrogenase (NADP+) activity (GO_REF:0000104 [IEA…
A2J15_RS02530	NZ_CP031611.1	512110..512457	https://www.ncbi.nlm.nih.gov/entrez/query.fcgi?db=gene&cmd=Retrieve&dopt=full_report&list_uids=44004385	2.36455	-1.49051	-0.575804	0.236	0.358394	1	1.09717	-127.493	-6.99428	0.753152	0.943313	1	1.09717	-593.023	-9.21195	0.931661	0.977621	1
hemL	NZ_CP031611.1	512454..513728	https://www.ncbi.nlm.nih.gov/entrez/query.fcgi?db=gene&cmd=Retrieve&dopt=full_report&list_uids=44004386	20.4495	1.39145	0.47659	0.125601	0.222618	1	7.16128	-1.60593	-0.683409	0.36695	0.894135	1	21.9228	-1.59901	-0.677178	0.648681	0.977621	1	hemL	UniProtKB	Q9PP70	hemL	enables	0006782 // protoporphyrinogen IX biosynthetic process (GO_REF:0000041 [IEA] UniPathway:UPA00251) /// 0033014 // tetrapyrrole biosynthetic process (GO_REF:0000002 [IEA] InterPro:IPR004639) /// 0006779 // porphyrin-containing compound biosynthetic process (GO_REF:0000043 [IEA] UniProtKB-KW:KW-0627) /// 0006782 // protoporphyrinogen IX biosynthetic process (GO_REF:0000104 [IEA] UniRule:UR000084156)	0005737 // cytoplasm (GO_REF:0000044 [IEA] UniProtKB-SubCell:SL-0086) /// 0005737 // cytoplasm (GO_REF:0000043 [IEA] UniProtKB-KW:KW-0963) /// 0005737 // cytoplasm (GO_REF:0000104 [IEA] UniRule:UR000084156)	0042286 // glutamate-1-semialdehyde 2,1-aminomutase activity (GO_REF:0000003 [IEA] EC:5.4.3.8) /// 0030170 // pyridoxal phosphate binding (GO_REF:0000002 [IEA] InterPro:IPR005814) /// 0042286 // glutamate-1-semialdehyde 2,1-aminomutase activity (GO_REF:0000002 [IEA] InterPro:IPR004639) /// 0016853 // isomerase activity (GO_REF:0000043 [IEA] UniProtKB-KW:KW-0413) /// 0042286 // glutamate-1-semiald…
A2J15_RS02540	NZ_CP031611.1	513725..514042	https://www.ncbi.nlm.nih.gov/entrez/query.fcgi?db=gene&cmd=Retrieve&dopt=full_report&list_uids=44004387	3.11539	1.33513	0.416978	0.352703	0.487619	1	0.765649	-78.8201	-6.30049	0.776942	0.943313	1	0.765649	-366.486	-8.51761	0.9368	0.977621	1
A2J15_RS07580	NZ_CP031611.1	514039..514536	https://www.ncbi.nlm.nih.gov/entrez/query.fcgi?db=gene&cmd=Retrieve&dopt=full_report&list_uids=44005391	0.0983179	-2.59578	-1.37617	0.135294	0.237342	1	0.0733713	-16.5613	-4.04974	0.855542	0.943313	1	0.0733713	-76.9106	-6.26511	0.953492	0.977621	1
A2J15_RS02550	NZ_CP031611.1	514514..515701	https://www.ncbi.nlm.nih.gov/entrez/query.fcgi?db=gene&cmd=Retrieve&dopt=full_report&list_uids=44004388	6.62912	-1.62319	-0.69883	0.0608724	0.128285	1	9.38369	1.10438	0.143237	0.830342	0.943313	1	3.36344	-6005.4	-12.552	0.906979	0.977621	1
A2J15_RS02555	NZ_CP031611.1	515694..517826	https://www.ncbi.nlm.nih.gov/entrez/query.fcgi?db=gene&cmd=Retrieve&dopt=full_report&list_uids=44004389	0.12317	1.46499	0.550888	0.425873	0.559369	1	0.0261317	-21.7889	-4.44552	0.841603	0.943313	1	0.0261317	-101.408	-6.66402	0.950534	0.977621	1
A2J15_RS02560	NZ_CP031611.1	517823..518104	https://www.ncbi.nlm.nih.gov/entrez/query.fcgi?db=gene&cmd=Retrieve&dopt=full_report&list_uids=44004390	1.26953	1.10801	0.147968	0.798755	0.857642	1	7.15316	6.38159	2.67392	0.0876574	0.38601	1	0.346907	-173.791	-7.44121	0.944774	0.977621	1
A2J15_RS02565	NZ_CP031611.1	complement(518101..518901)	https://www.ncbi.nlm.nih.gov/entrez/query.fcgi?db=gene&cmd=Retrieve&dopt=full_report&list_uids=44004391	4.75641	1.53329	0.616632	0.127938	0.226471	1	0.96161	-240.692	-7.91104	0.722024	0.943313	1	34.8958	4.99398	2.32019	0.11744	0.977621	1
A2J15_RS02570	NZ_CP031611.1	complement(518898..520019)	https://www.ncbi.nlm.nih.gov/entrez/query.fcgi?db=gene&cmd=Retrieve&dopt=full_report&list_uids=44004392	2.53045	1.19928	0.262164	0.466994	0.601005	1	0.709564	-256.301	-8.0017	0.718963	0.943313	1	0.709564	-1191.66	-10.2188	0.924212	0.977621	1
gltX_2	NZ_CP031611.1	520107..521402	https://www.ncbi.nlm.nih.gov/entrez/query.fcgi?db=gene&cmd=Retrieve&dopt=full_report&list_uids=44004393	3.65013	1.51759	0.601784	0.0926741	0.175675	1	1.34578	-1.35025	-0.433222	0.769323	0.943313	1	0.746055	-1493.53	-10.5445	0.921804	0.977621	1
A2J15_RS02580	NZ_CP031611.1	521405..521686	https://www.ncbi.nlm.nih.gov/entrez/query.fcgi?db=gene&cmd=Retrieve&dopt=full_report&list_uids=44004394	4.96655	5.31058	2.40887	3.63e-06	2.95e-05	0.00534	0.244705	-27.3709	-4.77457	0.830018	0.943313	1	0.244705	-127.297	-6.99205	0.948102	0.977621	1
A2J15_RS02585	NZ_CP031611.1	521683..523308	https://www.ncbi.nlm.nih.gov/entrez/query.fcgi?db=gene&cmd=Retrieve&dopt=full_report&list_uids=44004395	1.48451	1.56058	0.642082	0.0580817	0.123644	1	0.299939	-167.777	-7.3904	0.739629	0.943313	1	0.299939	-780.125	-9.60756	0.928733	0.977621	1
A2J15_RS02590	NZ_CP031611.1	complement(523205..523690)	https://www.ncbi.nlm.nih.gov/entrez/query.fcgi?db=gene&cmd=Retrieve&dopt=full_report&list_uids=44004396	0.440345	-3.93456	-1.9762	0.000518	0.00239	0.761251	0.440345	-71.8276	-6.16647	0.781581	0.943313	1	0.440345	-333.789	-8.38279	0.937799	0.977621	1
mobB	NZ_CP031611.1	523787..524278	https://www.ncbi.nlm.nih.gov/entrez/query.fcgi?db=gene&cmd=Retrieve&dopt=full_report&list_uids=44004397	4.37505	-3.48389	-1.8007	3.34e-05	0.000212	0.0491874	4.37505	-680.503	-9.41046	0.672172	0.943313	1	4.37505	-3163.19	-11.6272	0.913805	0.977621	1	mobB	UniProtKB	Q0PA49	mobB	enables	0006777 // Mo-molybdopterin cofactor biosynthetic process (GO_REF:0000002 [IEA] InterPro:IPR004435)		0005525 // GTP binding (GO_REF:0000002 [IEA] InterPro:IPR004435) /// 0005525 // GTP binding (GO_REF:0000118 [IEA] PANTHER:PTN001827458)
A2J15_RS02600	NZ_CP031611.1	524280..525119	https://www.ncbi.nlm.nih.gov/entrez/query.fcgi?db=gene&cmd=Retrieve&dopt=full_report&list_uids=44004398	37.0531	1.8255	0.868294	0.00751	0.0240567	1	6.57556	-7.19778	-2.84755	0.0541439	0.293179	1	6.57556	-8008.66	-12.9673	0.903916	0.977621	1
A2J15_RS02605	NZ_CP031611.1	525116..525319	https://www.ncbi.nlm.nih.gov/entrez/query.fcgi?db=gene&cmd=Retrieve&dopt=full_report&list_uids=44004399	5.87422	2.48441	1.31291	0.0162977	0.0450638	1	0.72875	-45.4033	-5.50473	0.804515	0.943313	1	0.72875	-211.138	-7.72204	0.942693	0.977621	1
metG	NZ_CP031611.1	525329..527200	https://www.ncbi.nlm.nih.gov/entrez/query.fcgi?db=gene&cmd=Retrieve&dopt=full_report&list_uids=44004400	11.8348	1.75775	0.813729	0.0124879	0.0363758	1	3.90921	-1.34006	-0.422294	0.58602	0.943313	1	8.66946	-1.06949	-0.0969277	0.94763	0.977621	1	metG	UniProtKB	Q9PP85	metG	enables	0006431 // methionyl-tRNA aminoacylation (GO_REF:0000104 [IEA] UniRule:UR000351882) /// 0006431 // methionyl-tRNA aminoacylation (GO_REF:0000118 [IEA] PANTHER:PTN002879353) /// 0006431 // methionyl-tRNA aminoacylation (GO_REF:0000002 [IEA] InterPro:IPR004495|InterPro:IPR014758|InterPro:IPR033911) /// 0006412 // translation (GO_REF:0000043 [IEA] UniProtKB-KW:KW-0648) /// 0006418 // tRNA aminoacyla…	0005737 // cytoplasm (GO_REF:0000104 [IEA] UniRule:UR000351882) /// 0005737 // cytoplasm (GO_REF:0000044 [IEA] UniProtKB-SubCell:SL-0086) /// 0005737 // cytoplasm (GO_REF:0000043 [IEA] UniProtKB-KW:KW-0963)	0016874 // ligase activity (GO_REF:0000043 [IEA] UniProtKB-KW:KW-0436) /// 0004812 // aminoacyl-tRNA ligase activity (GO_REF:0000043 [IEA] UniProtKB-KW:KW-0030) /// 0000166 // nucleotide binding (GO_REF:0000043 [IEA] UniProtKB-KW:KW-0547) /// 0005524 // ATP binding (GO_REF:0000002 [IEA] InterPro:IPR004495|InterPro:IPR009080|InterPro:IPR014758|InterPro:IPR015413) /// 0003723 // RNA binding (GO_REF…
A2J15_RS02615	NZ_CP031611.1	527203..528144	https://www.ncbi.nlm.nih.gov/entrez/query.fcgi?db=gene&cmd=Retrieve&dopt=full_report&list_uids=44004401	0.385578	1.9506	0.963915	0.106224	0.1963	1	0.0735556	-20.9862	-4.39137	0.843491	0.943313	1	0.0735556	-97.4738	-6.60694	0.950957	0.977621	1
A2J15_RS02620	NZ_CP031611.1	complement(528136..528591)	https://www.ncbi.nlm.nih.gov/entrez/query.fcgi?db=gene&cmd=Retrieve&dopt=full_report&list_uids=44004402	0.467354	-1.4099	-0.495589	0.492399	0.624413	1	0.202455	-28.6442	-4.84017	0.827739	0.943313	1	0.202455	-132.993	-7.0552	0.947634	0.977621	1
A2J15_RS02625	NZ_CP031611.1	528647..531193	https://www.ncbi.nlm.nih.gov/entrez/query.fcgi?db=gene&cmd=Retrieve&dopt=full_report&list_uids=44004403	139.296	1.3328	0.414456	0.488624	0.621233	1	33.3285	-10.4075	-3.37956	9.66e-08	9.42e-06	0.000141	92.9388	-2.24922	-1.16942	0.076315	0.977621	1
A2J15_RS02635	NZ_CP031611.1	531768..532517	https://www.ncbi.nlm.nih.gov/entrez/query.fcgi?db=gene&cmd=Retrieve&dopt=full_report&list_uids=44004404	13.1859	2.80298	1.48696	1.13e-06	1.06e-05	0.00166	2.68959	-1.49006	-0.575367	0.698373	0.943313	1	1.53227	-1651.56	-10.6896	0.920731	0.977621	1
A2J15_RS02640	NZ_CP031611.1	532514..534247	https://www.ncbi.nlm.nih.gov/entrez/query.fcgi?db=gene&cmd=Retrieve&dopt=full_report&list_uids=44004405	13.3003	2.57086	1.36225	5.13e-05	0.000303	0.075413	6.11402	1.54668	0.629176	0.36499	0.893829	1	1.68742	-4262.9	-12.0576	0.910627	0.977621	1
trmA	NZ_CP031611.1	534244..535317	https://www.ncbi.nlm.nih.gov/entrez/query.fcgi?db=gene&cmd=Retrieve&dopt=full_report&list_uids=44004406	0.272303	1.60225	0.6801	0.267985	0.397765	1	0.0478449	-22.4663	-4.48969	0.840029	0.943313	1	0.0478449	-104.493	-6.70726	0.950213	0.977621	1	trmA	UniProtKB	Q9PP92	trmA	enables	0008033 // tRNA processing (GO_REF:0000043 [IEA] UniProtKB-KW:KW-0819) /// 0032259 // methylation (GO_REF:0000043 [IEA] UniProtKB-KW:KW-0489) /// 0006396 // RNA processing (GO_REF:0000002 [IEA] InterPro:IPR010280|InterPro:IPR011869)	0005829 // cytosol (GO_REF:0000118 [IEA] PANTHER:PTN002936097)	0000049 // tRNA binding (GO_REF:0000118 [IEA] PANTHER:PTN002936097) /// 0008168 // methyltransferase activity (GO_REF:0000043 [IEA] UniProtKB-KW:KW-0489) /// 0016740 // transferase activity (GO_REF:0000043 [IEA] UniProtKB-KW:KW-0808) /// 0019843 // rRNA binding (GO_REF:0000118 [IEA] PANTHER:PTN002936097) /// 0030697 // S-adenosylmethionine-dependent tRNA (m5U54) methyltransferase activity (GO_REF…
ilvA	NZ_CP031611.1	535399..536610	https://www.ncbi.nlm.nih.gov/entrez/query.fcgi?db=gene&cmd=Retrieve&dopt=full_report&list_uids=44004407	1.31033	1.2917	0.369266	0.277858	0.408729	1	0.305836	-125.389	-6.97027	0.753957	0.943313	1	0.305836	-583.03	-9.18743	0.931842	0.977621	1	ilvA	UniProtKB	Q0PA62	ilvA	enables	0006565 // L-serine catabolic process (GO_REF:0000118 [IEA] PANTHER:PTN000034217) /// 0009097 // isoleucine biosynthetic process (GO_REF:0000118 [IEA] PANTHER:PTN000034217) /// 0006567 // threonine catabolic process (GO_REF:0000002 [IEA] InterPro:IPR005789) /// 0006520 // cellular amino acid metabolic process (GO_REF:0000002 [IEA] InterPro:IPR000634) /// 0006567 // threonine catabolic process (GO…		0004794 // L-threonine ammonia-lyase activity (GO_REF:0000002 [IEA] InterPro:IPR005789) /// 0003941 // L-serine ammonia-lyase activity (GO_REF:0000116 [IEA] RHEA:19169) /// 0016841 // ammonia-lyase activity (GO_REF:0000117 [IEA] ARBA:ARBA00027006) /// 0016829 // lyase activity (GO_REF:0000043 [IEA] UniProtKB-KW:KW-0456) /// 0003941 // L-serine ammonia-lyase activity (GO_REF:0000003 [IEA] EC:4.3.1…
truA	NZ_CP031611.1	complement(536607..537332)	https://www.ncbi.nlm.nih.gov/entrez/query.fcgi?db=gene&cmd=Retrieve&dopt=full_report&list_uids=44004408	0.330033	-2.415	-1.27202	0.0757425	0.152418	1	0.285598	-66.3835	-6.05275	0.785529	0.943313	1	0.285598	-308.734	-8.27022	0.938633	0.977621	1	truA	UniProtKB	Q9PP96	truA	enables	0009451 // RNA modification (GO_REF:0000002 [IEA] InterPro:IPR001406|InterPro:IPR020097|InterPro:IPR020103) /// 0001522 // pseudouridine synthesis (GO_REF:0000117 [IEA] ARBA:ARBA00028294) /// 0031119 // tRNA pseudouridine synthesis (GO_REF:0000104 [IEA] UniRule:UR000079187) /// 0031119 // tRNA pseudouridine synthesis (GO_REF:0000118 [IEA] PANTHER:PTN000124923) /// 0001522 // pseudouridine synthes…		0160147 /// 0009982 // pseudouridine synthase activity (GO_REF:0000104 [IEA] UniRule:UR000079187) /// 0009982 // pseudouridine synthase activity (GO_REF:0000118 [IEA] PANTHER:PTN000124923) /// 0016853 // isomerase activity (GO_REF:0000043 [IEA] UniProtKB-KW:KW-0413) /// 0140098 /// 0003723 // RNA binding (GO_REF:0000002 [IEA] InterPro:IPR001406|InterPro:IPR020094|InterPro:IPR020095|InterPro:IPR02…
A2J15_RS02660	NZ_CP031611.1	complement(537329..538354)	https://www.ncbi.nlm.nih.gov/entrez/query.fcgi?db=gene&cmd=Retrieve&dopt=full_report&list_uids=44004409	0.734331	1.28852	0.36572	0.452754	0.58886	1	1.69993	3.4958	1.80562	0.227111	0.6805	1	0.186414	-317.241	-8.30944	0.938342	0.977621	1
A2J15_RS02665	NZ_CP031611.1	complement(538351..539130)	https://www.ncbi.nlm.nih.gov/entrez/query.fcgi?db=gene&cmd=Retrieve&dopt=full_report&list_uids=44004410	0.034095	-2.96866	-1.56981	0.163025	0.271278	1	0.034095	-9.3908	-3.23125	0.884509	0.943313	1	0.034095	-43.6734	-5.44868	0.959547	0.977621	1
uppS	NZ_CP031611.1	complement(539127..539795)	https://www.ncbi.nlm.nih.gov/entrez/query.fcgi?db=gene&cmd=Retrieve&dopt=full_report&list_uids=44004411	0.437067	-1.03472	-0.0492448	0.944485	0.959434	1	5.62231	11.3154	3.50021	0.00281	0.0354513	1	0.158462	-195.627	-7.61196	0.943508	0.977621	1	uppS	UniProtKB	Q9PP99	uppS	enables	0016094 // polyprenol biosynthetic process (GO_REF:0000118 [IEA] PANTHER:PTN000033430)		0000287 // magnesium ion binding (GO_REF:0000104 [IEA] UniRule:UR000100757) /// 0016765 // transferase activity, transferring alkyl or aryl (other than methyl) groups (GO_REF:0000002 [IEA] InterPro:IPR001441|InterPro:IPR018520|InterPro:IPR036424) /// 0004659 // prenyltransferase activity (GO_REF:0000104 [IEA] UniRule:UR000100757) /// 0016740 // transferase activity (GO_REF:0000043 [IEA] UniProtKB…
A2J15_RS02675	NZ_CP031611.1	complement(539798..540415)	https://www.ncbi.nlm.nih.gov/entrez/query.fcgi?db=gene&cmd=Retrieve&dopt=full_report&list_uids=44004412	0.141282	-1.02221	-0.0316947	0.970565	0.977877	1	0.0543387	-12.668	-3.66311	0.869175	0.943313	1	0.0543387	-58.9329	-5.881	0.95634	0.977621	1
coaBC	NZ_CP031611.1	complement(540412..541566)	https://www.ncbi.nlm.nih.gov/entrez/query.fcgi?db=gene&cmd=Retrieve&dopt=full_report&list_uids=44004413	0.936958	-2.66335	-1.41324	7.65e-05	0.000436	0.112456	0.721746	-276.496	-8.11111	0.715283	0.943313	1	0.721746	-1285.22	-10.3278	0.923406	0.977621	1
glmU	NZ_CP031611.1	complement(541566..542852)	https://www.ncbi.nlm.nih.gov/entrez/query.fcgi?db=gene&cmd=Retrieve&dopt=full_report&list_uids=44004414	5.95608	-1.9601	-0.970926	0.0044	0.0154672	1	3.53263	-6.2499	-2.64383	0.0726995	0.349627	1	3.53263	-6925.5	-12.7577	0.905462	0.977621	1	glmU	UniProtKB	Q9PPA2	glmU	enables	0008360 // regulation of cell shape (GO_REF:0000043 [IEA] UniProtKB-KW:KW-0133) /// 0009245 // lipid A biosynthetic process (GO_REF:0000104 [IEA] UniRule:UR000081051) /// 0006048 // UDP-N-acetylglucosamine biosynthetic process (GO_REF:0000041 [IEA] UniPathway:UPA00113) /// 0009245 // lipid A biosynthetic process (GO_REF:0000041 [IEA] UniPathway:UPA00973) /// 0006048 // UDP-N-acetylglucosamine bio…	0016020 // membrane (GO_REF:0000108 [IEA] GO:0009245) /// 0005737 // cytoplasm (GO_REF:0000104 [IEA] UniRule:UR000081051) /// 0005737 // cytoplasm (GO_REF:0000044 [IEA] UniProtKB-SubCell:SL-0086) /// 0005737 // cytoplasm (GO_REF:0000002 [IEA] InterPro:IPR005882) /// 0005737 // cytoplasm (GO_REF:0000043 [IEA] UniProtKB-KW:KW-0963)	0019134 // glucosamine-1-phosphate N-acetyltransferase activity (GO_REF:0000002 [IEA] InterPro:IPR005882) /// 0016746 // transferase activity, transferring acyl groups (GO_REF:0000043 [IEA] UniProtKB-KW:KW-0012) /// 0000287 // magnesium ion binding (GO_REF:0000002 [IEA] InterPro:IPR005882) /// 0000287 // magnesium ion binding (GO_REF:0000104 [IEA] UniRule:UR000081051) /// 0003977 // UDP-N-acetylg…
fliP	NZ_CP031611.1	542997..543731	https://www.ncbi.nlm.nih.gov/entrez/query.fcgi?db=gene&cmd=Retrieve&dopt=full_report&list_uids=44004415	1.95589	1.26287	0.336712	0.357274	0.493474	1	4.93222	3.94852	1.98131	0.0655926	0.332973	1	0.502441	-560.696	-9.13107	0.932259	0.977621	1	fliP	UniProtKB	Q0PA70	fliP	involved_in	0009306 // protein secretion (GO_REF:0000002 [IEA] InterPro:IPR005837|InterPro:IPR005838) /// 0009306 // protein secretion (GO_REF:0000104 [IEA] UniRule:UR000168758) /// 0044781 // bacterial-type flagellum organization (GO_REF:0000043 [IEA] UniProtKB-KW:KW-1005) /// 0015031 // protein transport (GO_REF:0000043 [IEA] UniProtKB-KW:KW-0653) /// 0044781 // bacterial-type flagellum organization (GO_RE…	0009425 // bacterial-type flagellum basal body (GO_REF:0000104 [IEA] UniRule:UR000168758) /// 0005886 // plasma membrane (GO_REF:0000044 [IEA] UniProtKB-SubCell:SL-0039) /// 0009425 // bacterial-type flagellum basal body (GO_REF:0000044 [IEA] UniProtKB-SubCell:SL-0142) /// 0016020 // membrane (GO_REF:0000043 [IEA] UniProtKB-KW:KW-0472) /// 0009288 // bacterial-type flagellum (GO_REF:0000043 [IEA]…
kdsB	NZ_CP031611.1	complement(543788..544504)	https://www.ncbi.nlm.nih.gov/entrez/query.fcgi?db=gene&cmd=Retrieve&dopt=full_report&list_uids=44004416	2.00044	2.1034	1.07272	0.00441	0.0154922	1	2.52802	3.12191	1.64243	0.274434	0.77158	1	0.308813	-355.301	-8.4729	0.937131	0.977621	1	kdsB	UniProtKB	Q0PA77	kdsB	enables	0009103 // lipopolysaccharide biosynthetic process (GO_REF:0000043 [IEA] UniProtKB-KW:KW-0448)	0005829 // cytosol (GO_REF:0000118 [IEA] PANTHER:PTN002872059)	0008690 // 3-deoxy-manno-octulosonate cytidylyltransferase activity (GO_REF:0000003 [IEA] EC:2.7.7.38) /// 0008690 // 3-deoxy-manno-octulosonate cytidylyltransferase activity (GO_REF:0000118 [IEA] PANTHER:PTN002872059) /// 0008690 // 3-deoxy-manno-octulosonate cytidylyltransferase activity (GO_REF:0000002 [IEA] InterPro:IPR004528) /// 0016740 // transferase activity (GO_REF:0000043 [IEA] UniProtK…
thrC	NZ_CP031611.1	complement(544501..545907)	https://www.ncbi.nlm.nih.gov/entrez/query.fcgi?db=gene&cmd=Retrieve&dopt=full_report&list_uids=44004417	2.69025	1.52993	0.613464	0.121238	0.216434	1	0.562398	-254.031	-7.98886	0.719408	0.943313	1	0.562398	-1180.45	-10.2051	0.924313	0.977621	1	thrC	UniProtKB	Q0PA78	thrC	enables	0008652 // cellular amino acid biosynthetic process (GO_REF:0000043 [IEA] UniProtKB-KW:KW-0028) /// 0009088 // threonine biosynthetic process (GO_REF:0000041 [IEA] UniPathway:UPA00050) /// 0009088 // threonine biosynthetic process (GO_REF:0000104 [IEA] UniRule:UR002057757) /// 0006520 // cellular amino acid metabolic process (GO_REF:0000002 [IEA] InterPro:IPR000634) /// 0009088 // threonine biosy…	0005737 // cytoplasm (GO_REF:0000118 [IEA] PANTHER:PTN002882173)	0003824 // catalytic activity (GO_REF:0000117 [IEA] ARBA:ARBA00027533) /// 0004795 // threonine synthase activity (GO_REF:0000116 [IEA] RHEA:10840) /// 0016829 // lyase activity (GO_REF:0000043 [IEA] UniProtKB-KW:KW-0456) /// 0004795 // threonine synthase activity (GO_REF:0000104 [IEA] UniRule:UR002057757) /// 0030170 // pyridoxal phosphate binding (GO_REF:0000002 [IEA] InterPro:IPR000634) /// 00…
A2J15_RS02705	NZ_CP031611.1	complement(545894..546829)	https://www.ncbi.nlm.nih.gov/entrez/query.fcgi?db=gene&cmd=Retrieve&dopt=full_report&list_uids=44004418	0.644576	1.14441	0.194608	0.649749	0.754365	1	0.191592	-60.09	-5.90905	0.790453	0.943313	1	0.191592	-279.428	-8.12633	0.939698	0.977621	1
A2J15_RS02710	NZ_CP031611.1	complement(546834..547574)	https://www.ncbi.nlm.nih.gov/entrez/query.fcgi?db=gene&cmd=Retrieve&dopt=full_report&list_uids=44004419	1.42637	-1.58105	-0.660882	0.0759556	0.152573	1	0.799449	-184.584	-7.52814	0.734945	0.943313	1	0.799449	-858.243	-9.74524	0.927714	0.977621	1
A2J15_RS02715	NZ_CP031611.1	547649..548245	https://www.ncbi.nlm.nih.gov/entrez/query.fcgi?db=gene&cmd=Retrieve&dopt=full_report&list_uids=44004420	4.87627	-1.85453	-0.891056	0.0159724	0.0444148	1	6.30038	-1.17343	-0.230734	0.832287	0.943313	1	2.91373	-2580.61	-11.3335	0.915974	0.977621	1
A2J15_RS02720	NZ_CP031611.1	548257..548559	https://www.ncbi.nlm.nih.gov/entrez/query.fcgi?db=gene&cmd=Retrieve&dopt=full_report&list_uids=44004421	2.25287	1.45741	0.543408	0.289876	0.421351	1	0.475945	-48.251	-5.59249	0.801468	0.943313	1	184.499	53.2627	5.73505	1.04e-06	0.000107	0.00152
A2J15_RS02725	NZ_CP031611.1	complement(548602..549381)	https://www.ncbi.nlm.nih.gov/entrez/query.fcgi?db=gene&cmd=Retrieve&dopt=full_report&list_uids=44004422	52.0952	1.98689	0.990513	0.00308	0.0114598	1	11.9683	-1.73541	-0.795273	0.293623	0.800889	1	8.16748	-9578.24	-13.2255	0.902012	0.977621	1
dapA	NZ_CP031611.1	complement(549381..550277)	https://www.ncbi.nlm.nih.gov/entrez/query.fcgi?db=gene&cmd=Retrieve&dopt=full_report&list_uids=44004423	50.7715	1.87789	0.909112	0.0105685	0.0319226	1	8.50024	-3.47056	-1.79517	0.050528	0.284123	1	64.6015	-1.01115	-0.0160041	0.988263	0.989617	1	dapA	UniProtKB	Q0PB32, Q9PPB4	dapA	enables	0009085 // lysine biosynthetic process (GO_REF:0000043 [IEA] UniProtKB-KW:KW-0457) /// 0008652 // cellular amino acid biosynthetic process (GO_REF:0000043 [IEA] UniProtKB-KW:KW-0028) /// 0009089 // lysine biosynthetic process via diaminopimelate (GO_REF:0000002 [IEA] InterPro:IPR005263) /// 0019877 // diaminopimelate biosynthetic process (GO_REF:0000104 [IEA] UniRule:UR000085131) /// 0044281 // s…	0005737 // cytoplasm (GO_REF:0000104 [IEA] UniRule:UR000085131) /// 0005829 // cytosol (GO_REF:0000118 [IEA] PANTHER:PTN000252871) /// 0005829 // cytosol (GO_REF:0000118 [IEA] PANTHER:PTN002637276) /// 0005737 // cytoplasm (GO_REF:0000044 [IEA] UniProtKB-SubCell:SL-0086) /// 0005737 // cytoplasm (GO_REF:0000043 [IEA] UniProtKB-KW:KW-0963)	0016829 // lyase activity (GO_REF:0000117 [IEA] ARBA:ARBA00026870) /// 0016829 // lyase activity (GO_REF:0000043 [IEA] UniProtKB-KW:KW-0456) /// 0008840 // 4-hydroxy-tetrahydrodipicolinate synthase (GO_REF:0000116 [IEA] RHEA:34171) /// 0008840 // 4-hydroxy-tetrahydrodipicolinate synthase (GO_REF:0000003 [IEA] EC:4.3.3.7) /// 0008840 // 4-hydroxy-tetrahydrodipicolinate synthase (GO_REF:0000117 [IE…
A2J15_RS02735	NZ_CP031611.1	complement(550270..551520)	https://www.ncbi.nlm.nih.gov/entrez/query.fcgi?db=gene&cmd=Retrieve&dopt=full_report&list_uids=44004424	24.6409	2.18732	1.12916	0.000569	0.00257	0.8366	4.67384	-1.96804	-0.976756	0.266945	0.757813	1	3.60934	-6553.79	-12.6781	0.906049	0.977621	1
A2J15_RS02740	NZ_CP031611.1	complement(551517..552575)	https://www.ncbi.nlm.nih.gov/entrez/query.fcgi?db=gene&cmd=Retrieve&dopt=full_report&list_uids=44004425	37.0767	1.67579	0.744839	0.0185607	0.0500968	1	7.20707	-2.53322	-1.34097	0.0899632	0.391447	1	7.20707	-11172.3	-13.4476	0.900375	0.977621	1
A2J15_RS02745	NZ_CP031611.1	complement(552607..554349)	https://www.ncbi.nlm.nih.gov/entrez/query.fcgi?db=gene&cmd=Retrieve&dopt=full_report&list_uids=44004426	1.74501	1.94851	0.962373	0.00531	0.017954	1	0.26593	-160.101	-7.32284	0.741929	0.943313	1	0.26593	-743.83	-9.53883	0.929241	0.977621	1
cysS	NZ_CP031611.1	complement(554342..555727)	https://www.ncbi.nlm.nih.gov/entrez/query.fcgi?db=gene&cmd=Retrieve&dopt=full_report&list_uids=44004427	2.33396	1.56684	0.647856	0.077921	0.154477	1	2.7138	2.18048	1.12465	0.30642	0.822918	1	0.457502	-1015.03	-9.9873	0.925924	0.977621	1	cysS	UniProtKB	Q9PPB8	cysS	enables	0006423 // cysteinyl-tRNA aminoacylation (GO_REF:0000002 [IEA] InterPro:IPR015273|InterPro:IPR015803) /// 0006423 // cysteinyl-tRNA aminoacylation (GO_REF:0000104 [IEA] UniRule:UR000075852) /// 0006423 // cysteinyl-tRNA aminoacylation (GO_REF:0000118 [IEA] PANTHER:PTN002587846) /// 0006418 // tRNA aminoacylation for protein translation (GO_REF:0000002 [IEA] InterPro:IPR009080) /// 0006412 // tran…	0005737 // cytoplasm (GO_REF:0000104 [IEA] UniRule:UR000075852) /// 0005737 // cytoplasm (GO_REF:0000044 [IEA] UniProtKB-SubCell:SL-0086) /// 0005737 // cytoplasm (GO_REF:0000002 [IEA] InterPro:IPR015273) /// 0005829 // cytosol (GO_REF:0000118 [IEA] PANTHER:PTN002587846) /// 0005737 // cytoplasm (GO_REF:0000043 [IEA] UniProtKB-KW:KW-0963) /// 0005737 // cytoplasm (GO_REF:0000118 [IEA] PANTHER:PTN…	0004812 // aminoacyl-tRNA ligase activity (GO_REF:0000002 [IEA] InterPro:IPR009080) /// 0016874 // ligase activity (GO_REF:0000043 [IEA] UniProtKB-KW:KW-0436) /// 0004817 // cysteine-tRNA ligase activity (GO_REF:0000118 [IEA] PANTHER:PTN002587846) /// 0000166 // nucleotide binding (GO_REF:0000002 [IEA] InterPro:IPR009080|InterPro:IPR015273) /// 0004812 // aminoacyl-tRNA ligase activity (GO_REF:00…
murJ	NZ_CP031611.1	complement(555727..557178)	https://www.ncbi.nlm.nih.gov/entrez/query.fcgi?db=gene&cmd=Retrieve&dopt=full_report&list_uids=44004428	0.45022	-1.92005	-0.94114	0.0741241	0.149981	1	1.20119	1.68236	0.750488	0.621993	0.943313	1	0.285959	-649.794	-9.34384	0.930684	0.977621	1	murJ	UniProtKB	Q0PA89	murJ	enables	0008360 // regulation of cell shape (GO_REF:0000043 [IEA] UniProtKB-KW:KW-0133) /// 0008360 // regulation of cell shape (GO_REF:0000104 [IEA] UniRule:UR000120525) /// 0015836 // lipid-linked peptidoglycan transport (GO_REF:0000104 [IEA] UniRule:UR000432258) /// 0071555 // cell wall organization (GO_REF:0000104 [IEA] UniRule:UR000120525) /// 0015836 // lipid-linked peptidoglycan transport (GO_REF:…	0005886 // plasma membrane (GO_REF:0000104 [IEA] UniRule:UR000120525|UniRule:UR000432258) /// 0005886 // plasma membrane (GO_REF:0000118 [IEA] PANTHER:PTN008713580) /// 0016020 // membrane (GO_REF:0000043 [IEA] UniProtKB-KW:KW-0472) /// 0005886 // plasma membrane (GO_REF:0000044 [IEA] UniProtKB-SubCell:SL-0037|UniProtKB-SubCell:SL-0039) /// 0005886 // plasma membrane (GO_REF:0000043 [IEA] UniProt…	0015648 // lipid-linked peptidoglycan transporter activity (GO_REF:0000104 [IEA] UniRule:UR000120525|UniRule:UR000432258) /// 0015648 // lipid-linked peptidoglycan transporter activity (GO_REF:0000118 [IEA] PANTHER:PTN008713580)
A2J15_RS02760	NZ_CP031611.1	557286..559145	https://www.ncbi.nlm.nih.gov/entrez/query.fcgi?db=gene&cmd=Retrieve&dopt=full_report&list_uids=44004429	2.38061	1.65644	0.728085	0.0290711	0.0719926	1	0.438752	-270.838	-8.08129	0.716284	0.943313	1	8.72539	4.40276	2.13841	0.146385	0.977621	1
ruvA	NZ_CP031611.1	559121..559672	https://www.ncbi.nlm.nih.gov/entrez/query.fcgi?db=gene&cmd=Retrieve&dopt=full_report&list_uids=44004430	2.67906	1.5784	0.658463	0.0840677	0.163145	1	0.484893	-88.2037	-6.46277	0.771356	0.943313	1	0.484893	-409.698	-8.67842	0.93561	0.977621	1	ruvA	UniProtKB	Q9PPC1	ruvA	enables	0006281 // DNA repair (GO_REF:0000104 [IEA] UniRule:UR000037439) /// 0006310 // DNA recombination (GO_REF:0000043 [IEA] UniProtKB-KW:KW-0233) /// 0006974 // cellular response to DNA damage stimulus (GO_REF:0000117 [IEA] ARBA:ARBA00026271) /// 0006310 // DNA recombination (GO_REF:0000104 [IEA] UniRule:UR000037439) /// 0006310 // DNA recombination (GO_REF:0000002 [IEA] InterPro:IPR000085|InterPro:I…	0005737 // cytoplasm (GO_REF:0000104 [IEA] UniRule:UR000037439) /// 0005737 // cytoplasm (GO_REF:0000044 [IEA] UniProtKB-SubCell:SL-0086) /// 0005737 // cytoplasm (GO_REF:0000043 [IEA] UniProtKB-KW:KW-0963) /// 0009379 // Holliday junction helicase complex (GO_REF:0000002 [IEA] InterPro:IPR011114) /// 0048476 // Holliday junction resolvase complex (GO_REF:0000104 [IEA] UniRule:UR000037439)	0000400 // four-way junction DNA binding (GO_REF:0000104 [IEA] UniRule:UR000037439) /// 0005524 // ATP binding (GO_REF:0000002 [IEA] InterPro:IPR011114|InterPro:IPR013849) /// 0003678 // DNA helicase activity (GO_REF:0000002 [IEA] InterPro:IPR000085) /// 0003677 // DNA binding (GO_REF:0000002 [IEA] InterPro:IPR003583) /// 0003677 // DNA binding (GO_REF:0000043 [IEA] UniProtKB-KW:KW-0238) /// 0009…
A2J15_RS02770	NZ_CP031611.1	559682..560722	https://www.ncbi.nlm.nih.gov/entrez/query.fcgi?db=gene&cmd=Retrieve&dopt=full_report&list_uids=44004431	3.87689	2.21048	1.14436	0.00933	0.0287199	1	0.580312	-194.909	-7.60665	0.732323	0.943313	1	0.580312	-906.035	-9.82342	0.927136	0.977621	1
A2J15_RS02775	NZ_CP031611.1	560781..560996	https://www.ncbi.nlm.nih.gov/entrez/query.fcgi?db=gene&cmd=Retrieve&dopt=full_report&list_uids=44004432	2.16148	-2.80648	-1.48876	0.00109	0.00457	1	9.33885	1.62509	0.700518	0.639606	0.943313	1	2.11356	-682.443	-9.41456	0.930161	0.977621	1
A2J15_RS02780	NZ_CP031611.1	560998..561729	https://www.ncbi.nlm.nih.gov/entrez/query.fcgi?db=gene&cmd=Retrieve&dopt=full_report&list_uids=44004433	1.46423	-1.87886	-0.909857	0.0183949	0.0497406	1	0.847526	-202.832	-7.66414	0.730382	0.943313	1	0.847526	-942.915	-9.88098	0.926711	0.977621	1
A2J15_RS02785	NZ_CP031611.1	561723..563156	https://www.ncbi.nlm.nih.gov/entrez/query.fcgi?db=gene&cmd=Retrieve&dopt=full_report&list_uids=44004434	0.98252	3.35489	1.74627	0.000356	0.00173	0.523807	0.0801839	-45.3308	-5.50242	0.804612	0.943313	1	0.0801839	-210.806	-7.71977	0.942709	0.977621	1
A2J15_RS02790	NZ_CP031611.1	complement(563158..564180)	https://www.ncbi.nlm.nih.gov/entrez/query.fcgi?db=gene&cmd=Retrieve&dopt=full_report&list_uids=44004435	1.53633	1.3506	0.433602	0.235528	0.358394	1	0.375366	-128.691	-7.00776	0.752652	0.943313	1	0.375366	-598.384	-9.22493	0.931564	0.977621	1
A2J15_RS02795	NZ_CP031611.1	complement(564173..564994)	https://www.ncbi.nlm.nih.gov/entrez/query.fcgi?db=gene&cmd=Retrieve&dopt=full_report&list_uids=44004436	0.17106	24.2334	4.59893	0.047886	0.106566	1	0	NaN	NaN	NaN	NaN	NaN	0	NaN	NaN	NaN	NaN	NaN
A2J15_RS02800	NZ_CP031611.1	565093..566361	https://www.ncbi.nlm.nih.gov/entrez/query.fcgi?db=gene&cmd=Retrieve&dopt=full_report&list_uids=44004437	2.92945	-1.0752	-0.104603	0.755465	0.827712	1	0.954068	-399.65	-8.64259	0.697514	0.943313	1	0.954068	-1858.14	-10.8596	0.919475	0.977621	1
purU	NZ_CP031611.1	complement(566358..567182)	https://www.ncbi.nlm.nih.gov/entrez/query.fcgi?db=gene&cmd=Retrieve&dopt=full_report&list_uids=44004438	0.699873	-1.29272	-0.370411	0.385672	0.523361	1	0.276684	-82.4621	-6.36566	0.77469	0.943313	1	0.276684	-382.628	-8.5798	0.93634	0.977621	1	purU	UniProtKB	Q0PAA0	purU	enables	0009152 // purine ribonucleotide biosynthetic process (GO_REF:0000104 [IEA] UniRule:UR001996089) /// 0006189 // 'de novo' IMP biosynthetic process (GO_REF:0000002 [IEA] InterPro:IPR004810) /// 0006189 // 'de novo' IMP biosynthetic process (GO_REF:0000104 [IEA] UniRule:UR000161596) /// 0006164 // purine nucleotide biosynthetic process (GO_REF:0000043 [IEA] UniProtKB-KW:KW-0658) /// 0006189 // 'de …		0008864 // formyltetrahydrofolate deformylase activity (GO_REF:0000002 [IEA] InterPro:IPR004810) /// 0008864 // formyltetrahydrofolate deformylase activity (GO_REF:0000116 [IEA] RHEA:19833) /// 0008864 // formyltetrahydrofolate deformylase activity (GO_REF:0000104 [IEA] UniRule:UR000161596|UniRule:UR001996089) /// 0008864 // formyltetrahydrofolate deformylase activity (GO_REF:0000003 [IEA] EC:3.5…
A2J15_RS02810	NZ_CP031611.1	complement(567179..568297)	https://www.ncbi.nlm.nih.gov/entrez/query.fcgi?db=gene&cmd=Retrieve&dopt=full_report&list_uids=44004439	0.270611	-1.27545	-0.351002	0.549116	0.671446	1	1.55865	5.00735	2.32405	0.133063	0.489542	1	0.11148	-220.059	-7.78174	0.94225	0.977621	1
ciaD	NZ_CP031611.1	complement(568266..568712)	https://www.ncbi.nlm.nih.gov/entrez/query.fcgi?db=gene&cmd=Retrieve&dopt=full_report&list_uids=44004440	0.813313	3.43849	1.78177	0.0139068	0.0396451	1	0.074401	-11.0346	-3.46396	0.876236	0.943313	1	0.074401	-51.338	-5.68195	0.957816	0.977621	1	ciaD	UniProtKB	Q0PAA2	ciaD	located_in		0005576 // extracellular region (GO_REF:0000044 [IEA] UniProtKB-SubCell:SL-0243) /// 0044164 // host cell cytosol (GO_REF:0000044 [IEA] UniProtKB-SubCell:SL-0384) /// 0005576 // extracellular region (GO_REF:0000043 [IEA] UniProtKB-KW:KW-0964) /// 0030430 // host cell cytoplasm (GO_REF:0000043 [IEA] UniProtKB-KW:KW-1035)
A2J15_RS02820	NZ_CP031611.1	complement(568709..568954)	https://www.ncbi.nlm.nih.gov/entrez/query.fcgi?db=gene&cmd=Retrieve&dopt=full_report&list_uids=44004441	5.48866	1.04472	0.0631216	0.888006	0.919252	1	1.67377	-127.122	-6.99007	0.753267	0.943313	1	1.67377	-590.331	-9.20538	0.931709	0.977621	1
A2J15_RS07585	NZ_CP031611.1	complement(569033..569206)	https://www.ncbi.nlm.nih.gov/entrez/query.fcgi?db=gene&cmd=Retrieve&dopt=full_report&list_uids=44005392	0.0279941	-1.93468	-0.952098	0.584717	0.697869	1	0.0178098	-2.85516	-1.51357	0.945791	0.957581	1	0.0178098	-13.3063	-3.73404	0.972271	0.977621	1
A2J15_RS02825	NZ_CP031611.1	complement(569215..569553)	https://www.ncbi.nlm.nih.gov/entrez/query.fcgi?db=gene&cmd=Retrieve&dopt=full_report&list_uids=44004442	5.2633	3.06959	1.61805	3.3e-05	0.00021	0.0485785	0.428687	-53.0907	-5.73039	0.796665	0.943313	1	0.428687	-246.424	-7.945	0.941041	0.977621	1
A2J15_RS02830	NZ_CP031611.1	complement(569546..570460)	https://www.ncbi.nlm.nih.gov/entrez/query.fcgi?db=gene&cmd=Retrieve&dopt=full_report&list_uids=44004443	4.71508	3.11746	1.64037	3.16e-05	0.000202	0.0464856	0.431248	-139.991	-7.12919	0.748512	0.943313	1	0.431248	-650.027	-9.34436	0.93068	0.977621	1
A2J15_RS02835	NZ_CP031611.1	complement(570465..570974)	https://www.ncbi.nlm.nih.gov/entrez/query.fcgi?db=gene&cmd=Retrieve&dopt=full_report&list_uids=44004444	116.577	19.5289	4.28754	4.93e-27	7.25e-25	7.25e-24	6.83974	1.5308	0.614284	0.567714	0.943313	1	143.44	11.6143	3.53783	8.12e-05	0.00625	0.118757
napH	NZ_CP031611.1	complement(570971..571756)	https://www.ncbi.nlm.nih.gov/entrez/query.fcgi?db=gene&cmd=Retrieve&dopt=full_report&list_uids=44004445	22.8678	11.8472	3.56647	1.67e-16	1.07e-14	2.45e-13	0.62169	-150.292	-7.23163	0.745033	0.943313	1	20.6479	7.89647	2.98121	0.0485751	0.905043	1	napH	UniProtKB	Q0PAA8	napH	enables		0016020 // membrane (GO_REF:0000043 [IEA] UniProtKB-KW:KW-0472) /// 0005886 // plasma membrane (GO_REF:0000118 [IEA] PANTHER:PTN002014641)	0051539 // 4 iron, 4 sulfur cluster binding (GO_REF:0000043 [IEA] UniProtKB-KW:KW-0004) /// 0051536 // iron-sulfur cluster binding (GO_REF:0000043 [IEA] UniProtKB-KW:KW-0411) /// 0046872 // metal ion binding (GO_REF:0000043 [IEA] UniProtKB-KW:KW-0479)
napG	NZ_CP031611.1	complement(571753..572493)	https://www.ncbi.nlm.nih.gov/entrez/query.fcgi?db=gene&cmd=Retrieve&dopt=full_report&list_uids=44004446	115.952	7.23022	2.85404	2.01e-10	3.83e-09	2.95e-07	4.87869	-4.89537	-2.29142	0.125126	0.475633	1	37.7214	1.02829	0.0402513	0.978392	0.982424	1	napG	UniProtKB	Q0PAA9	napG	enables			0051539 // 4 iron, 4 sulfur cluster binding (GO_REF:0000043 [IEA] UniProtKB-KW:KW-0004) /// 0051536 // iron-sulfur cluster binding (GO_REF:0000043 [IEA] UniProtKB-KW:KW-0411) /// 0046872 // metal ion binding (GO_REF:0000043 [IEA] UniProtKB-KW:KW-0479)
napA	NZ_CP031611.1	complement(572513..575284)	https://www.ncbi.nlm.nih.gov/entrez/query.fcgi?db=gene&cmd=Retrieve&dopt=full_report&list_uids=44004447	384.285	7.70019	2.94489	1.26e-06	1.14e-05	0.00185	15.274	-5.28384	-2.40159	2.79e-05	0.000817	0.0408481	230.683	2.41991	1.27495	0.00889	0.270732	1	napA	UniProtKB	Q9PPD9	napA	enables	0006777 // Mo-molybdopterin cofactor biosynthetic process (GO_REF:0000104 [IEA] UniRule:UR000080092) /// 0045333 // cellular respiration (GO_REF:0000117 [IEA] ARBA:ARBA00026750) /// 0042128 // nitrate assimilation (GO_REF:0000104 [IEA] UniRule:UR000080092) /// 0042128 // nitrate assimilation (GO_REF:0000043 [IEA] UniProtKB-KW:KW-0534)	0009325 // nitrate reductase complex (GO_REF:0000118 [IEA] PANTHER:PTN000177407) /// 0016020 // membrane (GO_REF:0000118 [IEA] PANTHER:PTN000177407) /// 0042597 // periplasmic space (GO_REF:0000104 [IEA] UniRule:UR000080092) /// 0042597 // periplasmic space (GO_REF:0000043 [IEA] UniProtKB-KW:KW-0574) /// 0042597 // periplasmic space (GO_REF:0000044 [IEA] UniProtKB-SubCell:SL-0200)	0009055 // electron carrier activity (GO_REF:0000104 [IEA] UniRule:UR000080092) /// 0050140 // nitrate reductase (cytochrome) activity (GO_REF:0000116 [IEA] RHEA:12909) /// 0051539 // 4 iron, 4 sulfur cluster binding (GO_REF:0000002 [IEA] InterPro:IPR027467) /// 0008940 // nitrate reductase activity (GO_REF:0000002 [IEA] InterPro:IPR010051) /// 0046872 // metal ion binding (GO_REF:0000043 [IEA] U…
tpx	NZ_CP031611.1	complement(575512..576036)	https://www.ncbi.nlm.nih.gov/entrez/query.fcgi?db=gene&cmd=Retrieve&dopt=full_report&list_uids=44004448	199.984	-6.22559	-2.63821	1.07e-10	2.12e-09	1.57e-07	199.984	-3.60535	-1.85014	0.000225	0.00463	0.328905	199.984	-14.3646	-3.84445	0.000712	0.0385578	1	tpx	UniProtKB	Q9PPE0	tpx	enables	0098869 // cellular oxidant detoxification (GO_REF:0000108 [IEA] GO:0004601) /// 0098869 // cellular oxidant detoxification (GO_REF:0000108 [IEA] GO:0016209) /// 0098869 // cellular oxidant detoxification (GO_REF:0000108 [IEA] GO:0008379) /// 0098869 // cellular oxidant detoxification (GO_REF:0000108 [IEA] GO:0140824)		0016684 // oxidoreductase activity, acting on peroxide as acceptor (GO_REF:0000002 [IEA] InterPro:IPR018219) /// 0140824 /// 0004601 // peroxidase activity (GO_REF:0000043 [IEA] UniProtKB-KW:KW-0575) /// 0016209 // antioxidant activity (GO_REF:0000104 [IEA] UniRule:UR000058574) /// 0016491 // oxidoreductase activity (GO_REF:0000043 [IEA] UniProtKB-KW:KW-0560) /// 0008379 // thioredoxin peroxidase…
A2J15_RS02860	NZ_CP031611.1	complement(576320..578338)	https://www.ncbi.nlm.nih.gov/entrez/query.fcgi?db=gene&cmd=Retrieve&dopt=full_report&list_uids=44004449	1.54974	1.34408	0.426617	0.13215	0.232527	1	1.86296	2.02441	1.0175	0.341167	0.868504	1	0.361404	-1093.25	-10.0944	0.925132	0.977621	1
A2J15_RS02865	NZ_CP031611.1	578466..579440	https://www.ncbi.nlm.nih.gov/entrez/query.fcgi?db=gene&cmd=Retrieve&dopt=full_report&list_uids=44004450	4.68737	1.40147	0.486943	0.1636	0.27158	1	1.13343	-340.846	-8.41297	0.705188	0.943313	1	1.13343	-1582.76	-10.6282	0.921185	0.977621	1
A2J15_RS02870	NZ_CP031611.1	579467..582079	https://www.ncbi.nlm.nih.gov/entrez/query.fcgi?db=gene&cmd=Retrieve&dopt=full_report&list_uids=44004451	5.8261	1.27487	0.350353	0.171753	0.283238	1	2.80063	-1.30274	-0.381546	0.617819	0.943313	1	10.6971	-1.03882	-0.054943	0.97014	0.977621	1
A2J15_RS02875	NZ_CP031611.1	582084..583094	https://www.ncbi.nlm.nih.gov/entrez/query.fcgi?db=gene&cmd=Retrieve&dopt=full_report&list_uids=44004452	3.04647	1.78317	0.834445	0.041351	0.095791	1	0.517114	-177.141	-7.46875	0.736971	0.943313	1	0.517114	-823.419	-9.68548	0.928156	0.977621	1
A2J15_RS02880	NZ_CP031611.1	583091..583996	https://www.ncbi.nlm.nih.gov/entrez/query.fcgi?db=gene&cmd=Retrieve&dopt=full_report&list_uids=44004453	1.34225	1.06827	0.0952807	0.818644	0.871995	1	3.92574	3.52447	1.8174	0.0977854	0.410933	1	0.419594	-605.536	-9.24207	0.931437	0.977621	1
A2J15_RS02885	NZ_CP031611.1	584190..584963	https://www.ncbi.nlm.nih.gov/entrez/query.fcgi?db=gene&cmd=Retrieve&dopt=full_report&list_uids=44004454	13.9498	-1.09979	-0.137233	0.72362	0.808234	1	7.11299	-1.68477	-0.752554	0.398186	0.934426	1	4.86906	-5563.35	-12.4417	0.907792	0.977621	1
A2J15_RS02890	NZ_CP031611.1	585004..585774	https://www.ncbi.nlm.nih.gov/entrez/query.fcgi?db=gene&cmd=Retrieve&dopt=full_report&list_uids=44004455	4.20753	-1.32695	-0.408112	0.276894	0.408227	1	1.66636	-433.491	-8.75986	0.693624	0.943313	1	1.66636	-2009.34	-10.9725	0.918641	0.977621	1
flgA	NZ_CP031611.1	586105..586767	https://www.ncbi.nlm.nih.gov/entrez/query.fcgi?db=gene&cmd=Retrieve&dopt=full_report&list_uids=44004456	0.703516	1.53027	0.613789	0.262068	0.38979	1	0.136037	-32.283	-5.0127	0.821665	0.943313	1	0.136037	-150.135	-7.23012	0.946338	0.977621	1	flgA	UniProtKB	Q0PAC1	flgA	involved_in	0044780 // bacterial-type flagellum assembly (GO_REF:0000002 [IEA] InterPro:IPR039246) /// 0044781 // bacterial-type flagellum organization (GO_REF:0000043 [IEA] UniProtKB-KW:KW-1005)	0042597 // periplasmic space (GO_REF:0000043 [IEA] UniProtKB-KW:KW-0574) /// 0042597 // periplasmic space (GO_REF:0000044 [IEA] UniProtKB-SubCell:SL-0200)
A2J15_RS02900	NZ_CP031611.1	586764..587327	https://www.ncbi.nlm.nih.gov/entrez/query.fcgi?db=gene&cmd=Retrieve&dopt=full_report&list_uids=44004457	1.38125	2.47048	1.30479	0.00488	0.0167543	1	0.187889	-33.9369	-5.08478	0.819137	0.943313	1	0.187889	-157.825	-7.30218	0.945804	0.977621	1
coaD	NZ_CP031611.1	587367..587843	https://www.ncbi.nlm.nih.gov/entrez/query.fcgi?db=gene&cmd=Retrieve&dopt=full_report&list_uids=44004458	3.00689	1.13638	0.184448	0.621935	0.730723	1	3.65646	1.70679	0.771286	0.603241	0.943313	1	0.952835	-648.473	-9.3409	0.930706	0.977621	1	coaD	UniProtKB	Q9PPF2	coaD	enables	0015937 // coenzyme A biosynthetic process (GO_REF:0000043 [IEA] UniProtKB-KW:KW-0173) /// 0015937 // coenzyme A biosynthetic process (GO_REF:0000041 [IEA] UniPathway:UPA00241) /// 0015937 // coenzyme A biosynthetic process (GO_REF:0000002 [IEA] InterPro:IPR001980) /// 0015937 // coenzyme A biosynthetic process (GO_REF:0000104 [IEA] UniRule:UR000001259)	0005737 // cytoplasm (GO_REF:0000044 [IEA] UniProtKB-SubCell:SL-0086) /// 0005737 // cytoplasm (GO_REF:0000104 [IEA] UniRule:UR000001259) /// 0005737 // cytoplasm (GO_REF:0000043 [IEA] UniProtKB-KW:KW-0963)	0003824 // catalytic activity (GO_REF:0000002 [IEA] InterPro:IPR004821) /// 0004595 // pantetheine-phosphate adenylyltransferase activity (GO_REF:0000002 [IEA] InterPro:IPR001980) /// 0004595 // pantetheine-phosphate adenylyltransferase activity (GO_REF:0000003 [IEA] EC:2.7.7.3) /// 0016740 // transferase activity (GO_REF:0000043 [IEA] UniProtKB-KW:KW-0808) /// 0000166 // nucleotide binding (GO_R…
tmk	NZ_CP031611.1	587834..588412	https://www.ncbi.nlm.nih.gov/entrez/query.fcgi?db=gene&cmd=Retrieve&dopt=full_report&list_uids=44004459	1.26791	1.07315	0.101846	0.80328	0.861434	1	0.369574	-65.0626	-6.02376	0.786484	0.943313	1	0.369574	-302.547	-8.24101	0.938848	0.977621	1	tmk	UniProtKB	Q9PPF3	tmk	enables	0006233 // dTDP biosynthetic process (GO_REF:0000002 [IEA] InterPro:IPR018094) /// 0006235 // dTTP biosynthetic process (GO_REF:0000118 [IEA] PANTHER:PTN002570366) /// 0006227 // dUDP biosynthetic process (GO_REF:0000118 [IEA] PANTHER:PTN002570366) /// 0006235 // dTTP biosynthetic process (GO_REF:0000104 [IEA] UniRule:UR000079173) /// 0006233 // dTDP biosynthetic process (GO_REF:0000118 [IEA] PAN…	0005829 // cytosol (GO_REF:0000118 [IEA] PANTHER:PTN002570366) /// 0005737 // cytoplasm (GO_REF:0000118 [IEA] PANTHER:PTN002570366)	0005524 // ATP binding (GO_REF:0000002 [IEA] InterPro:IPR018094) /// 0004798 // thymidylate kinase activity (GO_REF:0000118 [IEA] PANTHER:PTN002570366) /// 0016740 // transferase activity (GO_REF:0000043 [IEA] UniProtKB-KW:KW-0808) /// 0000166 // nucleotide binding (GO_REF:0000043 [IEA] UniProtKB-KW:KW-0547) /// 0004798 // thymidylate kinase activity (GO_REF:0000002 [IEA] InterPro:IPR018094) /// …
hisS	NZ_CP031611.1	588409..589635	https://www.ncbi.nlm.nih.gov/entrez/query.fcgi?db=gene&cmd=Retrieve&dopt=full_report&list_uids=44004460	3.36005	3.0228	1.59589	2.9e-05	0.000187	0.042618	0.373966	-138.806	-7.11692	0.748927	0.943313	1	0.373966	-645.401	-9.33405	0.930756	0.977621	1	hisS	UniProtKB	Q9PPF4	hisS	enables	0006427 // histidyl-tRNA aminoacylation (GO_REF:0000118 [IEA] PANTHER:PTN000159122) /// 0006427 // histidyl-tRNA aminoacylation (GO_REF:0000104 [IEA] UniRule:UR000033450) /// 0006418 // tRNA aminoacylation for protein translation (GO_REF:0000117 [IEA] ARBA:ARBA00027121) /// 0006412 // translation (GO_REF:0000043 [IEA] UniProtKB-KW:KW-0648) /// 0006427 // histidyl-tRNA aminoacylation (GO_REF:00000…	0005737 // cytoplasm (GO_REF:0000002 [IEA] InterPro:IPR004516) /// 0005737 // cytoplasm (GO_REF:0000044 [IEA] UniProtKB-SubCell:SL-0086) /// 0005737 // cytoplasm (GO_REF:0000043 [IEA] UniProtKB-KW:KW-0963) /// 0005737 // cytoplasm (GO_REF:0000104 [IEA] UniRule:UR000033450)	0004821 // histidine-tRNA ligase activity (GO_REF:0000116 [IEA] RHEA:17313) /// 0005524 // ATP binding (GO_REF:0000002 [IEA] InterPro:IPR015807) /// 0005524 // ATP binding (GO_REF:0000104 [IEA] UniRule:UR000033450) /// 0016874 // ligase activity (GO_REF:0000043 [IEA] UniProtKB-KW:KW-0436) /// 0004812 // aminoacyl-tRNA ligase activity (GO_REF:0000043 [IEA] UniProtKB-KW:KW-0030) /// 0004821 // hist…
speA	NZ_CP031611.1	589632..591476	https://www.ncbi.nlm.nih.gov/entrez/query.fcgi?db=gene&cmd=Retrieve&dopt=full_report&list_uids=44004461	4.52332	2.49273	1.31773	8.09e-06	6.04e-05	0.0119054	1.89066	1.3874	0.472387	0.661184	0.943313	1	0.568381	-1587.43	-10.6325	0.921154	0.977621	1	speA	UniProtKB	Q0PAC6	speA	enables	0006527 // arginine catabolic process (GO_REF:0000002 [IEA] InterPro:IPR002985) /// 0006596 // polyamine biosynthetic process (GO_REF:0000043 [IEA] UniProtKB-KW:KW-0620) /// 0008295 // spermidine biosynthetic process (GO_REF:0000002 [IEA] InterPro:IPR002985) /// 0033388 // putrescine biosynthetic process from arginine (GO_REF:0000118 [IEA] PANTHER:PTN002878945) /// 0008295 // spermidine biosynthe…		0008792 // arginine decarboxylase activity (GO_REF:0000003 [IEA] EC:4.1.1.19) /// 0016829 // lyase activity (GO_REF:0000043 [IEA] UniProtKB-KW:KW-0456) /// 0003824 // catalytic activity (GO_REF:0000002 [IEA] InterPro:IPR000183|InterPro:IPR009006|InterPro:IPR022644) /// 0008792 // arginine decarboxylase activity (GO_REF:0000104 [IEA] UniRule:UR001995812) /// 0016831 // carboxy-lyase activity (GO_R…
A2J15_RS02925	NZ_CP031611.1	591725..592894	https://www.ncbi.nlm.nih.gov/entrez/query.fcgi?db=gene&cmd=Retrieve&dopt=full_report&list_uids=44004462	10.397	-1.11306	-0.154533	0.626703	0.734565	1	8.03735	-1.13825	-0.186813	0.788554	0.943313	1	3.64484	-6308.65	-12.6231	0.906454	0.977621	1
A2J15_RS02930	NZ_CP031611.1	complement(592959..593300)	https://www.ncbi.nlm.nih.gov/entrez/query.fcgi?db=gene&cmd=Retrieve&dopt=full_report&list_uids=44004463	5.64259	-1.43913	-0.525196	0.194525	0.310394	1	5.29997	-1.21986	-0.28672	0.846141	0.943313	1	2.76132	-1358.45	-10.4077	0.922815	0.977621	1
A2J15_RS02935	NZ_CP031611.1	complement(594544..596449)	https://www.ncbi.nlm.nih.gov/entrez/query.fcgi?db=gene&cmd=Retrieve&dopt=full_report&list_uids=44004464	6.39766	-1.398	-0.483359	0.100666	0.187918	1	2.81937	-7.25206	-2.85839	0.0563116	0.298288	1	8.51481	-1.46328	-0.549202	0.714517	0.977621	1
dnaK	NZ_CP031611.1	complement(596593..598464)	https://www.ncbi.nlm.nih.gov/entrez/query.fcgi?db=gene&cmd=Retrieve&dopt=full_report&list_uids=44004465	117.976	-1.69604	-0.762169	0.11697	0.212161	1	60.512	-13.036	-3.70443	1.79e-09	2.91e-07	2.62e-06	60.512	-6.376	-2.67265	0.00105	0.0493602	1	dnaK	UniProtKB	O69298	dnaK	enables	0006457 // protein folding (GO_REF:0000002 [IEA] InterPro:IPR012725)		0005524 // ATP binding (GO_REF:0000002 [IEA] InterPro:IPR012725|InterPro:IPR013126) /// 0051082 // unfolded protein binding (GO_REF:0000002 [IEA] InterPro:IPR012725) /// 0005524 // ATP binding (GO_REF:0000104 [IEA] UniRule:UR000084064) /// 0000166 // nucleotide binding (GO_REF:0000043 [IEA] UniProtKB-KW:KW-0547) /// 0005524 // ATP binding (GO_REF:0000043 [IEA] UniProtKB-KW:KW-0067) /// 0140662
grpE	NZ_CP031611.1	complement(598488..599018)	https://www.ncbi.nlm.nih.gov/entrez/query.fcgi?db=gene&cmd=Retrieve&dopt=full_report&list_uids=44004466	117.615	-1.71879	-0.781395	0.0432081	0.0994664	1	66.1493	-46.3184	-5.53351	0.000234	0.00468	0.341702	163.694	-2.99763	-1.58382	0.0903083	0.977621	1	grpE	UniProtKB	O69297	grpE	enables	0006457 // protein folding (GO_REF:0000002 [IEA] InterPro:IPR000740|InterPro:IPR009012)	0005737 // cytoplasm (GO_REF:0000104 [IEA] UniRule:UR000164509) /// 0005829 // cytosol (GO_REF:0000118 [IEA] PANTHER:PTN002723061) /// 0005737 // cytoplasm (GO_REF:0000044 [IEA] UniProtKB-SubCell:SL-0086) /// 0005737 // cytoplasm (GO_REF:0000043 [IEA] UniProtKB-KW:KW-0963)	0051087 // chaperone binding (GO_REF:0000002 [IEA] InterPro:IPR000740) /// 0000774 // adenyl-nucleotide exchange factor activity (GO_REF:0000002 [IEA] InterPro:IPR000740) /// 0051082 // unfolded protein binding (GO_REF:0000118 [IEA] PANTHER:PTN002723061) /// 0042803 // protein homodimerization activity (GO_REF:0000002 [IEA] InterPro:IPR000740) /// 0000774 // adenyl-nucleotide exchange factor acti…
A2J15_RS02950	NZ_CP031611.1	complement(599015..599809)	https://www.ncbi.nlm.nih.gov/entrez/query.fcgi?db=gene&cmd=Retrieve&dopt=full_report&list_uids=44004467	73.041	-4.71865	-2.23837	7.15e-11	1.5e-09	1.05e-07	73.041	-38.5187	-5.26749	1.38e-06	6.72e-05	0.00202	73.041	-15.3387	-3.9391	0.00844	0.264943	1
A2J15_RS07865	NZ_CP031611.1	complement(601019..601141)	https://www.ncbi.nlm.nih.gov/entrez/query.fcgi?db=gene&cmd=Retrieve&dopt=full_report&list_uids=79318193	0	NaN	NaN	NaN	NaN	NaN	0	NaN	NaN	NaN	NaN	NaN	0	NaN	NaN	NaN	NaN	NaN
rrf_2	NZ_CP031611.1	complement(601629..601745)	https://www.ncbi.nlm.nih.gov/entrez/query.fcgi?db=gene&cmd=Retrieve&dopt=full_report&list_uids=44004468	220175	-4.58202	-2.19598	0.0076	0.0241585	1	220175	-3.89219	-1.96058	1.59e-05	0.000495	0.023265	242367	-5.80546	-2.53741	2.23e-08	2.97e-06	3.26e-05
A2J15_RS02960	NZ_CP031611.1	complement(602032..605065)	https://www.ncbi.nlm.nih.gov/entrez/query.fcgi?db=gene&cmd=Retrieve&dopt=full_report&list_uids=44004469	153980	-2.00503	-1.00362	0.183983	0.297406	1	166936	-1.36204	-0.445772	0.382354	0.910426	1	91649.3	-7.1666	-2.84129	2.8e-08	3.42e-06	4.1e-05
A2J15_RS02965	NZ_CP031611.1	complement(605767..606963)	https://www.ncbi.nlm.nih.gov/entrez/query.fcgi?db=gene&cmd=Retrieve&dopt=full_report&list_uids=44004470	21.2927	2.26942	1.18232	0.000488	0.00227	0.717215	2.97518	-4.75041	-2.24805	0.133091	0.489542	1	2.97518	-5228.61	-12.3522	0.908453	0.977621	1
pgi	NZ_CP031611.1	complement(606973..608616)	https://www.ncbi.nlm.nih.gov/entrez/query.fcgi?db=gene&cmd=Retrieve&dopt=full_report&list_uids=44004471	9.37045	1.37153	0.455783	0.106902	0.197058	1	9.19328	1.6703	0.740105	0.208916	0.64711	1	2.2275	-5277.98	-12.3658	0.908353	0.977621	1	pgi	UniProtKB	Q9PMD4	pgi	enables	0006094 // gluconeogenesis (GO_REF:0000041 [IEA] UniPathway:UPA00138) /// 0006096 // glycolytic process (GO_REF:0000002 [IEA] InterPro:IPR001672|InterPro:IPR018189) /// 0006096 // glycolytic process (GO_REF:0000041 [IEA] UniPathway:UPA00109) /// 0006094 // gluconeogenesis (GO_REF:0000104 [IEA] UniRule:UR000102780) /// 1901135 // carbohydrate derivative metabolic process (GO_REF:0000002 [IEA] Inte…	0005737 // cytoplasm (GO_REF:0000044 [IEA] UniProtKB-SubCell:SL-0086) /// 0005737 // cytoplasm (GO_REF:0000043 [IEA] UniProtKB-KW:KW-0963) /// 0005829 // cytosol (GO_REF:0000118 [IEA] PANTHER:PTN000157839) /// 0005737 // cytoplasm (GO_REF:0000104 [IEA] UniRule:UR000102780)	0097367 // carbohydrate derivative binding (GO_REF:0000002 [IEA] InterPro:IPR046348) /// 0048029 // monosaccharide binding (GO_REF:0000118 [IEA] PANTHER:PTN000157839) /// 0004347 // glucose-6-phosphate isomerase activity (GO_REF:0000116 [IEA] RHEA:11816) /// 0004347 // glucose-6-phosphate isomerase activity (GO_REF:0000003 [IEA] EC:5.3.1.9) /// 0004347 // glucose-6-phosphate isomerase activity (G…
A2J15_RS02975	NZ_CP031611.1	complement(608619..609623)	https://www.ncbi.nlm.nih.gov/entrez/query.fcgi?db=gene&cmd=Retrieve&dopt=full_report&list_uids=44004472	10.5514	1.11109	0.151977	0.665908	0.765872	1	11.4995	1.45861	0.544595	0.44388	0.943313	1	16.1485	1.21997	0.286841	0.847892	0.977621	1
pgl	NZ_CP031611.1	complement(609604..610284)	https://www.ncbi.nlm.nih.gov/entrez/query.fcgi?db=gene&cmd=Retrieve&dopt=full_report&list_uids=44004473	2.01801	-1.35594	-0.43929	0.236087	0.358394	1	2.56113	1.21892	0.285608	0.848255	0.943313	1	0.919708	-904.057	-9.82027	0.927159	0.977621	1
zwf	NZ_CP031611.1	complement(610453..611853)	https://www.ncbi.nlm.nih.gov/entrez/query.fcgi?db=gene&cmd=Retrieve&dopt=full_report&list_uids=44004474	9.38724	1.59972	0.677822	0.0237875	0.0611738	1	2.58757	-1.72884	-0.789802	0.464558	0.943313	1	1.93258	-3883.35	-11.9231	0.91162	0.977621	1
edd	NZ_CP031611.1	612010..613812	https://www.ncbi.nlm.nih.gov/entrez/query.fcgi?db=gene&cmd=Retrieve&dopt=full_report&list_uids=44004475	24.6211	1.47717	0.562833	0.0909829	0.173587	1	7.92822	-1.6297	-0.704608	0.259749	0.744613	1	5.33397	-14049.1	-13.7782	0.897939	0.977621	1
A2J15_RS02995	NZ_CP031611.1	613821..614447	https://www.ncbi.nlm.nih.gov/entrez/query.fcgi?db=gene&cmd=Retrieve&dopt=full_report&list_uids=44004476	23.4328	1.10819	0.148204	0.567992	0.688801	1	6.64296	-2.77135	-1.47059	0.161437	0.546346	1	6.64296	-6133.13	-12.5824	0.906754	0.977621	1
A2J15_RS03000	NZ_CP031611.1	complement(614955..615031)	https://www.ncbi.nlm.nih.gov/entrez/query.fcgi?db=gene&cmd=Retrieve&dopt=full_report&list_uids=44004477	0	NaN	NaN	NaN	NaN	NaN	0	NaN	NaN	NaN	NaN	NaN	0	NaN	NaN	NaN	NaN	NaN
A2J15_RS03005	NZ_CP031611.1	complement(615038..615113)	https://www.ncbi.nlm.nih.gov/entrez/query.fcgi?db=gene&cmd=Retrieve&dopt=full_report&list_uids=44004478	0	NaN	NaN	NaN	NaN	NaN	0	NaN	NaN	NaN	NaN	NaN	0	NaN	NaN	NaN	NaN	NaN
A2J15_RS03010	NZ_CP031611.1	complement(615233..616746)	https://www.ncbi.nlm.nih.gov/entrez/query.fcgi?db=gene&cmd=Retrieve&dopt=full_report&list_uids=44004479	15220.7	-2.0175	-1.01257	0.116224	0.21133	1	16438.5	-1.37287	-0.457193	0.327986	0.856278	1	9257.14	-8.90198	-3.15413	1.53e-09	4.97e-07	2.24e-06
A2J15_RS03015	NZ_CP031611.1	complement(617767..617988)	https://www.ncbi.nlm.nih.gov/entrez/query.fcgi?db=gene&cmd=Retrieve&dopt=full_report&list_uids=44004480	0.0658239	1.28994	0.367303	0.818455	0.871995	1	0.0264585	-2.85546	-1.51372	0.945786	0.957581	1	0.0264585	-13.3076	-3.73418	0.97227	0.977621	1
A2J15_RS03020	NZ_CP031611.1	618058..618813	https://www.ncbi.nlm.nih.gov/entrez/query.fcgi?db=gene&cmd=Retrieve&dopt=full_report&list_uids=44004481	49.3442	-1.59208	-0.670913	0.06476	0.134551	1	25.8177	-5.12357	-2.35715	0.00183	0.0254134	1	36.9729	-5.08911	-2.34741	0.115122	0.977621	1
A2J15_RS03025	NZ_CP031611.1	complement(618835..619472)	https://www.ncbi.nlm.nih.gov/entrez/query.fcgi?db=gene&cmd=Retrieve&dopt=full_report&list_uids=44004482	0.100192	-3.01996	-1.59453	0.0363951	0.0866299	1	0.100192	-25.739	-4.68588	0.833123	0.943313	1	0.100192	-119.71	-6.9034	0.948759	0.977621	1
A2J15_RS03030	NZ_CP031611.1	complement(619469..620459)	https://www.ncbi.nlm.nih.gov/entrez/query.fcgi?db=gene&cmd=Retrieve&dopt=full_report&list_uids=44004483	0.37555	-1.70873	-0.772928	0.140128	0.243363	1	0.234505	-69.9848	-6.12897	0.782849	0.943313	1	0.234505	-325.433	-8.34622	0.938069	0.977621	1
A2J15_RS03035	NZ_CP031611.1	complement(620462..621241)	https://www.ncbi.nlm.nih.gov/entrez/query.fcgi?db=gene&cmd=Retrieve&dopt=full_report&list_uids=44004484	0.0806063	-1.6678	-0.737945	0.418674	0.554324	1	0.0576985	-14.3066	-3.83861	0.862978	0.943313	1	0.0576985	-66.5514	-6.0564	0.955039	0.977621	1
A2J15_RS03040	NZ_CP031611.1	complement(621234..622081)	https://www.ncbi.nlm.nih.gov/entrez/query.fcgi?db=gene&cmd=Retrieve&dopt=full_report&list_uids=44004485	0.0138533	-13.1187	-3.71355	0.164754	0.272614	1	0.0138533	-4.49115	-2.16709	0.922415	0.949313	1	0.0138533	-20.9131	-4.38633	0.967429	0.977621	1
A2J15_RS07870	NZ_CP031611.1	complement(622084..622482)	https://www.ncbi.nlm.nih.gov/entrez/query.fcgi?db=gene&cmd=Retrieve&dopt=full_report&list_uids=79318194	0.0775632	-7.4119	-2.88984	0.0495818	0.109021	1	0.0775632	-9.40075	-3.23278	0.88444	0.943313	1	0.0775632	-43.7412	-5.45092	0.95953	0.977621	1
glpQ	NZ_CP031611.1	complement(622473..623123)	https://www.ncbi.nlm.nih.gov/entrez/query.fcgi?db=gene&cmd=Retrieve&dopt=full_report&list_uids=79318195	0.164566	-2.93779	-1.55473	0.0145678	0.0410521	1	2.67916	6.70558	2.74536	0.0681488	0.336539	1	0.163277	-165.4	-7.36982	0.945302	0.977621	1
A2J15_RS03050	NZ_CP031611.1	complement(623127..623916)	https://www.ncbi.nlm.nih.gov/entrez/query.fcgi?db=gene&cmd=Retrieve&dopt=full_report&list_uids=44004487	0.0503533	-7.36998	-2.88166	0.0113535	0.0339524	1	0.0503533	-15.9361	-3.99423	0.857465	0.943313	1	0.0503533	-74.1289	-6.21196	0.953885	0.977621	1
A2J15_RS03055	NZ_CP031611.1	complement(623916..625237)	https://www.ncbi.nlm.nih.gov/entrez/query.fcgi?db=gene&cmd=Retrieve&dopt=full_report&list_uids=44004488	0.103868	-1.23213	-0.301156	0.685918	0.779888	1	0.0458704	-19.2153	-4.26418	0.847959	0.943313	1	0.0458704	-89.3751	-6.4818	0.951885	0.977621	1
A2J15_RS03060	NZ_CP031611.1	complement(625248..626294)	https://www.ncbi.nlm.nih.gov/entrez/query.fcgi?db=gene&cmd=Retrieve&dopt=full_report&list_uids=44004489	0.525853	-1.04745	-0.0668811	0.889743	0.920402	1	1.92664	4.31882	2.11064	0.159953	0.543841	1	0.173756	-256.816	-8.00459	0.940599	0.977621	1
corA	NZ_CP031611.1	626413..627381	https://www.ncbi.nlm.nih.gov/entrez/query.fcgi?db=gene&cmd=Retrieve&dopt=full_report&list_uids=44004490	12.4596	1.2064	0.270703	0.372982	0.510411	1	3.09827	-1003.44	-9.97074	0.65388	0.943313	1	16.7484	1.18303	0.242483	0.870752	0.977621	1	corA	UniProtKB	Q9PPI1	corA	enables	0006824 // cobalt ion transport (GO_REF:0000002 [IEA] InterPro:IPR004488) /// 0030001 // metal ion transport (GO_REF:0000002 [IEA] InterPro:IPR002523) /// 0055085 // transmembrane transport (GO_REF:0000002 [IEA] InterPro:IPR002523) /// 0035444 // nickel cation transmembrane transport (GO_REF:0000108 [IEA] GO:0015099) /// 1903830 // magnesium ion transmembrane transport (GO_REF:0000108 [IEA] GO:00…	0005886 // plasma membrane (GO_REF:0000044 [IEA] UniProtKB-SubCell:SL-0037) /// 0016020 // membrane (GO_REF:0000043 [IEA] UniProtKB-KW:KW-0472) /// 0005886 // plasma membrane (GO_REF:0000043 [IEA] UniProtKB-KW:KW-0997|UniProtKB-KW:KW-1003) /// 0016020 // membrane (GO_REF:0000002 [IEA] InterPro:IPR002523|InterPro:IPR004488)	0015087 // cobalt ion transmembrane transporter activity (GO_REF:0000118 [IEA] PANTHER:PTN002935603) /// 0015099 // nickel cation transmembrane transporter activity (GO_REF:0000118 [IEA] PANTHER:PTN002935603) /// 0046873 // metal ion transmembrane transporter activity (GO_REF:0000002 [IEA] InterPro:IPR002523) /// 0015095 // magnesium ion transmembrane transporter activity (GO_REF:0000002 [IEA] In…
mog	NZ_CP031611.1	627400..627933	https://www.ncbi.nlm.nih.gov/entrez/query.fcgi?db=gene&cmd=Retrieve&dopt=full_report&list_uids=44004491	22.8564	-1.21422	-0.280031	0.289519	0.421249	1	8.65384	-1468.34	-10.52	0.636136	0.943313	1	8.65384	-6825.52	-12.7367	0.905616	0.977621	1
A2J15_RS03075	NZ_CP031611.1	628245..629432	https://www.ncbi.nlm.nih.gov/entrez/query.fcgi?db=gene&cmd=Retrieve&dopt=full_report&list_uids=44004492	2.76589	-1.38452	-0.469388	0.174146	0.286503	1	3.1661	1.0038	0.00548	0.995948	0.99772	1	1.27865	-2197.78	-11.1018	0.917685	0.977621	1
A2J15_RS03080	NZ_CP031611.1	629429..630226	https://www.ncbi.nlm.nih.gov/entrez/query.fcgi?db=gene&cmd=Retrieve&dopt=full_report&list_uids=44004493	1.27611	-2.47353	-1.30657	0.00164	0.00653	1	4.37126	1.64845	0.721113	0.499678	0.943313	1	1.09967	-1342.39	-10.3906	0.922942	0.977621	1
A2J15_RS03085	NZ_CP031611.1	630262..630738	https://www.ncbi.nlm.nih.gov/entrez/query.fcgi?db=gene&cmd=Retrieve&dopt=full_report&list_uids=44004494	0.611461	-1.60136	-0.679296	0.198065	0.314715	1	0.340544	-56.7919	-5.82761	0.79328	0.943313	1	0.340544	-264.092	-8.0449	0.940301	0.977621	1
A2J15_RS03090	NZ_CP031611.1	631087..631719	https://www.ncbi.nlm.nih.gov/entrez/query.fcgi?db=gene&cmd=Retrieve&dopt=full_report&list_uids=44004495	5.4	3.37039	1.75292	4.78e-07	4.85e-06	0.000703	0.568139	-109.749	-6.77806	0.760542	0.943313	1	89.9294	21.9559	4.45653	7.48e-05	0.00608	0.109398
dnaE	NZ_CP031611.1	complement(631728..635327)	https://www.ncbi.nlm.nih.gov/entrez/query.fcgi?db=gene&cmd=Retrieve&dopt=full_report&list_uids=44004496	17.6218	1.66618	0.736544	0.0447022	0.101477	1	3.30379	-8.03385	-3.00609	0.00539	0.0571228	1	15.8126	-1.58415	-0.663708	0.538191	0.977621	1	dnaE	UniProtKB	Q9PPI9	dnaE	enables	0071897 // DNA biosynthetic process (GO_REF:0000108 [IEA] GO:0003887) /// 0006260 // DNA replication (GO_REF:0000002 [IEA] InterPro:IPR004805|InterPro:IPR011708) /// 0006260 // DNA replication (GO_REF:0000043 [IEA] UniProtKB-KW:KW-0235) /// 0071897 // DNA biosynthetic process (GO_REF:0000108 [IEA] GO:0034061)	0005737 // cytoplasm (GO_REF:0000044 [IEA] UniProtKB-SubCell:SL-0086) /// 0005737 // cytoplasm (GO_REF:0000043 [IEA] UniProtKB-KW:KW-0963)	0034061 // DNA polymerase activity (GO_REF:0000116 [IEA] RHEA:22508) /// 0003824 // catalytic activity (GO_REF:0000002 [IEA] InterPro:IPR004013) /// 0016740 // transferase activity (GO_REF:0000043 [IEA] UniProtKB-KW:KW-0808) /// 0016779 // nucleotidyltransferase activity (GO_REF:0000043 [IEA] UniProtKB-KW:KW-0548) /// 0003887 // DNA-directed DNA polymerase activity (GO_REF:0000003 [IEA] EC:2.7.7.…
A2J15_RS07880	NZ_CP031611.1	635510..635752	https://www.ncbi.nlm.nih.gov/entrez/query.fcgi?db=gene&cmd=Retrieve&dopt=full_report&list_uids=79318196	1.62743	-4.77369	-2.25511	1.15e-06	1.07e-05	0.0017	1.62743	-138.365	-7.11234	0.749089	0.943313	1	1.62743	-643.371	-9.32951	0.93079	0.977621	1
A2J15_RS03105	NZ_CP031611.1	complement(635764..636093)	https://www.ncbi.nlm.nih.gov/entrez/query.fcgi?db=gene&cmd=Retrieve&dopt=full_report&list_uids=44004498	1.03506	-9.85866	-3.30139	6.15e-06	4.74e-05	0.00905	1.03506	-111.656	-6.80292	0.7597	0.943313	1	1.03506	-519.608	-9.02128	0.933072	0.977621	1
A2J15_RS03110	NZ_CP031611.1	complement(636090..637430)	https://www.ncbi.nlm.nih.gov/entrez/query.fcgi?db=gene&cmd=Retrieve&dopt=full_report&list_uids=44004499	47.0811	-18.8945	-4.2399	1.26e-30	2.31e-28	1.85e-27	47.0811	-13.8336	-3.79011	1.24e-07	1.1e-05	0.000181	47.0811	-93989	-16.5202	0.877775	0.977621	1
rplS	NZ_CP031611.1	complement(637925..638281)	https://www.ncbi.nlm.nih.gov/entrez/query.fcgi?db=gene&cmd=Retrieve&dopt=full_report&list_uids=44004500	19.0174	-2.82281	-1.49713	3.41e-05	0.000215	0.0501032	20.1174	-2.06463	-1.04588	0.20536	0.641492	1	16.6233	-9280.13	-13.1799	0.902348	0.977621	1	rplS	UniProtKB	Q9PPJ3	rplS	enables	0006412 // translation (GO_REF:0000002 [IEA] InterPro:IPR001857|InterPro:IPR018257) /// 0006412 // translation (GO_REF:0000104 [IEA] UniRule:UR000031388)	0005840 // ribosome (GO_REF:0000043 [IEA] UniProtKB-KW:KW-0689) /// 0022625 // cytosolic large ribosomal subunit (GO_REF:0000118 [IEA] PANTHER:PTN002695811) /// 0005840 // ribosome (GO_REF:0000002 [IEA] InterPro:IPR001857|InterPro:IPR018257) /// 1990904 // ribonucleoprotein complex (GO_REF:0000043 [IEA] UniProtKB-KW:KW-0687)	0003735 // structural constituent of ribosome (GO_REF:0000118 [IEA] PANTHER:PTN002695811) /// 0003735 // structural constituent of ribosome (GO_REF:0000002 [IEA] InterPro:IPR001857|InterPro:IPR018257)
trmD	NZ_CP031611.1	complement(638291..638995)	https://www.ncbi.nlm.nih.gov/entrez/query.fcgi?db=gene&cmd=Retrieve&dopt=full_report&list_uids=44004501	1.98036	-6.13836	-2.61785	1.86e-11	4.98e-10	2.74e-08	2.47395	-1.82796	-0.870233	0.558761	0.943313	1	1.98036	-2020.75	-10.9807	0.918581	0.977621	1	trmD	UniProtKB	Q9PPJ4	trmD	enables	0006400 // tRNA modification (GO_REF:0000104 [IEA] UniRule:UR000098201) /// 0002939 // tRNA N1-guanine methylation (GO_REF:0000118 [IEA] PANTHER:PTN002924395) /// 0008033 // tRNA processing (GO_REF:0000002 [IEA] InterPro:IPR002649|InterPro:IPR023148) /// 0008033 // tRNA processing (GO_REF:0000043 [IEA] UniProtKB-KW:KW-0819) /// 0032259 // methylation (GO_REF:0000043 [IEA] UniProtKB-KW:KW-0489)	0005737 // cytoplasm (GO_REF:0000104 [IEA] UniRule:UR000098201) /// 0005737 // cytoplasm (GO_REF:0000044 [IEA] UniProtKB-SubCell:SL-0086) /// 0005737 // cytoplasm (GO_REF:0000043 [IEA] UniProtKB-KW:KW-0963) /// 0005829 // cytosol (GO_REF:0000118 [IEA] PANTHER:PTN002924395)	0052906 // tRNA (guanine(37)-N(1))-methyltransferase activity (GO_REF:0000002 [IEA] InterPro:IPR002649|InterPro:IPR023148) /// 0052906 // tRNA (guanine(37)-N(1))-methyltransferase activity (GO_REF:0000003 [IEA] EC:2.1.1.228) /// 0008168 // methyltransferase activity (GO_REF:0000043 [IEA] UniProtKB-KW:KW-0489) /// 0016740 // transferase activity (GO_REF:0000043 [IEA] UniProtKB-KW:KW-0808) /// 0052…
rimM	NZ_CP031611.1	complement(638992..639531)	https://www.ncbi.nlm.nih.gov/entrez/query.fcgi?db=gene&cmd=Retrieve&dopt=full_report&list_uids=44004502	0.516672	-1.08393	-0.116269	0.8639	0.903838	1	0.124113	-27.3712	-4.77459	0.830013	0.943313	1	0.124113	-127.273	-6.99179	0.948104	0.977621	1	rimM	UniProtKB	Q9PPJ5	rimM	enables	0042254 // ribosome biogenesis (GO_REF:0000043 [IEA] UniProtKB-KW:KW-0690) /// 0042274 // ribosomal small subunit biogenesis (GO_REF:0000104 [IEA] UniRule:UR000163924) /// 0006364 // rRNA processing (GO_REF:0000002 [IEA] InterPro:IPR002676|InterPro:IPR011961|InterPro:IPR036976) /// 0006364 // rRNA processing (GO_REF:0000104 [IEA] UniRule:UR000163924) /// 0006364 // rRNA processing (GO_REF:0000043…	0005737 // cytoplasm (GO_REF:0000104 [IEA] UniRule:UR000163924) /// 0005840 // ribosome (GO_REF:0000002 [IEA] InterPro:IPR011961) /// 0005737 // cytoplasm (GO_REF:0000044 [IEA] UniProtKB-SubCell:SL-0086) /// 0005737 // cytoplasm (GO_REF:0000043 [IEA] UniProtKB-KW:KW-0963)	0043022 // ribosome binding (GO_REF:0000002 [IEA] InterPro:IPR011961)
A2J15_RS03135	NZ_CP031611.1	complement(639524..639766)	https://www.ncbi.nlm.nih.gov/entrez/query.fcgi?db=gene&cmd=Retrieve&dopt=full_report&list_uids=44004503	4.28953	1.77692	0.829376	0.109724	0.200503	1	0.798499	-68.2289	-6.09231	0.784119	0.943313	1	0.798499	-317.272	-8.30958	0.93834	0.977621	1
rpsP	NZ_CP031611.1	complement(639769..639996)	https://www.ncbi.nlm.nih.gov/entrez/query.fcgi?db=gene&cmd=Retrieve&dopt=full_report&list_uids=44004504	28.1729	-1.0657	-0.091796	0.783896	0.848499	1	10.0543	-3.07076	-1.6186	0.273681	0.77158	1	71.1808	1.62852	0.703563	0.634124	0.977621	1	rpsP	UniProtKB	Q9PPJ7	rpsP	enables	0006412 // translation (GO_REF:0000118 [IEA] PANTHER:PTN002657994) /// 0006412 // translation (GO_REF:0000104 [IEA] UniRule:UR000036467) /// 0006412 // translation (GO_REF:0000002 [IEA] InterPro:IPR000307|InterPro:IPR020592)	0005840 // ribosome (GO_REF:0000043 [IEA] UniProtKB-KW:KW-0689) /// 0005737 // cytoplasm (GO_REF:0000117 [IEA] ARBA:ARBA00026971) /// 0005840 // ribosome (GO_REF:0000002 [IEA] InterPro:IPR000307|InterPro:IPR020592) /// 0015935 // small ribosomal subunit (GO_REF:0000118 [IEA] PANTHER:PTN002657994) /// 1990904 // ribonucleoprotein complex (GO_REF:0000043 [IEA] UniProtKB-KW:KW-0687)	0003735 // structural constituent of ribosome (GO_REF:0000118 [IEA] PANTHER:PTN002657994) /// 0003735 // structural constituent of ribosome (GO_REF:0000002 [IEA] InterPro:IPR000307|InterPro:IPR020592)
ffh	NZ_CP031611.1	complement(640060..641397)	https://www.ncbi.nlm.nih.gov/entrez/query.fcgi?db=gene&cmd=Retrieve&dopt=full_report&list_uids=44004505	8.40848	-2.32501	-1.21723	0.000581	0.00261	0.854521	6.36287	-2.93059	-1.55119	0.0494185	0.281128	1	6.36287	-12941.5	-13.6597	0.898812	0.977621	1	ffh	UniProtKB	Q0PAH0	ffh	enables	0006614 // SRP-dependent cotranslational protein targeting to membrane (GO_REF:0000002 [IEA] InterPro:IPR000897|InterPro:IPR004125|InterPro:IPR004780|InterPro:IPR013822|InterPro:IPR022941|InterPro:IPR036891)	0048500 // signal recognition particle (GO_REF:0000002 [IEA] InterPro:IPR004125|InterPro:IPR004780|InterPro:IPR022941|InterPro:IPR036891) /// 0005737 // cytoplasm (GO_REF:0000044 [IEA] UniProtKB-SubCell:SL-0086) /// 1990904 // ribonucleoprotein complex (GO_REF:0000043 [IEA] UniProtKB-KW:KW-0687) /// 0005737 // cytoplasm (GO_REF:0000043 [IEA] UniProtKB-KW:KW-0963)	0005525 // GTP binding (GO_REF:0000002 [IEA] InterPro:IPR000897|InterPro:IPR004780|InterPro:IPR013822|InterPro:IPR022941) /// 0000166 // nucleotide binding (GO_REF:0000043 [IEA] UniProtKB-KW:KW-0547) /// 0003723 // RNA binding (GO_REF:0000043 [IEA] UniProtKB-KW:KW-0694) /// 0005525 // GTP binding (GO_REF:0000043 [IEA] UniProtKB-KW:KW-0342) /// 0008312 // 7S RNA binding (GO_REF:0000002 [IEA] Inter…
A2J15_RS03150	NZ_CP031611.1	complement(641464..642216)	https://www.ncbi.nlm.nih.gov/entrez/query.fcgi?db=gene&cmd=Retrieve&dopt=full_report&list_uids=44004506	0.634994	1.92741	0.946663	0.0738886	0.149711	1	0.0969939	-25.7499	-4.6865	0.833091	0.943313	1	0.0969939	-119.76	-6.904	0.948754	0.977621	1
waaA	NZ_CP031611.1	complement(642197..643354)	https://www.ncbi.nlm.nih.gov/entrez/query.fcgi?db=gene&cmd=Retrieve&dopt=full_report&list_uids=44004507	0.298748	-1.32936	-0.410727	0.528314	0.652809	1	1.50616	4.44374	2.15178	0.178807	0.584096	1	0.12805	-238.144	-7.89569	0.941407	0.977621	1
A2J15_RS03160	NZ_CP031611.1	complement(643357..644067)	https://www.ncbi.nlm.nih.gov/entrez/query.fcgi?db=gene&cmd=Retrieve&dopt=full_report&list_uids=44004508	6.47608	1.22465	0.29237	0.461997	0.597712	1	1.68033	-388.773	-8.60278	0.698874	0.943313	1	39.313	3.10545	1.6348	0.27818	0.977621	1
A2J15_RS03165	NZ_CP031611.1	complement(644077..644802)	https://www.ncbi.nlm.nih.gov/entrez/query.fcgi?db=gene&cmd=Retrieve&dopt=full_report&list_uids=44004509	1.53011	1.12437	0.169117	0.703922	0.794681	1	0.430361	-110.22	-6.78424	0.760326	0.943313	1	0.430361	-511.27	-8.99794	0.933244	0.977621	1
glyQ	NZ_CP031611.1	complement(644789..645652)	https://www.ncbi.nlm.nih.gov/entrez/query.fcgi?db=gene&cmd=Retrieve&dopt=full_report&list_uids=44004510	18.0609	1.58639	0.665746	0.0177146	0.0483455	1	4.11658	-2.08435	-1.0596	0.324488	0.851708	1	3.54277	-4613.84	-12.1718	0.909785	0.977621	1	glyQ	UniProtKB	Q9PPK3	glyQ	enables	0006426 // glycyl-tRNA aminoacylation (GO_REF:0000104 [IEA] UniRule:UR000034423) /// 0006412 // translation (GO_REF:0000043 [IEA] UniProtKB-KW:KW-0648) /// 0006426 // glycyl-tRNA aminoacylation (GO_REF:0000002 [IEA] InterPro:IPR002310|InterPro:IPR006194)	0005737 // cytoplasm (GO_REF:0000002 [IEA] InterPro:IPR002310|InterPro:IPR006194) /// 0005737 // cytoplasm (GO_REF:0000117 [IEA] ARBA:ARBA00026971) /// 0005737 // cytoplasm (GO_REF:0000104 [IEA] UniRule:UR000034423) /// 0005737 // cytoplasm (GO_REF:0000044 [IEA] UniProtKB-SubCell:SL-0086) /// 0005737 // cytoplasm (GO_REF:0000043 [IEA] UniProtKB-KW:KW-0963) /// 0005829 // cytosol (GO_REF:0000118 […	0016874 // ligase activity (GO_REF:0000043 [IEA] UniProtKB-KW:KW-0436) /// 0000166 // nucleotide binding (GO_REF:0000002 [IEA] InterPro:IPR002310|InterPro:IPR006194) /// 0004812 // aminoacyl-tRNA ligase activity (GO_REF:0000043 [IEA] UniProtKB-KW:KW-0030) /// 0004820 // glycine-tRNA ligase activity (GO_REF:0000002 [IEA] InterPro:IPR002310|InterPro:IPR006194) /// 0004820 // glycine-tRNA ligase act…
A2J15_RS03175	NZ_CP031611.1	complement(645668..646201)	https://www.ncbi.nlm.nih.gov/entrez/query.fcgi?db=gene&cmd=Retrieve&dopt=full_report&list_uids=44004511	21.8745	1.06127	0.0857858	0.753197	0.826214	1	6.59772	-4.78392	-2.25819	0.125316	0.475633	1	6.59772	-5304.45	-12.373	0.9083	0.977621	1
purE	NZ_CP031611.1	complement(646211..646705)	https://www.ncbi.nlm.nih.gov/entrez/query.fcgi?db=gene&cmd=Retrieve&dopt=full_report&list_uids=44004512	13.6968	1.65456	0.726449	0.0176271	0.0481959	1	4.07514	-1.78346	-0.834682	0.570759	0.943313	1	32.7863	2.79704	1.4839	0.317768	0.977621	1	purE	UniProtKB	Q0PAH7	purE	enables	0006189 // 'de novo' IMP biosynthetic process (GO_REF:0000104 [IEA] UniRule:UR000161498) /// 0006164 // purine nucleotide biosynthetic process (GO_REF:0000043 [IEA] UniProtKB-KW:KW-0658) /// 0006189 // 'de novo' IMP biosynthetic process (GO_REF:0000002 [IEA] InterPro:IPR000031|InterPro:IPR024694) /// 0006189 // 'de novo' IMP biosynthetic process (GO_REF:0000041 [IEA] UniPathway:UPA00074)		0034023 // 5-(carboxyamino)imidazole ribonucleotide mutase activity (GO_REF:0000104 [IEA] UniRule:UR000161498) /// 0003824 // catalytic activity (GO_REF:0000117 [IEA] ARBA:ARBA00027533) /// 0034023 // 5-(carboxyamino)imidazole ribonucleotide mutase activity (GO_REF:0000003 [IEA] EC:5.4.99.18) /// 0016829 // lyase activity (GO_REF:0000043 [IEA] UniProtKB-KW:KW-0456) /// 0016853 // isomerase activi…
A2J15_RS03185	NZ_CP031611.1	complement(646706..647959)	https://www.ncbi.nlm.nih.gov/entrez/query.fcgi?db=gene&cmd=Retrieve&dopt=full_report&list_uids=44004513	14.0796	1.46461	0.550518	0.042701	0.0985097	1	2.98443	-2.55289	-1.35213	0.205998	0.641492	1	2.98443	-5631.29	-12.4592	0.907663	0.977621	1
A2J15_RS03190	NZ_CP031611.1	complement(647956..648651)	https://www.ncbi.nlm.nih.gov/entrez/query.fcgi?db=gene&cmd=Retrieve&dopt=full_report&list_uids=44004514	35.5307	-1.55929	-0.64089	0.0795496	0.15658	1	17.8682	-3.35082	-1.74451	0.0187983	0.136055	1	17.8682	-18164.2	-14.1488	0.89521	0.977621	1
glnA	NZ_CP031611.1	648856..650286	https://www.ncbi.nlm.nih.gov/entrez/query.fcgi?db=gene&cmd=Retrieve&dopt=full_report&list_uids=44004515	113.089	-1.2416	-0.3122	0.510955	0.639128	1	46.8048	-16.5749	-4.05093	3.69e-07	2.35e-05	0.00054	92.6222	-2.91531	-1.54365	0.0473412	0.905043	1	glnA	UniProtKB	Q0PAI0	glnA	enables	0006542 // glutamine biosynthetic process (GO_REF:0000118 [IEA] PANTHER:PTN002880830) /// 0019740 // nitrogen utilization (GO_REF:0000118 [IEA] PANTHER:PTN002880830) /// 0006542 // glutamine biosynthetic process (GO_REF:0000002 [IEA] InterPro:IPR008147|InterPro:IPR036651)	0016020 // membrane (GO_REF:0000118 [IEA] PANTHER:PTN002880830) /// 0005737 // cytoplasm (GO_REF:0000044 [IEA] UniProtKB-SubCell:SL-0086) /// 0005737 // cytoplasm (GO_REF:0000118 [IEA] PANTHER:PTN002880830)	0004356 // glutamate-ammonia ligase activity (GO_REF:0000002 [IEA] InterPro:IPR004809|InterPro:IPR008146|InterPro:IPR008147|InterPro:IPR036651) /// 0016874 // ligase activity (GO_REF:0000043 [IEA] UniProtKB-KW:KW-0436) /// 0004356 // glutamate-ammonia ligase activity (GO_REF:0000118 [IEA] PANTHER:PTN002880830) /// 0003824 // catalytic activity (GO_REF:0000002 [IEA] InterPro:IPR014746) /// 0000166…
flgG	NZ_CP031611.1	complement(650331..651122)	https://www.ncbi.nlm.nih.gov/entrez/query.fcgi?db=gene&cmd=Retrieve&dopt=full_report&list_uids=44004516	8.28915	1.14137	0.190762	0.602201	0.713235	1	2.15992	-561.253	-9.13251	0.681291	0.943313	1	2.15992	-2607.76	-11.3486	0.915862	0.977621	1	flgG	UniProtKB	Q0PAI1	flgG	involved_in	0071973 // bacterial-type flagellum-dependent cell motility (GO_REF:0000104 [IEA] UniRule:UR000150958|UniRule:UR001995946) /// 0071978 // bacterial-type flagellum-dependent swarming motility (GO_REF:0000118 [IEA] PANTHER:PTN008624972) /// 0071973 // bacterial-type flagellum-dependent cell motility (GO_REF:0000002 [IEA] InterPro:IPR012834)	0009288 // bacterial-type flagellum (GO_REF:0000118 [IEA] PANTHER:PTN008624972) /// 0009425 // bacterial-type flagellum basal body (GO_REF:0000044 [IEA] UniProtKB-SubCell:SL-0142) /// 0009288 // bacterial-type flagellum (GO_REF:0000043 [IEA] UniProtKB-KW:KW-0975) /// 0009426 // bacterial-type flagellum basal body, distal rod (GO_REF:0000104 [IEA] UniRule:UR001995946) /// 0009426 // bacterial-type…
A2J15_RS03205	NZ_CP031611.1	complement(651141..651953)	https://www.ncbi.nlm.nih.gov/entrez/query.fcgi?db=gene&cmd=Retrieve&dopt=full_report&list_uids=44004517	5.89576	2.82099	1.4962	0.000558	0.00256	0.821457	0.605683	-169.781	-7.40753	0.739044	0.943313	1	0.605683	-788.118	-9.62227	0.928624	0.977621	1
ftsZ	NZ_CP031611.1	complement(652062..653174)	https://www.ncbi.nlm.nih.gov/entrez/query.fcgi?db=gene&cmd=Retrieve&dopt=full_report&list_uids=44004518	70.4996	-1.20323	-0.266913	0.464522	0.599923	1	26.6396	-2.92022	-1.54608	0.00598	0.0611426	1	66.6458	-2.68167	-1.42313	0.127252	0.977621	1	ftsZ	UniProtKB	Q0PAI3	ftsZ	enables	0000917 // barrier septum assembly (GO_REF:0000043 [IEA] UniProtKB-KW:KW-0717) /// 0051301 // cell division (GO_REF:0000043 [IEA] UniProtKB-KW:KW-0132) /// 0051301 // cell division (GO_REF:0000118 [IEA] PANTHER:PTN002824998) /// 0090529 // cell septum assembly (GO_REF:0000104 [IEA] UniRule:UR000100343) /// 0051258 // protein polymerization (GO_REF:0000104 [IEA] UniRule:UR000100343) /// 0043093 //…	0032153 // cell division site (GO_REF:0000118 [IEA] PANTHER:PTN002824998) /// 0005737 // cytoplasm (GO_REF:0000118 [IEA] PANTHER:PTN002824998) /// 0005737 // cytoplasm (GO_REF:0000044 [IEA] UniProtKB-SubCell:SL-0086) /// 0005737 // cytoplasm (GO_REF:0000104 [IEA] UniRule:UR000100343) /// 0005737 // cytoplasm (GO_REF:0000043 [IEA] UniProtKB-KW:KW-0963) /// 0032153 // cell division site (GO_REF:000…	0003924 // GTPase activity (GO_REF:0000118 [IEA] PANTHER:PTN002824998) /// 0005525 // GTP binding (GO_REF:0000118 [IEA] PANTHER:PTN002824998) /// 0005525 // GTP binding (GO_REF:0000104 [IEA] UniRule:UR000100343) /// 0000166 // nucleotide binding (GO_REF:0000043 [IEA] UniProtKB-KW:KW-0547) /// 0005525 // GTP binding (GO_REF:0000002 [IEA] InterPro:IPR000158|InterPro:IPR003008|InterPro:IPR020805|Int…
ftsA	NZ_CP031611.1	complement(653189..654577)	https://www.ncbi.nlm.nih.gov/entrez/query.fcgi?db=gene&cmd=Retrieve&dopt=full_report&list_uids=44004519	19.7716	-1.1061	-0.145488	0.669172	0.768424	1	9.38004	-1.8756	-0.907353	0.156139	0.534604	1	20.8594	-2.61977	-1.38944	0.346914	0.977621	1	ftsA	UniProtKB	Q0PAI4	ftsA	involved_in	0043093 // FtsZ-dependent cytokinesis (GO_REF:0000104 [IEA] UniRule:UR000184764) /// 0051301 // cell division (GO_REF:0000118 [IEA] PANTHER:PTN002845488) /// 0051301 // cell division (GO_REF:0000043 [IEA] UniProtKB-KW:KW-0132) /// 0051301 // cell division (GO_REF:0000002 [IEA] InterPro:IPR003494)	0009898 // cytoplasmic side of plasma membrane (GO_REF:0000118 [IEA] PANTHER:PTN002845488) /// 0032153 // cell division site (GO_REF:0000104 [IEA] UniRule:UR000184764) /// 0005886 // plasma membrane (GO_REF:0000044 [IEA] UniProtKB-SubCell:SL-0037) /// 0016020 // membrane (GO_REF:0000043 [IEA] UniProtKB-KW:KW-0472) /// 0009898 // cytoplasmic side of plasma membrane (GO_REF:0000104 [IEA] UniRule:UR…
A2J15_RS03220	NZ_CP031611.1	complement(654574..656064)	https://www.ncbi.nlm.nih.gov/entrez/query.fcgi?db=gene&cmd=Retrieve&dopt=full_report&list_uids=44004520	10.2646	-3.24722	-1.6992	3.9e-07	4.04e-06	0.000574	10.2646	-6.74083	-2.75293	0.00231	0.0298855	1	10.8848	-4.02852	-2.01025	0.175363	0.977621	1
rsmH	NZ_CP031611.1	656227..657162	https://www.ncbi.nlm.nih.gov/entrez/query.fcgi?db=gene&cmd=Retrieve&dopt=full_report&list_uids=44004521	1.14833	-1.21592	-0.282052	0.541619	0.664488	1	2.15512	1.83032	0.872099	0.562533	0.943313	1	0.398548	-608.236	-9.24849	0.93139	0.977621	1	rsmH	UniProtKB	Q9PPL4	rsmH	enables	0006364 // rRNA processing (GO_REF:0000043 [IEA] UniProtKB-KW:KW-0698) /// 0032259 // methylation (GO_REF:0000043 [IEA] UniProtKB-KW:KW-0489) /// 0070475 // rRNA base methylation (GO_REF:0000104 [IEA] UniRule:UR000100383) /// 0070475 // rRNA base methylation (GO_REF:0000118 [IEA] PANTHER:PTN002601055)	0005737 // cytoplasm (GO_REF:0000118 [IEA] PANTHER:PTN002601055) /// 0005737 // cytoplasm (GO_REF:0000044 [IEA] UniProtKB-SubCell:SL-0086) /// 0005737 // cytoplasm (GO_REF:0000043 [IEA] UniProtKB-KW:KW-0963) /// 0005737 // cytoplasm (GO_REF:0000104 [IEA] UniRule:UR000100383)	0008168 // methyltransferase activity (GO_REF:0000002 [IEA] InterPro:IPR002903|InterPro:IPR023397) /// 0008168 // methyltransferase activity (GO_REF:0000043 [IEA] UniProtKB-KW:KW-0489) /// 0016740 // transferase activity (GO_REF:0000043 [IEA] UniProtKB-KW:KW-0808) /// 0071424 // rRNA (cytosine-N4-)-methyltransferase activity (GO_REF:0000118 [IEA] PANTHER:PTN002601055) /// 0071424 // rRNA (cytosin…
A2J15_RS03230	NZ_CP031611.1	657156..658073	https://www.ncbi.nlm.nih.gov/entrez/query.fcgi?db=gene&cmd=Retrieve&dopt=full_report&list_uids=44004522	0.0266221	-1.44017	-0.526243	0.63649	0.743651	1	0.0131499	-6.12563	-2.61486	0.906432	0.945905	1	0.0131499	-28.513	-4.83355	0.964111	0.977621	1
A2J15_RS03235	NZ_CP031611.1	complement(658061..658552)	https://www.ncbi.nlm.nih.gov/entrez/query.fcgi?db=gene&cmd=Retrieve&dopt=full_report&list_uids=44004523	0.269354	-4.15926	-2.05633	0.00522	0.0177354	1	3.54498	4.77179	2.25453	0.150463	0.527038	1	0.269354	-228.17	-7.83396	0.941864	0.977621	1
A2J15_RS03240	NZ_CP031611.1	complement(658799..659989)	https://www.ncbi.nlm.nih.gov/entrez/query.fcgi?db=gene&cmd=Retrieve&dopt=full_report&list_uids=44004524	28.3279	1.74278	0.801392	0.0412785	0.0957838	1	18.4908	1.47612	0.561814	0.3617	0.893253	1	27.2531	1.18665	0.246889	0.826338	0.977621	1
pta	NZ_CP031611.1	complement(660007..661512)	https://www.ncbi.nlm.nih.gov/entrez/query.fcgi?db=gene&cmd=Retrieve&dopt=full_report&list_uids=44004525	24.2291	1.49834	0.583368	0.123141	0.219565	1	5.10676	-3.47732	-1.79797	0.0572532	0.302181	1	10.7764	-2.0892	-1.06295	0.483107	0.977621	1	pta	UniProtKB	Q0PAJ1	pta	enables			0016746 // transferase activity, transferring acyl groups (GO_REF:0000002 [IEA] InterPro:IPR002505) /// 0016740 // transferase activity (GO_REF:0000043 [IEA] UniProtKB-KW:KW-0808) /// 0016746 // transferase activity, transferring acyl groups (GO_REF:0000043 [IEA] UniProtKB-KW:KW-0012) /// 0008959 // phosphate acetyltransferase activity (GO_REF:0000003 [IEA] EC:2.3.1.8) /// 0016407 // acetyltransf…
flgH	NZ_CP031611.1	661602..662300	https://www.ncbi.nlm.nih.gov/entrez/query.fcgi?db=gene&cmd=Retrieve&dopt=full_report&list_uids=44004526	8.99453	3.59917	1.84766	8.73e-05	0.000494	0.128414	0.796114	-181.051	-7.50025	0.735895	0.943313	1	79.9758	13.1743	3.71966	0.000508	0.0297277	0.743192	flgH	UniProtKB	Q9PPM0	flgH	enables	0097588 // archaeal or bacterial-type flagellum-dependent cell motility (GO_REF:0000104 [IEA] UniRule:UR000059593) /// 0071973 // bacterial-type flagellum-dependent cell motility (GO_REF:0000002 [IEA] InterPro:IPR000527)	0009279 // cell outer membrane (GO_REF:0000104 [IEA] UniRule:UR000059593) /// 0009425 // bacterial-type flagellum basal body (GO_REF:0000044 [IEA] UniProtKB-SubCell:SL-0142) /// 0009427 // bacterial-type flagellum basal body, distal rod, L ring (GO_REF:0000002 [IEA] InterPro:IPR000527) /// 0016020 // membrane (GO_REF:0000043 [IEA] UniProtKB-KW:KW-0472) /// 0009288 // bacterial-type flagellum (GO_…	0003774 // motor activity (GO_REF:0000002 [IEA] InterPro:IPR000527)
ispG	NZ_CP031611.1	complement(662322..663392)	https://www.ncbi.nlm.nih.gov/entrez/query.fcgi?db=gene&cmd=Retrieve&dopt=full_report&list_uids=44004527	15.0667	1.04739	0.0668005	0.829468	0.879704	1	4.57669	-6.64311	-2.73186	0.0641685	0.330332	1	4.57669	-7360.37	-12.8456	0.904814	0.977621	1	ispG	UniProtKB	Q9PPM1	ispG	enables	0016114 // terpenoid biosynthetic process (GO_REF:0000002 [IEA] InterPro:IPR004588) /// 0019288 // isopentenyl diphosphate biosynthetic process, methylerythritol 4-phosphate pathway (GO_REF:0000118 [IEA] PANTHER:PTN000765215) /// 0008299 // isoprenoid biosynthetic process (GO_REF:0000043 [IEA] UniProtKB-KW:KW-0414) /// 0019288 // isopentenyl diphosphate biosynthetic process, methylerythritol 4-ph…		0016491 // oxidoreductase activity (GO_REF:0000043 [IEA] UniProtKB-KW:KW-0560) /// 0051539 // 4 iron, 4 sulfur cluster binding (GO_REF:0000043 [IEA] UniProtKB-KW:KW-0004) /// 0051539 // 4 iron, 4 sulfur cluster binding (GO_REF:0000104 [IEA] UniRule:UR000001261) /// 0051536 // iron-sulfur cluster binding (GO_REF:0000043 [IEA] UniProtKB-KW:KW-0411) /// 0046429 // 4-hydroxy-3-methylbut-2-en-1-yl dip…
A2J15_RS03260	NZ_CP031611.1	663549..664953	https://www.ncbi.nlm.nih.gov/entrez/query.fcgi?db=gene&cmd=Retrieve&dopt=full_report&list_uids=44004528	0.225047	-2.48032	-1.31053	0.00484	0.0166578	1	1.24138	2.52888	1.3385	0.372812	0.901304	1	0.185244	-438.525	-8.77652	0.934883	0.977621	1
A2J15_RS03270	NZ_CP031611.1	complement(664964..666817)	https://www.ncbi.nlm.nih.gov/entrez/query.fcgi?db=gene&cmd=Retrieve&dopt=full_report&list_uids=44004530	0.63981	-2.0703	-1.04984	0.0247019	0.0630842	1	1.08802	-1.04973	-0.0700124	0.963305	0.971277	1	0.432759	-1176.07	-10.1998	0.924353	0.977621	1
A2J15_RS03275	NZ_CP031611.1	complement(666799..667233)	https://www.ncbi.nlm.nih.gov/entrez/query.fcgi?db=gene&cmd=Retrieve&dopt=full_report&list_uids=44004531	0.0494475	-23.9912	-4.58443	0.0756699	0.152418	1	0.0494475	-7.7628	-2.95658	0.894259	0.943313	1	0.0494475	-36.1253	-5.17494	0.961577	0.977621	1
A2J15_RS03280	NZ_CP031611.1	complement(667230..667472)	https://www.ncbi.nlm.nih.gov/entrez/query.fcgi?db=gene&cmd=Retrieve&dopt=full_report&list_uids=44004532	0.440529	-2.35529	-1.2359	0.0795239	0.15658	1	0.330649	-30.0216	-4.90793	0.825356	0.943313	1	0.330649	-139.695	-7.12614	0.947109	0.977621	1
A2J15_RS03285	NZ_CP031611.1	complement(667462..667692)	https://www.ncbi.nlm.nih.gov/entrez/query.fcgi?db=gene&cmd=Retrieve&dopt=full_report&list_uids=44004533	9.25338	-2.64464	-1.40307	0.00026	0.00132	0.382376	8.00878	-2.46945	-1.30419	0.375991	0.904111	1	8.00878	-2738.64	-11.4192	0.91534	0.977621	1
uvrB	NZ_CP031611.1	667854..669827	https://www.ncbi.nlm.nih.gov/entrez/query.fcgi?db=gene&cmd=Retrieve&dopt=full_report&list_uids=44004534	12.9213	2.41787	1.27374	2.79e-05	0.000181	0.0409876	1.73063	-4.49348	-2.16783	0.144779	0.513754	1	14.1599	1.11738	0.160126	0.913854	0.977621	1	uvrB	UniProtKB	Q9PPM7	uvrB	enables	0006281 // DNA repair (GO_REF:0000043 [IEA] UniProtKB-KW:KW-0228|UniProtKB-KW:KW-0234) /// 0009432 // SOS response (GO_REF:0000104 [IEA] UniRule:UR000080076) /// 0006281 // DNA repair (GO_REF:0000104 [IEA] UniRule:UR000080076) /// 0006289 // nucleotide-excision repair (GO_REF:0000002 [IEA] InterPro:IPR004807) /// 0006289 // nucleotide-excision repair (GO_REF:0000104 [IEA] UniRule:UR000080076) ///…	0005737 // cytoplasm (GO_REF:0000104 [IEA] UniRule:UR000080076) /// 0005737 // cytoplasm (GO_REF:0000044 [IEA] UniProtKB-SubCell:SL-0086) /// 0005737 // cytoplasm (GO_REF:0000043 [IEA] UniProtKB-KW:KW-0963) /// 0009380 // excinuclease repair complex (GO_REF:0000002 [IEA] InterPro:IPR004807)	0005524 // ATP binding (GO_REF:0000104 [IEA] UniRule:UR000080076) /// 0000166 // nucleotide binding (GO_REF:0000043 [IEA] UniProtKB-KW:KW-0547) /// 0003677 // DNA binding (GO_REF:0000002 [IEA] InterPro:IPR004807|InterPro:IPR006935) /// 0004518 // nuclease activity (GO_REF:0000043 [IEA] UniProtKB-KW:KW-0267) /// 0009381 // excinuclease ABC activity (GO_REF:0000104 [IEA] UniRule:UR000080076) /// 00…
A2J15_RS03295	NZ_CP031611.1	complement(669868..671118)	https://www.ncbi.nlm.nih.gov/entrez/query.fcgi?db=gene&cmd=Retrieve&dopt=full_report&list_uids=44004535	0.934586	1.19126	0.252488	0.562955	0.684583	1	1.39419	2.2206	1.15095	0.448172	0.943313	1	0.244653	-499.399	-8.96405	0.933495	0.977621	1
lptB	NZ_CP031611.1	complement(671118..671846)	https://www.ncbi.nlm.nih.gov/entrez/query.fcgi?db=gene&cmd=Retrieve&dopt=full_report&list_uids=44004536	12.9726	1.27679	0.352521	0.303884	0.437467	1	4.87891	-1.59901	-0.677176	0.529524	0.943313	1	3.34492	-3537.12	-11.7884	0.912615	0.977621	1
tsaE	NZ_CP031611.1	complement(671839..672246)	https://www.ncbi.nlm.nih.gov/entrez/query.fcgi?db=gene&cmd=Retrieve&dopt=full_report&list_uids=44004537	8.47466	-1.23745	-0.30737	0.453323	0.58908	1	3.33262	-430.28	-8.74913	0.693996	0.943313	1	3.33262	-1994.97	-10.9622	0.918717	0.977621	1
A2J15_RS03310	NZ_CP031611.1	complement(672243..672488)	https://www.ncbi.nlm.nih.gov/entrez/query.fcgi?db=gene&cmd=Retrieve&dopt=full_report&list_uids=44004538	20.254	-2.17443	-1.12064	5.28e-05	0.000311	0.0776318	14.4271	-4.67915	-2.22625	0.133296	0.489542	1	14.4271	-5183.04	-12.3396	0.908546	0.977621	1
A2J15_RS03315	NZ_CP031611.1	672649..673869	https://www.ncbi.nlm.nih.gov/entrez/query.fcgi?db=gene&cmd=Retrieve&dopt=full_report&list_uids=44004539	10.6423	-1.5059	-0.590627	0.0293206	0.0724885	1	5.23982	-4.23884	-2.08367	0.0562042	0.298288	1	23.7295	-1.68017	-0.74861	0.614744	0.977621	1
rplI	NZ_CP031611.1	673887..674330	https://www.ncbi.nlm.nih.gov/entrez/query.fcgi?db=gene&cmd=Retrieve&dopt=full_report&list_uids=44004540	14.9982	1.04097	0.0579254	0.846674	0.891523	1	4.54323	-2.66425	-1.41373	0.340115	0.868504	1	4.53184	-2950.49	-11.5267	0.914547	0.977621	1	rplI	UniProtKB	Q9PHK8	rplI	enables	0006412 // translation (GO_REF:0000002 [IEA] InterPro:IPR000244|InterPro:IPR020594) /// 0006412 // translation (GO_REF:0000104 [IEA] UniRule:UR000103193)	0005840 // ribosome (GO_REF:0000043 [IEA] UniProtKB-KW:KW-0689) /// 0005840 // ribosome (GO_REF:0000002 [IEA] InterPro:IPR000244|InterPro:IPR020594) /// 1990904 // ribonucleoprotein complex (GO_REF:0000043 [IEA] UniProtKB-KW:KW-0687)	0019843 // rRNA binding (GO_REF:0000104 [IEA] UniRule:UR000103193) /// 0003723 // RNA binding (GO_REF:0000043 [IEA] UniProtKB-KW:KW-0694) /// 0019843 // rRNA binding (GO_REF:0000043 [IEA] UniProtKB-KW:KW-0699) /// 0003735 // structural constituent of ribosome (GO_REF:0000002 [IEA] InterPro:IPR000244|InterPro:IPR020594)
hslV	NZ_CP031611.1	674330..674872	https://www.ncbi.nlm.nih.gov/entrez/query.fcgi?db=gene&cmd=Retrieve&dopt=full_report&list_uids=44004541	24.8829	1.59841	0.676639	0.0398306	0.0932975	1	10.265	-1.18359	-0.243172	0.790026	0.943313	1	53.3587	1.41475	0.50055	0.736123	0.977621	1	hslV	UniProtKB	Q9PHK9	hslV	enables	0006508 // proteolysis (GO_REF:0000043 [IEA] UniProtKB-KW:KW-0645) /// 0051603 // proteolysis involved in cellular protein catabolic process (GO_REF:0000118 [IEA] PANTHER:PTN002844060) /// 0030163 // protein catabolic process (GO_REF:0000104 [IEA] UniRule:UR000083052) /// 0006508 // proteolysis (GO_REF:0000002 [IEA] InterPro:IPR022281) /// 0051603 // proteolysis involved in cellular protein catab…	0000502 // proteasome complex (GO_REF:0000117 [IEA] ARBA:ARBA00029017) /// 0009376 // HslUV protease complex (GO_REF:0000104 [IEA] UniRule:UR000083052) /// 0005737 // cytoplasm (GO_REF:0000104 [IEA] UniRule:UR000083052) /// 0005737 // cytoplasm (GO_REF:0000118 [IEA] PANTHER:PTN002844060) /// 0005737 // cytoplasm (GO_REF:0000044 [IEA] UniProtKB-SubCell:SL-0086) /// 0005737 // cytoplasm (GO_REF:000…	0008233 // peptidase activity (GO_REF:0000043 [IEA] UniProtKB-KW:KW-0645) /// 0004298 // threonine-type endopeptidase activity (GO_REF:0000002 [IEA] InterPro:IPR022281) /// 0004298 // threonine-type endopeptidase activity (GO_REF:0000043 [IEA] UniProtKB-KW:KW-0888) /// 0003824 // catalytic activity (GO_REF:0000043 [IEA] UniProtKB-KW:KW-0021) /// 0046872 // metal ion binding (GO_REF:0000043 [IEA] …
hslU	NZ_CP031611.1	674869..676188	https://www.ncbi.nlm.nih.gov/entrez/query.fcgi?db=gene&cmd=Retrieve&dopt=full_report&list_uids=44004542	25.7403	1.63122	0.705949	0.0559765	0.120031	1	7.07215	-1.7635	-0.818441	0.281696	0.781479	1	21.9498	-1.74913	-0.806637	0.588343	0.977621	1	hslU	UniProtKB	Q9PHL0	hslU	enables	0043335 // protein unfolding (GO_REF:0000104 [IEA] UniRule:UR000083057) /// 0051603 // proteolysis involved in cellular protein catabolic process (GO_REF:0000118 [IEA] PANTHER:PTN002887621) /// 1901800 // positive regulation of proteasomal protein catabolic process (GO_REF:0000108 [IEA] GO:0036402)	0009376 // HslUV protease complex (GO_REF:0000002 [IEA] InterPro:IPR004491) /// 0009376 // HslUV protease complex (GO_REF:0000118 [IEA] PANTHER:PTN002887621) /// 0005737 // cytoplasm (GO_REF:0000104 [IEA] UniRule:UR000083057) /// 0005737 // cytoplasm (GO_REF:0000044 [IEA] UniProtKB-SubCell:SL-0086) /// 0009376 // HslUV protease complex (GO_REF:0000104 [IEA] UniRule:UR000083057) /// 0005737 // cyt…	0005524 // ATP binding (GO_REF:0000104 [IEA] UniRule:UR000083057) /// 0016887 // ATPase activity (GO_REF:0000002 [IEA] InterPro:IPR003959|InterPro:IPR004491) /// 0036402 // proteasome-activating ATPase activity (GO_REF:0000104 [IEA] UniRule:UR000083057) /// 0005524 // ATP binding (GO_REF:0000118 [IEA] PANTHER:PTN002887621) /// 0000166 // nucleotide binding (GO_REF:0000043 [IEA] UniProtKB-KW:KW-05…
era	NZ_CP031611.1	676185..677054	https://www.ncbi.nlm.nih.gov/entrez/query.fcgi?db=gene&cmd=Retrieve&dopt=full_report&list_uids=44004543	5.3064	1.83808	0.878199	0.0482865	0.106972	1	10.6515	4.58461	2.1968	0.00231	0.0298855	1	0.898047	-1203.65	-10.2332	0.924105	0.977621	1	era	UniProtKB	Q9PHL1	era	enables	0042254 // ribosome biogenesis (GO_REF:0000043 [IEA] UniProtKB-KW:KW-0690) /// 0000028 // ribosomal small subunit assembly (GO_REF:0000118 [IEA] PANTHER:PTN002869999) /// 0042274 // ribosomal small subunit biogenesis (GO_REF:0000104 [IEA] UniRule:UR000084139)	0005886 // plasma membrane (GO_REF:0000044 [IEA] UniProtKB-SubCell:SL-0037) /// 0005737 // cytoplasm (GO_REF:0000104 [IEA] UniRule:UR000084139) /// 0016020 // membrane (GO_REF:0000043 [IEA] UniProtKB-KW:KW-0472) /// 0005886 // plasma membrane (GO_REF:0000104 [IEA] UniRule:UR000084139) /// 0005737 // cytoplasm (GO_REF:0000044 [IEA] UniProtKB-SubCell:SL-0086) /// 0005829 // cytosol (GO_REF:0000118 …	0005525 // GTP binding (GO_REF:0000104 [IEA] UniRule:UR000084139) /// 0003723 // RNA binding (GO_REF:0000002 [IEA] InterPro:IPR004044|InterPro:IPR005662|InterPro:IPR009019) /// 0005525 // GTP binding (GO_REF:0000002 [IEA] InterPro:IPR005225|InterPro:IPR005662|InterPro:IPR006073|InterPro:IPR030388) /// 0000166 // nucleotide binding (GO_REF:0000043 [IEA] UniProtKB-KW:KW-0547) /// 0003723 // RNA bin…
A2J15_RS03340	NZ_CP031611.1	677050..678153	https://www.ncbi.nlm.nih.gov/entrez/query.fcgi?db=gene&cmd=Retrieve&dopt=full_report&list_uids=44004544	0.0240889	-2.96866	-1.56981	0.160958	0.269081	1	0.0240889	-9.3908	-3.23125	0.88451	0.943313	1	0.0240889	-43.6734	-5.44868	0.959547	0.977621	1
A2J15_RS03345	NZ_CP031611.1	678146..678403	https://www.ncbi.nlm.nih.gov/entrez/query.fcgi?db=gene&cmd=Retrieve&dopt=full_report&list_uids=44004545	0.0188797	-1.93468	-0.952098	0.584717	0.697869	1	0.0120113	-2.85516	-1.51357	0.945791	0.957581	1	0.0120113	-13.3063	-3.73404	0.972271	0.977621	1
A2J15_RS03350	NZ_CP031611.1	678929..680458	https://www.ncbi.nlm.nih.gov/entrez/query.fcgi?db=gene&cmd=Retrieve&dopt=full_report&list_uids=44004546	67.5323	-2.30653	-1.20572	0.00351	0.0128244	1	48.8139	-8.65224	-3.11307	1.84e-07	1.42e-05	0.000269	50.091	-5.09075	-2.34788	0.00537	0.19133	1
A2J15_RS03355	NZ_CP031611.1	680445..682232	https://www.ncbi.nlm.nih.gov/entrez/query.fcgi?db=gene&cmd=Retrieve&dopt=full_report&list_uids=44004547	89.9735	-1.25032	-0.322299	0.46308	0.598586	1	34.9813	-2.83018	-1.50089	0.00204	0.0275455	1	40.9142	-5.59583	-2.48435	0.00766	0.248835	1
mrdA	NZ_CP031611.1	complement(682276..684075)	https://www.ncbi.nlm.nih.gov/entrez/query.fcgi?db=gene&cmd=Retrieve&dopt=full_report&list_uids=44004548	1.20686	-1.3474	-0.430177	0.222048	0.343102	1	4.02798	3.2289	1.69104	0.0363025	0.222068	1	0.505834	-1439.24	-10.4911	0.922199	0.977621	1
A2J15_RS03365	NZ_CP031611.1	complement(684076..684570)	https://www.ncbi.nlm.nih.gov/entrez/query.fcgi?db=gene&cmd=Retrieve&dopt=full_report&list_uids=44004549	0.0296912	-1.10666	-0.146206	0.924716	0.9504	1	0.00626	-2.85516	-1.51357	0.945791	0.957581	1	0.00626	-13.3063	-3.73404	0.972271	0.977621	1
yihA	NZ_CP031611.1	complement(684567..685163)	https://www.ncbi.nlm.nih.gov/entrez/query.fcgi?db=gene&cmd=Retrieve&dopt=full_report&list_uids=44004550	0.195629	-1.50255	-0.587412	0.387668	0.525585	1	0.0980132	-22.3454	-4.48191	0.840305	0.943313	1	0.0980132	-103.873	-6.69868	0.950277	0.977621	1
A2J15_RS03375	NZ_CP031611.1	complement(685160..685621)	https://www.ncbi.nlm.nih.gov/entrez/query.fcgi?db=gene&cmd=Retrieve&dopt=full_report&list_uids=44004551	2.34933	1.18077	0.239733	0.600042	0.711824	1	0.589172	-94.5141	-6.56246	0.767922	0.943313	1	0.589172	-438.574	-8.77668	0.934882	0.977621	1
A2J15_RS03380	NZ_CP031611.1	complement(685603..686118)	https://www.ncbi.nlm.nih.gov/entrez/query.fcgi?db=gene&cmd=Retrieve&dopt=full_report&list_uids=44004552	0.309391	-1.03834	-0.0542849	0.931145	0.953176	1	0.0761895	-17.5659	-4.1347	0.852529	0.943313	1	0.0761895	-81.7069	-6.35239	0.952844	0.977621	1
A2J15_RS03385	NZ_CP031611.1	complement(686109..686597)	https://www.ncbi.nlm.nih.gov/entrez/query.fcgi?db=gene&cmd=Retrieve&dopt=full_report&list_uids=44004553	4.62721	1.61691	0.693239	0.0565007	0.120751	1	14.2669	6.69974	2.74411	0.000844	0.0138681	1	0.862682	-657.62	-9.36111	0.930556	0.977621	1
A2J15_RS03390	NZ_CP031611.1	complement(686601..687431)	https://www.ncbi.nlm.nih.gov/entrez/query.fcgi?db=gene&cmd=Retrieve&dopt=full_report&list_uids=44004554	16.6133	2.768	1.46884	8.02e-06	6.04e-05	0.0117995	11.0699	2.38587	1.25451	0.0800495	0.365726	1	1.82545	-2323.5	-11.1821	0.917092	0.977621	1
A2J15_RS03395	NZ_CP031611.1	complement(687391..688509)	https://www.ncbi.nlm.nih.gov/entrez/query.fcgi?db=gene&cmd=Retrieve&dopt=full_report&list_uids=44004555	0.958863	-1.94078	-0.956638	0.0118079	0.0347388	1	0.57919	-220.735	-7.78617	0.726243	0.943313	1	0.57919	-1025.17	-10.0017	0.925818	0.977621	1
A2J15_RS03400	NZ_CP031611.1	complement(688506..689318)	https://www.ncbi.nlm.nih.gov/entrez/query.fcgi?db=gene&cmd=Retrieve&dopt=full_report&list_uids=44004556	4.45539	-2.2538	-1.17236	0.000392	0.00188	0.576101	4.62648	-1.73087	-0.791498	0.46062	0.943313	1	3.0593	-3821.96	-11.9001	0.91179	0.977621	1
A2J15_RS03405	NZ_CP031611.1	complement(689309..690553)	https://www.ncbi.nlm.nih.gov/entrez/query.fcgi?db=gene&cmd=Retrieve&dopt=full_report&list_uids=44004557	2.43949	-2.62653	-1.39316	0.000246	0.00126	0.361521	2.03414	-3.49991	-1.80732	0.226499	0.6805	1	2.03414	-3858.08	-11.9137	0.91169	0.977621	1
A2J15_RS03410	NZ_CP031611.1	complement(690658..692181)	https://www.ncbi.nlm.nih.gov/entrez/query.fcgi?db=gene&cmd=Retrieve&dopt=full_report&list_uids=44004558	3.06047	1.41069	0.496404	0.162898	0.271278	1	1.14444	-1.45048	-0.536531	0.717339	0.943313	1	0.695088	-1608.33	-10.6513	0.921014	0.977621	1
A2J15_RS03415	NZ_CP031611.1	complement(692181..693041)	https://www.ncbi.nlm.nih.gov/entrez/query.fcgi?db=gene&cmd=Retrieve&dopt=full_report&list_uids=44004559	3.82937	-1.22564	-0.293537	0.394959	0.532525	1	8.49947	2.29912	1.20108	0.135661	0.492149	1	1.54253	-1920.35	-10.9072	0.919124	0.977621	1
aspS	NZ_CP031611.1	693131..694882	https://www.ncbi.nlm.nih.gov/entrez/query.fcgi?db=gene&cmd=Retrieve&dopt=full_report&list_uids=44004560	12.9632	2.18339	1.12657	0.00116	0.00478	1	4.3719	-1.08521	-0.117974	0.885307	0.943313	1	1.78224	-4875.38	-12.2513	0.909198	0.977621	1	aspS	UniProtKB	Q9PHM7	aspS	enables	0006418 // tRNA aminoacylation for protein translation (GO_REF:0000002 [IEA] InterPro:IPR002312|InterPro:IPR004364) /// 0006412 // translation (GO_REF:0000043 [IEA] UniProtKB-KW:KW-0648) /// 0006422 // aspartyl-tRNA aminoacylation (GO_REF:0000104 [IEA] UniRule:UR000334366) /// 0006422 // aspartyl-tRNA aminoacylation (GO_REF:0000118 [IEA] PANTHER:PTN002731644)	0005737 // cytoplasm (GO_REF:0000002 [IEA] InterPro:IPR004115) /// 0005737 // cytoplasm (GO_REF:0000117 [IEA] ARBA:ARBA00026971) /// 0005737 // cytoplasm (GO_REF:0000044 [IEA] UniProtKB-SubCell:SL-0086) /// 0005737 // cytoplasm (GO_REF:0000043 [IEA] UniProtKB-KW:KW-0963) /// 0005737 // cytoplasm (GO_REF:0000104 [IEA] UniRule:UR000334366)	0016874 // ligase activity (GO_REF:0000043 [IEA] UniProtKB-KW:KW-0436) /// 0003676 // nucleic acid binding (GO_REF:0000002 [IEA] InterPro:IPR004365) /// 0004812 // aminoacyl-tRNA ligase activity (GO_REF:0000043 [IEA] UniProtKB-KW:KW-0030) /// 0000166 // nucleotide binding (GO_REF:0000002 [IEA] InterPro:IPR002312|InterPro:IPR004364) /// 0000166 // nucleotide binding (GO_REF:0000043 [IEA] UniProtKB…
A2J15_RS03425	NZ_CP031611.1	694879..695454	https://www.ncbi.nlm.nih.gov/entrez/query.fcgi?db=gene&cmd=Retrieve&dopt=full_report&list_uids=44004561	13.979	2.50662	1.32574	1.21e-06	1.12e-05	0.00179	3.50207	-1.42352	-0.509462	0.730057	0.943313	1	1.80378	-1578.66	-10.6245	0.921213	0.977621	1
ppa	NZ_CP031611.1	695465..695983	https://www.ncbi.nlm.nih.gov/entrez/query.fcgi?db=gene&cmd=Retrieve&dopt=full_report&list_uids=44004562	22.419	2.87917	1.52565	1.05e-05	7.58e-05	0.0153954	6.72113	1.16413	0.219255	0.837035	0.943313	1	2.50443	-1891.21	-10.8851	0.919287	0.977621	1	ppa	UniProtKB	Q9PHM9	ppa	enables	0006796 // phosphate-containing compound metabolic process (GO_REF:0000002 [IEA] InterPro:IPR008162|InterPro:IPR036649)	0005737 // cytoplasm (GO_REF:0000044 [IEA] UniProtKB-SubCell:SL-0086) /// 0005737 // cytoplasm (GO_REF:0000104 [IEA] UniRule:UR000080090) /// 0005737 // cytoplasm (GO_REF:0000002 [IEA] InterPro:IPR008162|InterPro:IPR036649) /// 0005737 // cytoplasm (GO_REF:0000043 [IEA] UniProtKB-KW:KW-0963)	0000287 // magnesium ion binding (GO_REF:0000002 [IEA] InterPro:IPR008162|InterPro:IPR036649) /// 0004427 // inorganic diphosphatase activity (GO_REF:0000117 [IEA] ARBA:ARBA00088412) /// 0000287 // magnesium ion binding (GO_REF:0000117 [IEA] ARBA:ARBA00028486) /// 0004427 // inorganic diphosphatase activity (GO_REF:0000003 [IEA] EC:3.6.1.1) /// 0004427 // inorganic diphosphatase activity (GO_REF:…
msrA	NZ_CP031611.1	696027..696530	https://www.ncbi.nlm.nih.gov/entrez/query.fcgi?db=gene&cmd=Retrieve&dopt=full_report&list_uids=44004563	3.73704	5.58848	2.48246	3.18e-07	3.32e-06	0.000468	0.211823	-33.9408	-5.08495	0.819129	0.943313	1	0.211823	-157.844	-7.30236	0.945802	0.977621	1
A2J15_RS03440	NZ_CP031611.1	complement(696692..697570)	https://www.ncbi.nlm.nih.gov/entrez/query.fcgi?db=gene&cmd=Retrieve&dopt=full_report&list_uids=44004564	0.222713	1.10773	0.147603	0.855208	0.899221	1	0.0556707	-20.4645	-4.35505	0.844804	0.943313	1	0.0556707	-95.2469	-6.5736	0.951205	0.977621	1
ruvX	NZ_CP031611.1	complement(697560..697943)	https://www.ncbi.nlm.nih.gov/entrez/query.fcgi?db=gene&cmd=Retrieve&dopt=full_report&list_uids=44004565	3.55703	1.20054	0.263678	0.523167	0.647794	1	9.2623	4.15328	2.05425	0.0675285	0.335805	1	0.86296	-534.171	-9.06116	0.932776	0.977621	1
A2J15_RS03450	NZ_CP031611.1	complement(697940..698713)	https://www.ncbi.nlm.nih.gov/entrez/query.fcgi?db=gene&cmd=Retrieve&dopt=full_report&list_uids=44004566	1.29101	-1.32229	-0.403038	0.336206	0.469222	1	0.51127	-132.863	-7.05379	0.751086	0.943313	1	0.51127	-617.879	-9.27118	0.931222	0.977621	1
A2J15_RS03455	NZ_CP031611.1	complement(698703..699773)	https://www.ncbi.nlm.nih.gov/entrez/query.fcgi?db=gene&cmd=Retrieve&dopt=full_report&list_uids=44004567	0.992542	-1.535	-0.618237	0.0994942	0.186203	1	0.48173	-173.775	-7.44108	0.737908	0.943313	1	0.48173	-807.485	-9.65729	0.928365	0.977621	1
ilvC	NZ_CP031611.1	complement(699777..700799)	https://www.ncbi.nlm.nih.gov/entrez/query.fcgi?db=gene&cmd=Retrieve&dopt=full_report&list_uids=44004568	35.2999	-1.47485	-0.560573	0.0903924	0.172909	1	16.0378	-2.8851	-1.52862	0.0185205	0.135215	1	16.0378	-25474.8	-14.6368	0.891618	0.977621	1	ilvC	UniProtKB	Q9PHN5	ilvC	enables	0008652 // cellular amino acid biosynthetic process (GO_REF:0000043 [IEA] UniProtKB-KW:KW-0028) /// 0009099 // valine biosynthetic process (GO_REF:0000118 [IEA] PANTHER:PTN000483157) /// 0009099 // valine biosynthetic process (GO_REF:0000041 [IEA] UniPathway:UPA00049) /// 0009082 // branched-chain amino acid biosynthetic process (GO_REF:0000002 [IEA] InterPro:IPR000506|InterPro:IPR013023|InterPro…	0005829 // cytosol (GO_REF:0000118 [IEA] PANTHER:PTN000483157)	0004455 // ketol-acid reductoisomerase activity (GO_REF:0000002 [IEA] InterPro:IPR000506|InterPro:IPR014359) /// 0004455 // ketol-acid reductoisomerase activity (GO_REF:0000116 [IEA] RHEA:22068) /// 0004455 // ketol-acid reductoisomerase activity (GO_REF:0000104 [IEA] UniRule:UR000368678) /// 0050661 // NADP binding (GO_REF:0000002 [IEA] InterPro:IPR014359) /// 0016491 // oxidoreductase activity …
A2J15_RS03465	NZ_CP031611.1	700918..702855	https://www.ncbi.nlm.nih.gov/entrez/query.fcgi?db=gene&cmd=Retrieve&dopt=full_report&list_uids=44004569	2.84839	2.31673	1.21209	0.000373	0.00181	0.548307	0.350603	-230.298	-7.84736	0.724175	0.943313	1	0.350603	-1068.47	-10.0613	0.925376	0.977621	1
A2J15_RS03470	NZ_CP031611.1	702848..703819	https://www.ncbi.nlm.nih.gov/entrez/query.fcgi?db=gene&cmd=Retrieve&dopt=full_report&list_uids=44004570	0.47051	2.04698	1.0335	0.0990527	0.18585	1	0.0681398	-27.368	-4.77442	0.830017	0.943313	1	0.0681398	-127.284	-6.99191	0.948103	0.977621	1
A2J15_RS03475	NZ_CP031611.1	complement(703870..704214)	https://www.ncbi.nlm.nih.gov/entrez/query.fcgi?db=gene&cmd=Retrieve&dopt=full_report&list_uids=44004571	3.95139	-1.00473	-0.00681	0.987155	0.989172	1	1.32898	-140.524	-7.13468	0.748355	0.943313	1	1.32898	-652.697	-9.35027	0.930637	0.977621	1
hypE	NZ_CP031611.1	complement(704214..705188)	https://www.ncbi.nlm.nih.gov/entrez/query.fcgi?db=gene&cmd=Retrieve&dopt=full_report&list_uids=44004572	8.83298	4.70044	2.2328	1.37e-12	4.29e-11	2.02e-09	2.06892	1.31416	0.394137	0.789361	0.943313	1	0.615847	-843.896	-9.72092	0.927894	0.977621	1	hypE	UniProtKB	Q0PAP1	hypE	involved_in	0051604 // protein maturation (GO_REF:0000118 [IEA] PANTHER:PTN002017027)
hypD	NZ_CP031611.1	complement(705185..706276)	https://www.ncbi.nlm.nih.gov/entrez/query.fcgi?db=gene&cmd=Retrieve&dopt=full_report&list_uids=44004573	5.21096	2.34588	1.23013	0.000386	0.00186	0.568378	3.44444	1.926	0.945606	0.380925	0.908502	1	26.5328	4.83401	2.27322	0.124469	0.977621	1	hypD	UniProtKB	Q0PAP2	hypD	enables	0051604 // protein maturation (GO_REF:0000118 [IEA] PANTHER:PTN002824435)		0070025 // carbon monoxide binding (GO_REF:0000118 [IEA] PANTHER:PTN002824435) /// 0046872 // metal ion binding (GO_REF:0000043 [IEA] UniProtKB-KW:KW-0479) /// 0051539 // 4 iron, 4 sulfur cluster binding (GO_REF:0000118 [IEA] PANTHER:PTN002824435) /// 0005506 // iron ion binding (GO_REF:0000118 [IEA] PANTHER:PTN002824435) /// 0046872 // metal ion binding (GO_REF:0000002 [IEA] InterPro:IPR002780)
A2J15_RS03490	NZ_CP031611.1	complement(706248..706541)	https://www.ncbi.nlm.nih.gov/entrez/query.fcgi?db=gene&cmd=Retrieve&dopt=full_report&list_uids=44004574	25.4937	3.30176	1.72324	6.6e-08	8.37e-07	9.71e-05	2.44586	-223.897	-7.80669	0.725544	0.943313	1	2.44586	-1041.01	-10.0238	0.925654	0.977621	1
hypB	NZ_CP031611.1	complement(706542..707288)	https://www.ncbi.nlm.nih.gov/entrez/query.fcgi?db=gene&cmd=Retrieve&dopt=full_report&list_uids=44004575	29.7911	2.76692	1.46828	5.6e-06	4.36e-05	0.00824	3.40753	-810.307	-9.66232	0.66391	0.943313	1	3.40753	-3766.05	-11.8788	0.911947	0.977621	1	hypB	UniProtKB	Q0PAP4	hypB	enables	0051604 // protein maturation (GO_REF:0000118 [IEA] PANTHER:PTN000765021) /// 0051604 // protein maturation (GO_REF:0000002 [IEA] InterPro:IPR004392)		0003924 // GTPase activity (GO_REF:0000118 [IEA] PANTHER:PTN000765021) /// 0008270 // zinc ion binding (GO_REF:0000118 [IEA] PANTHER:PTN000765021) /// 0046872 // metal ion binding (GO_REF:0000043 [IEA] UniProtKB-KW:KW-0479) /// 0003924 // GTPase activity (GO_REF:0000002 [IEA] InterPro:IPR004392) /// 0005525 // GTP binding (GO_REF:0000043 [IEA] UniProtKB-KW:KW-0342) /// 0016151 // nickel cation bi…
hypF	NZ_CP031611.1	complement(707362..709557)	https://www.ncbi.nlm.nih.gov/entrez/query.fcgi?db=gene&cmd=Retrieve&dopt=full_report&list_uids=44004576	0.651256	-1.27609	-0.351733	0.390428	0.528353	1	1.61964	2.57266	1.36326	0.223973	0.6797	1	0.247044	-863.06	-9.75332	0.927655	0.977621	1	hypF	UniProtKB	Q0PAP5	hypF	enables	0051604 // protein maturation (GO_REF:0000118 [IEA] PANTHER:PTN002873517)		0016874 // ligase activity (GO_REF:0000043 [IEA] UniProtKB-KW:KW-0436) /// 0003725 // double-stranded RNA binding (GO_REF:0000002 [IEA] InterPro:IPR006070) /// 0046872 // metal ion binding (GO_REF:0000002 [IEA] InterPro:IPR004421) /// 0016743 // carboxyl- or carbamoyltransferase activity (GO_REF:0000104 [IEA] UniRule:UR000329322) /// 0016874 // ligase activity (GO_REF:0000104 [IEA] UniRule:UR0003…
A2J15_RS03505	NZ_CP031611.1	complement(709538..711058)	https://www.ncbi.nlm.nih.gov/entrez/query.fcgi?db=gene&cmd=Retrieve&dopt=full_report&list_uids=44004577	2.42048	-1.3409	-0.423204	0.242484	0.366591	1	0.968124	-492.915	-8.9452	0.687478	0.943313	1	0.968124	-2290.52	-11.1615	0.917245	0.977621	1
A2J15_RS03510	NZ_CP031611.1	complement(711101..711748)	https://www.ncbi.nlm.nih.gov/entrez/query.fcgi?db=gene&cmd=Retrieve&dopt=full_report&list_uids=44004578	0.0138468	-3.30353	-1.72401	0.268241	0.397765	1	0.0138468	-4.49069	-2.16694	0.92242	0.949313	1	0.0138468	-20.911	-4.38619	0.967431	0.977621	1
A2J15_RS03515	NZ_CP031611.1	complement(711724..713040)	https://www.ncbi.nlm.nih.gov/entrez/query.fcgi?db=gene&cmd=Retrieve&dopt=full_report&list_uids=44004579	0.570177	-1.47213	-0.557908	0.219183	0.339388	1	1.32432	2.21686	1.14852	0.449938	0.943313	1	0.228425	-498.173	-8.9605	0.933521	0.977621	1
A2J15_RS03520	NZ_CP031611.1	complement(713273..714556)	https://www.ncbi.nlm.nih.gov/entrez/query.fcgi?db=gene&cmd=Retrieve&dopt=full_report&list_uids=44004580	26.0465	1.97709	0.983375	0.00553	0.0186169	1	4.12839	-2.3667	-1.24288	0.174091	0.57584	1	34.4087	1.41962	0.505508	0.642005	0.977621	1
A2J15_RS03525	NZ_CP031611.1	complement(714572..715336)	https://www.ncbi.nlm.nih.gov/entrez/query.fcgi?db=gene&cmd=Retrieve&dopt=full_report&list_uids=44004581	29.6235	2.45904	1.2981	0.000293	0.00146	0.431662	4.64931	-1.91363	-0.936315	0.389916	0.920932	1	3.80736	-4237.6	-12.049	0.910691	0.977621	1
A2J15_RS03530	NZ_CP031611.1	complement(715351..716715)	https://www.ncbi.nlm.nih.gov/entrez/query.fcgi?db=gene&cmd=Retrieve&dopt=full_report&list_uids=44004582	14.6832	1.58502	0.664499	0.0473422	0.105836	1	2.95559	-2.6353	-1.39797	0.196177	0.620538	1	21.2262	-1.04906	-0.0690936	0.962758	0.977621	1
A2J15_RS03535	NZ_CP031611.1	complement(716724..717356)	https://www.ncbi.nlm.nih.gov/entrez/query.fcgi?db=gene&cmd=Retrieve&dopt=full_report&list_uids=44004583	63.3503	1.70715	0.771587	0.066647	0.138276	1	11.5829	-5.06226	-2.33978	0.040637	0.239627	1	117.183	1.54446	0.6271	0.505384	0.977621	1
A2J15_RS03540	NZ_CP031611.1	complement(717360..718049)	https://www.ncbi.nlm.nih.gov/entrez/query.fcgi?db=gene&cmd=Retrieve&dopt=full_report&list_uids=44004584	56.5269	1.70424	0.76913	0.0752931	0.151929	1	10.4795	-3.2215	-1.68773	0.0813924	0.369552	1	23.5206	-1.93883	-0.955185	0.532156	0.977621	1
A2J15_RS03545	NZ_CP031611.1	complement(718052..719233)	https://www.ncbi.nlm.nih.gov/entrez/query.fcgi?db=gene&cmd=Retrieve&dopt=full_report&list_uids=44004585	44.9724	1.0261	0.0371687	0.927032	0.950974	1	13.8389	-4.4943	-2.1681	0.00517	0.0560104	1	37.378	-2.18783	-1.1295	0.30442	0.977621	1
ald	NZ_CP031611.1	complement(719835..720944)	https://www.ncbi.nlm.nih.gov/entrez/query.fcgi?db=gene&cmd=Retrieve&dopt=full_report&list_uids=44004586	0.905505	-1.57041	-0.65114	0.120666	0.216232	1	1.81729	1.48225	0.567792	0.703592	0.943313	1	0.451413	-748.438	-9.54774	0.929175	0.977621	1
A2J15_RS03555	NZ_CP031611.1	complement(720962..722315)	https://www.ncbi.nlm.nih.gov/entrez/query.fcgi?db=gene&cmd=Retrieve&dopt=full_report&list_uids=44004587	0.0826584	-1.95857	-0.969804	0.139836	0.243142	1	0.0597457	-27.3854	-4.77533	0.829991	0.943313	1	0.0597457	-127.363	-6.9928	0.948096	0.977621	1
A2J15_RS03560	NZ_CP031611.1	722559..722807	https://www.ncbi.nlm.nih.gov/entrez/query.fcgi?db=gene&cmd=Retrieve&dopt=full_report&list_uids=44004588	0.25284	1.03234	0.0459213	0.963537	0.972795	1	0.0832141	-7.7619	-2.95641	0.894265	0.943313	1	0.0832141	-36.121	-5.17476	0.961579	0.977621	1
A2J15_RS03565	NZ_CP031611.1	722843..723298	https://www.ncbi.nlm.nih.gov/entrez/query.fcgi?db=gene&cmd=Retrieve&dopt=full_report&list_uids=44004589	0.470335	-3.52072	-1.81587	0.00142	0.00577	1	3.97498	3.13546	1.64868	0.277577	0.777429	1	0.470335	-354.283	-8.46876	0.937162	0.977621	1
A2J15_RS03570	NZ_CP031611.1	723360..723665	https://www.ncbi.nlm.nih.gov/entrez/query.fcgi?db=gene&cmd=Retrieve&dopt=full_report&list_uids=44004590	0.0159182	-1.93468	-0.952098	0.584717	0.697869	1	0.0101272	-2.85516	-1.51357	0.945791	0.957581	1	0.0101272	-13.3063	-3.73404	0.972271	0.977621	1
pstB	NZ_CP031611.1	complement(723669..724409)	https://www.ncbi.nlm.nih.gov/entrez/query.fcgi?db=gene&cmd=Retrieve&dopt=full_report&list_uids=44004591	6.52437	-4.73457	-2.24323	1.65e-16	1.07e-14	2.43e-13	6.52437	-6.37787	-2.67307	0.0699057	0.341813	1	6.52437	-7065.48	-12.7866	0.905249	0.977621	1	pstB	UniProtKB	Q9PHQ1	pstB	enables	0035435 // phosphate ion transmembrane transport (GO_REF:0000002 [IEA] InterPro:IPR005670) /// 0006817 // phosphate ion transport (GO_REF:0000043 [IEA] UniProtKB-KW:KW-0592) /// 0098656 // anion transmembrane transport (GO_REF:0000108 [IEA] GO:0015415)	0005886 // plasma membrane (GO_REF:0000044 [IEA] UniProtKB-SubCell:SL-0037) /// 0016020 // membrane (GO_REF:0000043 [IEA] UniProtKB-KW:KW-0472) /// 0016020 // membrane (GO_REF:0000002 [IEA] InterPro:IPR005670) /// 0005886 // plasma membrane (GO_REF:0000043 [IEA] UniProtKB-KW:KW-0997|UniProtKB-KW:KW-1003)	0005524 // ATP binding (GO_REF:0000002 [IEA] InterPro:IPR003439|InterPro:IPR017871) /// 0015415 // ATPase-coupled phosphate ion transmembrane transporter activity (GO_REF:0000116 [IEA] RHEA:24440) /// 0000166 // nucleotide binding (GO_REF:0000043 [IEA] UniProtKB-KW:KW-0547) /// 0005315 // inorganic phosphate transmembrane transporter activity (GO_REF:0000002 [IEA] InterPro:IPR005670) /// 0015415 …
pstA	NZ_CP031611.1	complement(724406..725494)	https://www.ncbi.nlm.nih.gov/entrez/query.fcgi?db=gene&cmd=Retrieve&dopt=full_report&list_uids=44004592	1.31237	1.96908	0.97752	0.0202918	0.0533974	1	0.17682	-69.7337	-6.12378	0.783046	0.943313	1	0.17682	-324.159	-8.34056	0.938111	0.977621	1	pstA	UniProtKB	Q0PAQ2	pstA	enables	0035435 // phosphate ion transmembrane transport (GO_REF:0000002 [IEA] InterPro:IPR005672) /// 0055085 // transmembrane transport (GO_REF:0000002 [IEA] InterPro:IPR000515)	0005886 // plasma membrane (GO_REF:0000044 [IEA] UniProtKB-SubCell:SL-0039) /// 0016020 // membrane (GO_REF:0000043 [IEA] UniProtKB-KW:KW-0472) /// 0005886 // plasma membrane (GO_REF:0000002 [IEA] InterPro:IPR005672) /// 0016020 // membrane (GO_REF:0000002 [IEA] InterPro:IPR000515) /// 0005886 // plasma membrane (GO_REF:0000043 [IEA] UniProtKB-KW:KW-1003)	0005315 // inorganic phosphate transmembrane transporter activity (GO_REF:0000002 [IEA] InterPro:IPR005672)
pstC	NZ_CP031611.1	complement(725491..726405)	https://www.ncbi.nlm.nih.gov/entrez/query.fcgi?db=gene&cmd=Retrieve&dopt=full_report&list_uids=44004593	1.86398	2.05199	1.03703	0.019871	0.0525725	1	1.98097	2.82053	1.49597	0.334467	0.861922	1	0.271335	-410.433	-8.681	0.935591	0.977621	1	pstC	UniProtKB	Q0PAQ3	pstC	enables	0055085 // transmembrane transport (GO_REF:0000002 [IEA] InterPro:IPR000515) /// 0006817 // phosphate ion transport (GO_REF:0000002 [IEA] InterPro:IPR011864) /// 0006817 // phosphate ion transport (GO_REF:0000043 [IEA] UniProtKB-KW:KW-0592)	0005886 // plasma membrane (GO_REF:0000044 [IEA] UniProtKB-SubCell:SL-0039) /// 0016020 // membrane (GO_REF:0000043 [IEA] UniProtKB-KW:KW-0472) /// 0016020 // membrane (GO_REF:0000002 [IEA] InterPro:IPR000515|InterPro:IPR011864) /// 0005886 // plasma membrane (GO_REF:0000043 [IEA] UniProtKB-KW:KW-1003)	0005315 // inorganic phosphate transmembrane transporter activity (GO_REF:0000002 [IEA] InterPro:IPR011864)
A2J15_RS03590	NZ_CP031611.1	complement(726415..727410)	https://www.ncbi.nlm.nih.gov/entrez/query.fcgi?db=gene&cmd=Retrieve&dopt=full_report&list_uids=44004594	3.95878	1.83407	0.875049	0.0236878	0.061024	1	0.670052	-218.693	-7.77276	0.726682	0.943313	1	0.670052	-1016.86	-9.9899	0.925905	0.977621	1
A2J15_RS03595	NZ_CP031611.1	727672..728175	https://www.ncbi.nlm.nih.gov/entrez/query.fcgi?db=gene&cmd=Retrieve&dopt=full_report&list_uids=44004595	3.48652	-1.23138	-0.300271	0.400326	0.537458	1	1.33581	-220.331	-7.78353	0.726318	0.943313	1	1.33581	-1024.47	-10.0007	0.925825	0.977621	1
A2J15_RS03600	NZ_CP031611.1	728218..729594	https://www.ncbi.nlm.nih.gov/entrez/query.fcgi?db=gene&cmd=Retrieve&dopt=full_report&list_uids=44004596	0.796567	-2.31441	-1.21064	0.00398	0.0143093	1	1.26662	-1.10621	-0.145625	0.922691	0.949313	1	0.580431	-1212.16	-10.2434	0.92403	0.977621	1
A2J15_RS03605	NZ_CP031611.1	729595..730596	https://www.ncbi.nlm.nih.gov/entrez/query.fcgi?db=gene&cmd=Retrieve&dopt=full_report&list_uids=44004597	0.307978	1.91492	0.937281	0.157542	0.265046	1	0.0455618	-17.5715	-4.13517	0.852501	0.943313	1	0.0455618	-81.7331	-6.35285	0.952841	0.977621	1
A2J15_RS03610	NZ_CP031611.1	730583..731761	https://www.ncbi.nlm.nih.gov/entrez/query.fcgi?db=gene&cmd=Retrieve&dopt=full_report&list_uids=44004598	1.09797	-1.22415	-0.291775	0.417283	0.553156	1	6.20699	5.96239	2.57589	0.00144	0.0213136	1	0.39196	-735.695	-9.52296	0.929359	0.977621	1
dsbD	NZ_CP031611.1	731930..733636	https://www.ncbi.nlm.nih.gov/entrez/query.fcgi?db=gene&cmd=Retrieve&dopt=full_report&list_uids=44004599	0.303164	1.13726	0.185568	0.729504	0.811724	1	0.078608	-49.9956	-5.64373	0.799686	0.943313	1	0.078608	-232.079	-7.85847	0.941682	0.977621	1	dsbD	UniProtKB	Q9PHR3	dsbD	enables	0017004 // cytochrome complex assembly (GO_REF:0000002 [IEA] InterPro:IPR003834) /// 0017004 // cytochrome complex assembly (GO_REF:0000043 [IEA] UniProtKB-KW:KW-0201) /// 0017004 // cytochrome complex assembly (GO_REF:0000104 [IEA] UniRule:UR000085087) /// 0045454 // cell redox homeostasis (GO_REF:0000118 [IEA] PANTHER:PTN000789537)	0005886 // plasma membrane (GO_REF:0000044 [IEA] UniProtKB-SubCell:SL-0037) /// 0016020 // membrane (GO_REF:0000002 [IEA] InterPro:IPR003834) /// 0016020 // membrane (GO_REF:0000043 [IEA] UniProtKB-KW:KW-0472) /// 0005886 // plasma membrane (GO_REF:0000104 [IEA] UniRule:UR000085087) /// 0005886 // plasma membrane (GO_REF:0000043 [IEA] UniProtKB-KW:KW-0997|UniProtKB-KW:KW-1003)	0015035 // protein disulfide oxidoreductase activity (GO_REF:0000118 [IEA] PANTHER:PTN000789537) /// 0016491 // oxidoreductase activity (GO_REF:0000043 [IEA] UniProtKB-KW:KW-0560) /// 0009055 // electron carrier activity (GO_REF:0000104 [IEA] UniRule:UR000085087) /// 0047134 // protein-disulfide reductase activity (GO_REF:0000104 [IEA] UniRule:UR000085087) /// 0047134 // protein-disulfide reducta…
A2J15_RS03620	NZ_CP031611.1	complement(733642..734517)	https://www.ncbi.nlm.nih.gov/entrez/query.fcgi?db=gene&cmd=Retrieve&dopt=full_report&list_uids=44004600	0.320934	-1.04906	-0.0690914	0.901001	0.931393	1	0.100532	-35.3175	-5.14231	0.817139	0.943313	1	0.100532	-163.743	-7.35529	0.94541	0.977621	1
A2J15_RS03625	NZ_CP031611.1	complement(734504..735457)	https://www.ncbi.nlm.nih.gov/entrez/query.fcgi?db=gene&cmd=Retrieve&dopt=full_report&list_uids=44004601	1.25176	2.30533	1.20497	0.00551	0.0185942	1	0.171927	-56.8052	-5.82795	0.793265	0.943313	1	0.171927	-264.156	-8.04525	0.940298	0.977621	1
A2J15_RS03630	NZ_CP031611.1	complement(735454..736821)	https://www.ncbi.nlm.nih.gov/entrez/query.fcgi?db=gene&cmd=Retrieve&dopt=full_report&list_uids=44004602	10.9538	2.34967	1.23246	3.72e-05	0.000229	0.0546594	1.42094	-2.69956	-1.43273	0.330859	0.860704	1	1.42094	-2993.3	-11.5475	0.914393	0.977621	1
fbaA	NZ_CP031611.1	complement(736922..737986)	https://www.ncbi.nlm.nih.gov/entrez/query.fcgi?db=gene&cmd=Retrieve&dopt=full_report&list_uids=44004603	128.998	-1.43	-0.516017	0.257104	0.384349	1	56.5649	-6.56848	-2.71556	7.62e-06	0.000278	0.011134	98.2073	-3.33657	-1.73837	0.030817	0.682643	1
A2J15_RS03640	NZ_CP031611.1	complement(737986..738807)	https://www.ncbi.nlm.nih.gov/entrez/query.fcgi?db=gene&cmd=Retrieve&dopt=full_report&list_uids=44004604	297.994	-1.31547	-0.395583	0.425609	0.559369	1	125.236	-6.04174	-2.59496	1.46e-06	6.87e-05	0.00213	125.236	-13.5764	-3.76303	0.000856	0.043168	1
nth	NZ_CP031611.1	738888..739514	https://www.ncbi.nlm.nih.gov/entrez/query.fcgi?db=gene&cmd=Retrieve&dopt=full_report&list_uids=44004605	4.78218	1.02405	0.0342858	0.917466	0.946418	1	8.56349	2.3899	1.25695	0.153226	0.529588	1	1.44437	-1388.39	-10.4392	0.922582	0.977621	1	nth	UniProtKB	Q0PAS2	nth	enables	0006281 // DNA repair (GO_REF:0000002 [IEA] InterPro:IPR011257) /// 0006281 // DNA repair (GO_REF:0000117 [IEA] ARBA:ARBA00029008) /// 0006284 // base-excision repair (GO_REF:0000002 [IEA] InterPro:IPR003265|InterPro:IPR005759) /// 0006281 // DNA repair (GO_REF:0000104 [IEA] UniRule:UR000104005) /// 0006285 // base-excision repair, AP site formation (GO_REF:0000118 [IEA] PANTHER:PTN000040612) ///…		0019104 // DNA N-glycosylase activity (GO_REF:0000117 [IEA] ARBA:ARBA00028980) /// 0051539 // 4 iron, 4 sulfur cluster binding (GO_REF:0000002 [IEA] InterPro:IPR003651) /// 0019104 // DNA N-glycosylase activity (GO_REF:0000118 [IEA] PANTHER:PTN000040612) /// 0046872 // metal ion binding (GO_REF:0000043 [IEA] UniProtKB-KW:KW-0479) /// 0003906 // DNA-(apurinic or apyrimidinic site) lyase activity (…
A2J15_RS03650	NZ_CP031611.1	739511..740161	https://www.ncbi.nlm.nih.gov/entrez/query.fcgi?db=gene&cmd=Retrieve&dopt=full_report&list_uids=44004606	1.78848	2.07624	1.05397	0.0552761	0.118702	1	0.291025	-57.294	-5.84031	0.79286	0.943313	1	0.291025	-265.835	-8.05439	0.940231	0.977621	1
A2J15_RS03655	NZ_CP031611.1	740172..740804	https://www.ncbi.nlm.nih.gov/entrez/query.fcgi?db=gene&cmd=Retrieve&dopt=full_report&list_uids=44004607	3.83768	1.37514	0.459574	0.193587	0.309529	1	0.896879	-195.5	-7.61103	0.732134	0.943313	1	0.896879	-909.03	-9.82818	0.927101	0.977621	1
A2J15_RS03660	NZ_CP031611.1	740864..741370	https://www.ncbi.nlm.nih.gov/entrez/query.fcgi?db=gene&cmd=Retrieve&dopt=full_report&list_uids=44004608	33.4412	2.20353	1.13981	0.00144	0.00583	1	5.33202	-3.27681	-1.71229	0.252197	0.730124	1	5.33202	-3701.87	-11.854	0.91213	0.977621	1
A2J15_RS03665	NZ_CP031611.1	741367..741582	https://www.ncbi.nlm.nih.gov/entrez/query.fcgi?db=gene&cmd=Retrieve&dopt=full_report&list_uids=44004609	6.1586	1.34094	0.423245	0.254312	0.380563	1	16.4663	4.49193	2.16734	0.0518098	0.286916	1	1.58788	-492.767	-8.94476	0.933638	0.977621	1
cmoA	NZ_CP031611.1	complement(741572..742279)	https://www.ncbi.nlm.nih.gov/entrez/query.fcgi?db=gene&cmd=Retrieve&dopt=full_report&list_uids=44004610	0.520886	1.30451	0.383505	0.457579	0.593798	1	0.115632	-32.273	-5.01226	0.821683	0.943313	1	0.115632	-150.091	-7.22969	0.946341	0.977621	1	cmoA	UniProtKB	Q0PAS7	cmoA	enables	0002098 // tRNA wobble uridine modification (GO_REF:0000002 [IEA] InterPro:IPR005271)		1904047 // S-adenosyl-L-methionine binding (GO_REF:0000104 [IEA] UniRule:UR000079201) /// 0016740 // transferase activity (GO_REF:0000043 [IEA] UniProtKB-KW:KW-0808) /// 0016743 // carboxyl- or carbamoyltransferase activity (GO_REF:0000104 [IEA] UniRule:UR000079201)
A2J15_RS03675	NZ_CP031611.1	complement(742279..743124)	https://www.ncbi.nlm.nih.gov/entrez/query.fcgi?db=gene&cmd=Retrieve&dopt=full_report&list_uids=44004611	0.651309	2.28163	1.19007	0.0547469	0.11791	1	0.0790543	-26.5308	-4.72959	0.831616	0.943313	1	0.0790543	-123.342	-6.94652	0.94844	0.977621	1
A2J15_RS03680	NZ_CP031611.1	complement(743090..743851)	https://www.ncbi.nlm.nih.gov/entrez/query.fcgi?db=gene&cmd=Retrieve&dopt=full_report&list_uids=44004612	0.997976	1.80104	0.848832	0.0780964	0.154616	1	0.183138	-45.384	-5.50411	0.80453	0.943313	1	0.183138	-211.05	-7.72144	0.942697	0.977621	1
A2J15_RS03685	NZ_CP031611.1	complement(743848..744852)	https://www.ncbi.nlm.nih.gov/entrez/query.fcgi?db=gene&cmd=Retrieve&dopt=full_report&list_uids=44004613	0.199023	4.53388	2.18075	0.0219055	0.0570319	1	0.00925	-6.12499	-2.61471	0.906437	0.945905	1	0.00925	-28.5102	-4.8334	0.964112	0.977621	1
ligA	NZ_CP031611.1	complement(744833..746776)	https://www.ncbi.nlm.nih.gov/entrez/query.fcgi?db=gene&cmd=Retrieve&dopt=full_report&list_uids=44004614	4.42843	1.87015	0.903157	0.00501	0.0170894	1	2.97249	1.52896	0.612549	0.493982	0.943313	1	8.34837	2.54981	1.35039	0.362886	0.977621	1	ligA	UniProtKB	Q0PAT1	ligA	enables	0006260 // DNA replication (GO_REF:0000002 [IEA] InterPro:IPR001679|InterPro:IPR004150) /// 0006260 // DNA replication (GO_REF:0000043 [IEA] UniProtKB-KW:KW-0235) /// 0006259 // DNA metabolic process (GO_REF:0000104 [IEA] UniRule:UR000079168) /// 0006974 // cellular response to DNA damage stimulus (GO_REF:0000043 [IEA] UniProtKB-KW:KW-0227) /// 0006281 // DNA repair (GO_REF:0000002 [IEA] InterPro…	0005829 // cytosol (GO_REF:0000118 [IEA] PANTHER:PTN002764355)	0016874 // ligase activity (GO_REF:0000043 [IEA] UniProtKB-KW:KW-0436) /// 0003911 // DNA ligase (NAD+) activity (GO_REF:0000003 [IEA] EC:6.5.1.2) /// 0003911 // DNA ligase (NAD+) activity (GO_REF:0000104 [IEA] UniRule:UR000079168) /// 0003911 // DNA ligase (NAD+) activity (GO_REF:0000118 [IEA] PANTHER:PTN002764355) /// 0046872 // metal ion binding (GO_REF:0000043 [IEA] UniProtKB-KW:KW-0479) /// …
folP	NZ_CP031611.1	complement(746777..747919)	https://www.ncbi.nlm.nih.gov/entrez/query.fcgi?db=gene&cmd=Retrieve&dopt=full_report&list_uids=44004615	1.67943	1.02526	0.0359943	0.927128	0.950974	1	0.479419	-190.608	-7.57446	0.733409	0.943313	1	0.479419	-886.691	-9.79229	0.927367	0.977621	1	folP	UniProtKB	Q0PAT2	folP	enables	0042558 // pteridine-containing compound metabolic process (GO_REF:0000002 [IEA] InterPro:IPR000489) /// 0046654 // tetrahydrofolate biosynthetic process (GO_REF:0000118 [IEA] PANTHER:PTN002719751) /// 0009396 // folic acid-containing compound biosynthetic process (GO_REF:0000002 [IEA] InterPro:IPR006390|InterPro:IPR045031) /// 0009396 // folic acid-containing compound biosynthetic process (GO_RE…	0005829 // cytosol (GO_REF:0000118 [IEA] PANTHER:PTN002719751)	0004156 // dihydropteroate synthase activity (GO_REF:0000002 [IEA] InterPro:IPR006390) /// 0004156 // dihydropteroate synthase activity (GO_REF:0000118 [IEA] PANTHER:PTN002719751) /// 0004156 // dihydropteroate synthase activity (GO_REF:0000117 [IEA] ARBA:ARBA00027980) /// 0016740 // transferase activity (GO_REF:0000043 [IEA] UniProtKB-KW:KW-0808) /// 0046872 // metal ion binding (GO_REF:0000043 …
A2J15_RS03700	NZ_CP031611.1	complement(747921..748520)	https://www.ncbi.nlm.nih.gov/entrez/query.fcgi?db=gene&cmd=Retrieve&dopt=full_report&list_uids=44004616	1.60017	1.00318	0.00458	0.992553	0.993904	1	0.451198	-94.4488	-6.56146	0.767991	0.943313	1	0.451198	-439.231	-8.77884	0.934866	0.977621	1
A2J15_RS03705	NZ_CP031611.1	complement(748524..749060)	https://www.ncbi.nlm.nih.gov/entrez/query.fcgi?db=gene&cmd=Retrieve&dopt=full_report&list_uids=44004617	2.51202	-1.17232	-0.229366	0.530575	0.653665	1	3.24792	1.39315	0.478351	0.749204	0.943313	1	0.953033	-793.779	-9.63259	0.928548	0.977621	1
A2J15_RS03710	NZ_CP031611.1	complement(749061..750263)	https://www.ncbi.nlm.nih.gov/entrez/query.fcgi?db=gene&cmd=Retrieve&dopt=full_report&list_uids=44004618	33.886	-1.02343	-0.0334065	0.918873	0.947205	1	10.8895	-17.7676	-4.15118	0.00511	0.0557097	1	10.8895	-19698	-14.2658	0.894349	0.977621	1
A2J15_RS03715	NZ_CP031611.1	complement(750266..750736)	https://www.ncbi.nlm.nih.gov/entrez/query.fcgi?db=gene&cmd=Retrieve&dopt=full_report&list_uids=44004619	10.4984	-2.31366	-1.21018	2.71e-05	0.000179	0.0397887	7.72602	-4.72961	-2.24172	0.127471	0.479248	1	7.72602	-5275.49	-12.3651	0.908358	0.977621	1
hemW	NZ_CP031611.1	750832..751899	https://www.ncbi.nlm.nih.gov/entrez/query.fcgi?db=gene&cmd=Retrieve&dopt=full_report&list_uids=44004620	0.254617	-1.74243	-0.801104	0.163319	0.271461	1	0.147507	-60.0259	-5.90751	0.790518	0.943313	1	0.147507	-279.134	-8.12481	0.939709	0.977621	1
tatB	NZ_CP031611.1	751950..752336	https://www.ncbi.nlm.nih.gov/entrez/query.fcgi?db=gene&cmd=Retrieve&dopt=full_report&list_uids=44004621	1.5832	2.0648	1.046	0.0427255	0.0985097	1	0.218715	-32.2763	-5.0124	0.821678	0.943313	1	0.218715	-150.106	-7.22984	0.94634	0.977621	1	tatB	UniProtKB	Q9PHT7	tatB	enables	0043953 // protein transport by the Tat complex (GO_REF:0000002 [IEA] InterPro:IPR018448) /// 0015031 // protein transport (GO_REF:0000043 [IEA] UniProtKB-KW:KW-0653|UniProtKB-KW:KW-0811) /// 0015031 // protein transport (GO_REF:0000117 [IEA] ARBA:ARBA00026546) /// 0043953 // protein transport by the Tat complex (GO_REF:0000104 [IEA] UniRule:UR000082074) /// 0015031 // protein transport (GO_REF:0…	0016020 // membrane (GO_REF:0000002 [IEA] InterPro:IPR018448) /// 0005886 // plasma membrane (GO_REF:0000044 [IEA] UniProtKB-SubCell:SL-0037) /// 0016020 // membrane (GO_REF:0000043 [IEA] UniProtKB-KW:KW-0472) /// 0005886 // plasma membrane (GO_REF:0000104 [IEA] UniRule:UR000082074) /// 0005886 // plasma membrane (GO_REF:0000043 [IEA] UniProtKB-KW:KW-0997|UniProtKB-KW:KW-1003) /// 0016020 // memb…	0008320 // protein transmembrane transporter activity (GO_REF:0000104 [IEA] UniRule:UR000082074) /// 0008320 // protein transmembrane transporter activity (GO_REF:0000002 [IEA] InterPro:IPR018448)
tatC	NZ_CP031611.1	752351..753085	https://www.ncbi.nlm.nih.gov/entrez/query.fcgi?db=gene&cmd=Retrieve&dopt=full_report&list_uids=44004622	3.75283	1.96905	0.977497	0.010216	0.0309849	1	4.83908	3.19945	1.67783	0.125577	0.475633	1	0.585579	-691.746	-9.4341	0.930016	0.977621	1	tatC	UniProtKB	Q9PHT8	tatC	enables	0015031 // protein transport (GO_REF:0000043 [IEA] UniProtKB-KW:KW-0653|UniProtKB-KW:KW-0811) /// 0043953 // protein transport by the Tat complex (GO_REF:0000118 [IEA] PANTHER:PTN002825215) /// 0065002 // intracellular protein transmembrane transport (GO_REF:0000118 [IEA] PANTHER:PTN002825215) /// 0043953 // protein transport by the Tat complex (GO_REF:0000104 [IEA] UniRule:UR000066696)	0005886 // plasma membrane (GO_REF:0000044 [IEA] UniProtKB-SubCell:SL-0037) /// 0016020 // membrane (GO_REF:0000043 [IEA] UniProtKB-KW:KW-0472) /// 0005886 // plasma membrane (GO_REF:0000104 [IEA] UniRule:UR000066696) /// 0016020 // membrane (GO_REF:0000002 [IEA] InterPro:IPR002033) /// 0033281 // TAT protein transport complex (GO_REF:0000104 [IEA] UniRule:UR000066696) /// 0005886 // plasma membr…	0009977 // proton motive force dependent protein transmembrane transporter activity (GO_REF:0000118 [IEA] PANTHER:PTN002825215) /// 0008320 // protein transmembrane transporter activity (GO_REF:0000104 [IEA] UniRule:UR000066696)
queA	NZ_CP031611.1	753082..754101	https://www.ncbi.nlm.nih.gov/entrez/query.fcgi?db=gene&cmd=Retrieve&dopt=full_report&list_uids=44004623	4.2125	-1.51104	-0.595539	0.0770653	0.153401	1	1.90482	-643.901	-9.3307	0.674767	0.943313	1	1.90482	-2989.34	-11.5456	0.914407	0.977621	1	queA	UniProtKB	Q9PHT9	queA	enables	0008616 // queuosine biosynthetic process (GO_REF:0000041 [IEA] UniPathway:UPA00392) /// 0008616 // queuosine biosynthetic process (GO_REF:0000104 [IEA] UniRule:UR000001427) /// 0002099 // tRNA wobble guanine modification (GO_REF:0000118 [IEA] PANTHER:PTN002824963) /// 0008616 // queuosine biosynthetic process (GO_REF:0000118 [IEA] PANTHER:PTN002824963) /// 0008616 // queuosine biosynthetic proce…	0005737 // cytoplasm (GO_REF:0000104 [IEA] UniRule:UR000001427) /// 0005737 // cytoplasm (GO_REF:0000044 [IEA] UniProtKB-SubCell:SL-0086) /// 0005737 // cytoplasm (GO_REF:0000043 [IEA] UniProtKB-KW:KW-0963)	0016740 // transferase activity (GO_REF:0000104 [IEA] UniRule:UR000001427) /// 0051075 // S-adenosylmethionine:tRNA ribosyltransferase-isomerase activity (GO_REF:0000003 [IEA] EC:2.4.99.17) /// 0051075 // S-adenosylmethionine:tRNA ribosyltransferase-isomerase activity (GO_REF:0000116 [IEA] RHEA:32155) /// 0016740 // transferase activity (GO_REF:0000002 [IEA] InterPro:IPR003699|InterPro:IPR036100)…
lpxD	NZ_CP031611.1	complement(754096..755055)	https://www.ncbi.nlm.nih.gov/entrez/query.fcgi?db=gene&cmd=Retrieve&dopt=full_report&list_uids=44004624	30.8922	-1.30216	-0.380906	0.311403	0.445164	1	40.6431	1.30439	0.383371	0.410166	0.943313	1	62.9271	-1.08472	-0.11732	0.896592	0.977621	1	lpxD	UniProtKB	Q9PHU0	lpxD	enables	0009245 // lipid A biosynthetic process (GO_REF:0000104 [IEA] UniRule:UR000094076) /// 0009245 // lipid A biosynthetic process (GO_REF:0000002 [IEA] InterPro:IPR007691|InterPro:IPR020573) /// 0009245 // lipid A biosynthetic process (GO_REF:0000041 [IEA] UniPathway:UPA00973) /// 0006629 // lipid metabolic process (GO_REF:0000043 [IEA] UniProtKB-KW:KW-0443) /// 0009245 // lipid A biosynthetic proce…	0016020 // membrane (GO_REF:0000108 [IEA] GO:0009245)	0016740 // transferase activity (GO_REF:0000002 [IEA] InterPro:IPR018357) /// 0016747 // transferase activity, transferring acyl groups other than amino-acyl groups (GO_REF:0000002 [IEA] InterPro:IPR020573) /// 0016740 // transferase activity (GO_REF:0000043 [IEA] UniProtKB-KW:KW-0808) /// 0016746 // transferase activity, transferring acyl groups (GO_REF:0000043 [IEA] UniProtKB-KW:KW-0012) /// 00…
ilvN	NZ_CP031611.1	complement(755052..755516)	https://www.ncbi.nlm.nih.gov/entrez/query.fcgi?db=gene&cmd=Retrieve&dopt=full_report&list_uids=44004625	11.985	-1.2388	-0.308938	0.377271	0.51481	1	4.43374	-681.615	-9.41281	0.672085	0.943313	1	4.43374	-3162.74	-11.627	0.913807	0.977621	1
A2J15_RS03750	NZ_CP031611.1	complement(755513..757216)	https://www.ncbi.nlm.nih.gov/entrez/query.fcgi?db=gene&cmd=Retrieve&dopt=full_report&list_uids=44004626	41.4913	-1.31115	-0.390833	0.298085	0.430307	1	16.5741	-19.7607	-4.30456	9.8e-05	0.00227	0.143244	26.5276	-3.89213	-1.96056	0.0737987	0.977621	1
A2J15_RS03755	NZ_CP031611.1	complement(757227..757670)	https://www.ncbi.nlm.nih.gov/entrez/query.fcgi?db=gene&cmd=Retrieve&dopt=full_report&list_uids=44004627	16.1507	-2.56238	-1.35749	0.000215	0.00112	0.31568	12.671	-1827.92	-10.836	0.626048	0.943313	1	12.671	-8480.4	-13.0499	0.903307	0.977621	1
A2J15_RS03760	NZ_CP031611.1	complement(757684..758703)	https://www.ncbi.nlm.nih.gov/entrez/query.fcgi?db=gene&cmd=Retrieve&dopt=full_report&list_uids=44004628	20.6889	-3.2432	-1.69742	4.63e-06	3.7e-05	0.00681	20.6889	-28.7355	-4.84476	0.00125	0.0185675	1	20.6889	-5.80698	-2.53779	0.0933927	0.977621	1
A2J15_RS03765	NZ_CP031611.1	758797..758871	https://www.ncbi.nlm.nih.gov/entrez/query.fcgi?db=gene&cmd=Retrieve&dopt=full_report&list_uids=44004629	0	NaN	NaN	NaN	NaN	NaN	0	NaN	NaN	NaN	NaN	NaN	0	NaN	NaN	NaN	NaN	NaN
A2J15_RS03770	NZ_CP031611.1	758905..758980	https://www.ncbi.nlm.nih.gov/entrez/query.fcgi?db=gene&cmd=Retrieve&dopt=full_report&list_uids=44004630	0	NaN	NaN	NaN	NaN	NaN	0	NaN	NaN	NaN	NaN	NaN	0	NaN	NaN	NaN	NaN	NaN
A2J15_RS03775	NZ_CP031611.1	complement(759214..760368)	https://www.ncbi.nlm.nih.gov/entrez/query.fcgi?db=gene&cmd=Retrieve&dopt=full_report&list_uids=44004631	6.10469	-2.43277	-1.2826	0.000149	0.00081	0.21939	4.63522	-3.67077	-1.87608	0.0797571	0.365532	1	4.63522	-8101.39	-12.984	0.903793	0.977621	1
A2J15_RS03780	NZ_CP031611.1	complement(760391..760798)	https://www.ncbi.nlm.nih.gov/entrez/query.fcgi?db=gene&cmd=Retrieve&dopt=full_report&list_uids=44004632	0	NaN	NaN	NaN	NaN	NaN	0	NaN	NaN	NaN	NaN	NaN	0	NaN	NaN	NaN	NaN	NaN
A2J15_RS03785	NZ_CP031611.1	complement(760791..761489)	https://www.ncbi.nlm.nih.gov/entrez/query.fcgi?db=gene&cmd=Retrieve&dopt=full_report&list_uids=44004633	0.0882989	-1.14649	-0.197228	0.876752	0.912916	1	0.0212396	-6.12627	-2.61501	0.906427	0.945905	1	0.0212396	-28.5159	-4.83369	0.964109	0.977621	1
A2J15_RS03790	NZ_CP031611.1	761972..762766	https://www.ncbi.nlm.nih.gov/entrez/query.fcgi?db=gene&cmd=Retrieve&dopt=full_report&list_uids=44004634	0.517684	-1.87091	-0.903738	0.0316316	0.0765394	1	0.331989	-83.031	-6.37558	0.774341	0.943313	1	0.331989	-386.089	-8.59279	0.936243	0.977621	1
A2J15_RS03795	NZ_CP031611.1	762822..763019	https://www.ncbi.nlm.nih.gov/entrez/query.fcgi?db=gene&cmd=Retrieve&dopt=full_report&list_uids=44004635	0.126636	-23.9964	-4.58475	0.0831843	0.162287	1	0.126636	-7.76451	-2.9569	0.894264	0.943313	1	0.126636	-36.1333	-5.17526	0.961575	0.977621	1
A2J15_RS03800	NZ_CP031611.1	763040..763720	https://www.ncbi.nlm.nih.gov/entrez/query.fcgi?db=gene&cmd=Retrieve&dopt=full_report&list_uids=44004636	0.446099	-4.36899	-2.1273	3.58e-05	0.000224	0.052708	0.446099	-106.828	-6.73914	0.761874	0.943313	1	0.446099	-495.98	-8.95414	0.933569	0.977621	1
A2J15_RS03805	NZ_CP031611.1	764077..766671	https://www.ncbi.nlm.nih.gov/entrez/query.fcgi?db=gene&cmd=Retrieve&dopt=full_report&list_uids=44004637	19.1348	-4.031	-2.01114	1e-08	1.49e-07	1.47e-05	19.1348	-10.1221	-3.33943	9.39e-07	4.73e-05	0.00137	22.3305	-6.87604	-2.78158	0.0109724	0.302673	1
A2J15_RS03810	NZ_CP031611.1	complement(766706..767884)	https://www.ncbi.nlm.nih.gov/entrez/query.fcgi?db=gene&cmd=Retrieve&dopt=full_report&list_uids=44004638	0.168924	-3.42566	-1.77638	0.00183	0.00715	1	3.07479	7.60304	2.92658	0.0101587	0.0900122	1	0.168924	-315.856	-8.30312	0.938389	0.977621	1
A2J15_RS03815	NZ_CP031611.1	complement(767881..769428)	https://www.ncbi.nlm.nih.gov/entrez/query.fcgi?db=gene&cmd=Retrieve&dopt=full_report&list_uids=44004639	0.391111	-1.08998	-0.124301	0.785314	0.848785	1	4.6832	14.8823	3.89552	7.2e-06	0.00027	0.0105309	0.112379	-293.913	-8.19925	0.939158	0.977621	1
A2J15_RS03820	NZ_CP031611.1	complement(769430..770005)	https://www.ncbi.nlm.nih.gov/entrez/query.fcgi?db=gene&cmd=Retrieve&dopt=full_report&list_uids=44004640	0.203054	-1.20083	-0.264035	0.723484	0.808234	1	3.50207	14.9704	3.90405	0.0120497	0.103022	1	0.062873	-74.1125	-6.21165	0.953888	0.977621	1
A2J15_RS03825	NZ_CP031611.1	complement(770009..770617)	https://www.ncbi.nlm.nih.gov/entrez/query.fcgi?db=gene&cmd=Retrieve&dopt=full_report&list_uids=44004641	0.333667	1.5747	0.655074	0.359778	0.496001	1	0.0401762	-12.0464	-3.59053	0.871773	0.943313	1	0.0401762	-55.9686	-5.80655	0.956892	0.977621	1
mshL	NZ_CP031611.1	complement(770610..772028)	https://www.ncbi.nlm.nih.gov/entrez/query.fcgi?db=gene&cmd=Retrieve&dopt=full_report&list_uids=44004642	2.10176	1.13853	0.187168	0.598078	0.710067	1	0.551431	-268.77	-8.07023	0.716657	0.943313	1	11.4371	4.43665	2.14947	0.144177	0.977621	1
A2J15_RS03835	NZ_CP031611.1	complement(772006..772302)	https://www.ncbi.nlm.nih.gov/entrez/query.fcgi?db=gene&cmd=Retrieve&dopt=full_report&list_uids=44004643	0.882126	1.11342	0.154993	0.81245	0.868542	1	0.202135	-24.1036	-4.59118	0.836461	0.943313	1	0.202135	-112.105	-6.80871	0.949461	0.977621	1
nifJ	NZ_CP031611.1	complement(772323..775883)	https://www.ncbi.nlm.nih.gov/entrez/query.fcgi?db=gene&cmd=Retrieve&dopt=full_report&list_uids=44004644	69.8235	-1.96959	-0.977896	0.0942301	0.177708	1	41.5714	-3.5905	-1.84419	0.000163	0.00355	0.237846	45.9311	-5.88177	-2.55625	0.000462	0.0286541	0.675393
A2J15_RS03845	NZ_CP031611.1	complement(775968..776612)	https://www.ncbi.nlm.nih.gov/entrez/query.fcgi?db=gene&cmd=Retrieve&dopt=full_report&list_uids=44004645	4.12204	-1.11928	-0.162571	0.625809	0.734103	1	1.37226	-293.45	-8.19697	0.712406	0.943313	1	1.37226	-1362.59	-10.4121	0.922783	0.977621	1
cadF	NZ_CP031611.1	complement(776612..777580)	https://www.ncbi.nlm.nih.gov/entrez/query.fcgi?db=gene&cmd=Retrieve&dopt=full_report&list_uids=44004646	65.2458	1.07353	0.102359	0.775902	0.842326	1	19.1685	-6.2771	-2.6501	0.00123	0.0185675	1	33.4969	-2.52295	-1.33511	0.224727	0.977621	1	cadF	UniProtKB	Q0P8D9	cadF	enables	0006811 // ion transport (GO_REF:0000043 [IEA] UniProtKB-KW:KW-0406) /// 0055085 // transmembrane transport (GO_REF:0000108 [IEA] GO:0015288)	0016020 // membrane (GO_REF:0000104 [IEA] UniRule:UR000413305) /// 0019867 // outer membrane (GO_REF:0000117 [IEA] ARBA:ARBA00026505) /// 0009279 // cell outer membrane (GO_REF:0000002 [IEA] InterPro:IPR006690) /// 0046930 // pore complex (GO_REF:0000043 [IEA] UniProtKB-KW:KW-0626) /// 0016020 // membrane (GO_REF:0000043 [IEA] UniProtKB-KW:KW-0472) /// 0016020 // membrane (GO_REF:0000002 [IEA] In…	0015288 // porin activity (GO_REF:0000043 [IEA] UniProtKB-KW:KW-0626)
[truncated: 752 more rows]
